# Supplementary material for: Quantitative use-wear analysis of stone tools: Measuring how the intensity of use affects the identification of the worked material
Source: PLoS One. 2021 Sep 20;16(9):e0257266. doi: 10.1371/journal.pone.0257266 (PMC8452086; doi:10.1371/journal.pone.0257266)
Supplement: S1 Data — S1-0: Database with the measures of the texture parameters of the experimental tools. MDA sampling. S1-1: Test of equality (Wilk’s Lambda) of the Functions and the groups means of the texture parameters resulting from the quadratic discriminant analysis. S1-2: Database with the measures of the texture parameters of unused surfaces in the experimental tools used for cutting meat. S1-3: Results of the classification of unused and used surfaces from tool 1 used to cut meat. Shaded cells indicate correct classification. S1-4: Results of the classification of unused and used surfaces from tool 2 used to cut meat. Shaded cells indicate correct classification. S1-5: Results of the classification of the hafted and unhafted tool used for working wood, Shaded cells indicate correct classification. S1-6: Results of the classification of tools every 10 minutes of use (i.e. bone 10 minutes, hide 20 minutes…) by quadratic discriminant analysis in 16 groups of worked materials and four intervals of time of use (0, 10–20, 30–40, 50–60 minutes). Shaded cells indicate the correct classification. S1-7: Results of the blind classification of tools every 10 minutes of use by quadratic discriminant analysis. Half of the surface samples (n = 16) of each group of worked material/time of use (i.e. bone 10 minutes, hide 20 minutes…) were blindly classified in 16 groups of worked materials and four intervals of time of use (0, 10–20, 30–40, 50–60 minutes). Shaded cells indicate the correct classification. S1-8: 8a: Blind classification of surfaces in worked material/time groups used for working wood with an unhafted tool during 10, 20, 30, 40, 50 and 60 minutes. 8b: Second blind classification between unused and wood for surfaces resulting from working wood during 10 minutes with an unhafted tool; blind classification between antler and wood for surfaces resulting from working wood during 20, 40 and 50 minutes with an unhafted tool. S1-9: Blind classification of surfaces in worked material/ti [file pone.0257266.s001.xlsx]

## Sheet: S1-0 MDA Raw Data
ID	MATERIAL	TIME	ZONE/AREA	Sq	Sv	Smcp10	Strs0.2	Sdq	Sdr	Vmp10	Vvvp80	Spdpruning5	Spcpruning5	S10zpruning5	S5ppruning5	Sdapruning5	Sdvpruning5	Shvpruning5	SkGaussianfilter0.008mm	SvkGaussianfilter0.008mm	Smr1Gaussianfilter0.008mm	Smr2Gaussianfilter0.008mm	Sds	Smean	Stdi
1	ANTLER-1	10	AREA1	0.193187	0.55154	0.249374	0.682227	0.145533	1.04107	0.0137968	0.021051	0.0112901	0.165505	0.905959	0.529808	79.6287	2.42742	3.61099	0.173803	0.0728882	13.2836	88.2947	0.0173384	0.0103073	0.78592
2	ANTLER-1	10	AREA10	0.204263	0.525648	0.252209	0.52934	0.157847	1.21559	0.0114668	0.0235213	0.0137095	0.174285	0.952689	0.49334	78.9652	2.49915	2.43366	0.202644	0.0928005	11.8363	91.5037	0.0185481	0.00465915	0.68045
3	ANTLER-1	10	AREA11	0.170273	0.450172	0.22786	0.630202	0.130476	0.838757	0.00865992	0.0185919	0.012903	0.15056	0.731529	0.378192	77.6644	2.31927	1.03165	0.165571	0.0777291	11.4133	88.9525	0.0181449	0.00748858	0.722091
4	ANTLER-1	10	AREA12	0.204923	0.562033	0.252756	0.585174	0.161942	1.29129	0.0120131	0.0256953	0.00967726	0.170124	1.00203	0.48217	69.3493	2.72986	2.47398	0.198426	0.0998136	12.4603	87.4564	0.0153223	-0.00535564	0.669264
5	ANTLER-1	10	AREA13	0.22453	0.736768	0.276401	0.607095	0.16381	1.30964	0.0132607	0.0307367	0.00967726	0.153908	1.08387	0.572501	69.6937	1.97772	2.61375	0.175086	0.104342	14.4362	87.4298	0.0189513	-0.00926749	0.712324
6	ANTLER-1	10	AREA14	0.196389	0.605567	0.240754	0.695125	0.151692	1.13703	0.010389	0.0269217	0.0133062	0.156288	0.911103	0.430002	77.4324	3.63042	1.92855	0.196298	0.101881	13.1094	88.8622	0.0189513	-0.00317362	0.688287
7	ANTLER-1	10	AREA15	0.198091	0.684869	0.245281	0.785163	0.147452	1.06841	0.0107912	0.0274725	0.012903	0.178777	0.872257	0.435228	74.4357	2.41446	2.50923	0.163553	0.0946178	13.4312	88.0356	0.0213706	0.00678152	0.782023
8	ANTLER-1	10	AREA16	0.206125	0.70381	0.26033	0.592067	0.153555	1.16209	0.00816822	0.0290418	0.0112901	0.160505	0.975084	0.410556	74.7686	3.6815	1.72856	0.192608	0.100475	9.97853	89.2468	0.0177416	-0.00548439	0.729737
9	ANTLER-1	10	AREA2	0.198954	0.594082	0.259541	0.635768	0.149859	1.10534	0.0105843	0.024696	0.0120966	0.167772	0.967381	0.515934	64.9592	1.32314	2.12151	0.187378	0.0745108	12.2814	90.9199	0.0177416	-0.00292845	0.77846
10	ANTLER-1	10	AREA3	0.195785	0.539608	0.252911	0.684539	0.14375	1.02148	0.011507	0.0213019	0.0116934	0.137396	0.893167	0.476745	60.4165	1.28414	2.09815	0.186204	0.0750631	12.145	88.8021	0.0161288	0.00240556	0.823041
11	ANTLER-1	10	AREA4	0.189093	0.589925	0.235526	0.711475	0.148436	1.08865	0.00935647	0.0242262	0.0120966	0.159592	0.897442	0.439472	64.6877	2.06012	1.83425	0.197341	0.0936564	10.9443	89.4939	0.020161	-0.00491563	0.69223
12	ANTLER-1	10	AREA5	0.231119	1.34262	0.246927	0.756677	0.184046	1.49455	0.0101092	0.0363162	0.00927404	0.177766	0.954028	0.464175	69.1914	2.67228	1.66357	0.178301	0.119463	11.967	86.8395	0.0209674	-0.0156143	0.656253
13	ANTLER-1	10	AREA6	0.188433	0.604973	0.227756	0.695494	0.145662	1.05271	0.00987776	0.0261673	0.0120966	0.172112	0.943044	0.46985	74.3581	2.89615	1.53636	0.195082	0.0903675	10.5731	89.824	0.020161	-0.00775665	0.734507
14	ANTLER-1	10	AREA7	0.178184	0.535179	0.222904	0.714467	0.134628	0.896866	0.00742111	0.0246559	0.0124998	0.130996	0.817558	0.397484	74.7839	2.26075	1.82859	0.191235	0.0762201	11.4834	90.5802	0.0177416	-0.0153786	0.735151
15	ANTLER-1	10	AREA8	0.21708	0.588851	0.278197	0.74717	0.158653	1.23783	0.0108064	0.0262994	0.0108869	0.167042	0.919742	0.430609	65.6751	1.5288	1.97229	0.210671	0.0886999	9.56518	91.4047	0.0181449	-0.00169346	0.561929
16	ANTLER-1	10	AREA9	0.215882	0.641195	0.266323	0.61096	0.163822	1.31612	0.0123135	0.0280962	0.0120966	0.187484	1.04176	0.552651	63.6802	2.25488	1.72331	0.220638	0.102503	10.957	90.7622	0.0181449	6.15e-05	0.568104
17	ANTLER-2	10	AREA1	0.213786	0.538245	0.258995	0.736475	0.158992	1.24756	0.0139692	0.0249533	0.0120966	0.167206	1.12168	0.647579	100.063	3.98844	2.99608	0.19815	0.0712922	13.4356	88.186	0.0169352	-0.000298696	0.783724
18	ANTLER-2	10	AREA10	0.152573	0.401886	0.197381	0.632755	0.115748	0.667738	0.0097674	0.0163673	0.0100805	0.13392	0.758974	0.425094	66.5937	1.37029	2.26043	0.148174	0.0551059	11.8824	91.6585	0.0185481	0.0108258	0.661725
19	ANTLER-2	10	AREA11	0.171479	0.450656	0.216083	0.735529	0.130717	0.847324	0.0113407	0.0212098	0.0116934	0.142191	0.824553	0.477762	66.9172	1.86826	2.87751	0.172894	0.0719834	12.3867	90.1409	0.0181449	0.00512804	0.725664
20	ANTLER-2	10	AREA12	0.188564	0.63219	0.223492	0.702491	0.142672	1.002	0.0115964	0.0277247	0.0104837	0.185055	0.939726	0.527056	82.2374	2.82866	2.69194	0.159601	0.0756706	12.8767	88.3952	0.0189513	-0.00496042	0.708759
21	ANTLER-2	10	AREA13	0.185483	0.502133	0.240879	0.576193	0.146034	1.05347	0.0111716	0.0204555	0.0124998	0.157774	0.887514	0.477628	68.4108	1.94547	1.92728	0.180588	0.0860049	12.5969	89.4641	0.0161288	0.00628582	0.759934
22	ANTLER-2	10	AREA14	0.17226	0.527047	0.212207	0.66077	0.130787	0.847002	0.0112562	0.0222959	0.0108869	0.148488	0.910645	0.471976	70.014	2.31778	3.85189	0.174313	0.0744798	12.2969	90.4274	0.0177416	0.00281113	0.716586
23	ANTLER-2	10	AREA15	0.185621	0.53677	0.235752	0.766978	0.141504	0.9862	0.0107887	0.0212971	0.012903	0.139087	0.807209	0.431332	63.8381	1.64638	1.49908	0.178641	0.0846658	13.4005	89.492	0.0197577	0.00332421	0.717268
24	ANTLER-2	10	AREA16	0.178532	0.558326	0.219125	0.746041	0.133779	0.872225	0.01188	0.0213513	0.0100805	0.156306	0.897557	0.491295	87.4903	3.43215	2.06696	0.169463	0.0796472	10.6701	89.8463	0.0173384	0.0104869	0.696925
25	ANTLER-2	10	AREA2	0.21066	0.616386	0.267826	0.775324	0.155094	1.19345	0.0116419	0.0254003	0.0133062	0.164956	0.921321	0.489068	74.5462	3.1569	1.701	0.183265	0.0762192	14.5393	90.2187	0.0197577	0.00390374	0.723701
26	ANTLER-2	10	AREA3	0.2129	0.617618	0.263719	0.57505	0.17322	1.47041	0.0103509	0.0282391	0.0124998	0.206587	1.0075	0.450821	68.2011	1.96325	2.02884	0.215618	0.0930893	11.7355	89.8725	0.0185481	-0.00683675	0.712234
27	ANTLER-2	10	AREA4	0.228081	0.754436	0.272613	0.572545	0.171727	1.43805	0.0110552	0.0344319	0.0100805	0.168347	1.03094	0.426396	79.4388	4.33979	2.14055	0.232103	0.131196	11.3503	89.6761	0.0169352	-0.00775617	0.628719
28	ANTLER-2	10	AREA5	0.283936	1.17156	0.328507	0.807562	0.221446	2.29372	0.0201216	0.0362993	0.0104837	0.234918	1.38817	0.837053	98.2477	4.6691	5.16883	0.219756	0.136804	14.1002	89.2813	0.0173384	0.0135644	0.702936
29	ANTLER-2	10	AREA6	0.15659	0.441303	0.205352	0.612485	0.11814	0.689849	0.0088435	0.0174604	0.0104837	0.120511	0.762958	0.392763	82.5302	1.6639	1.91511	0.141373	0.0642469	13.6079	88.6987	0.016532	0.00612291	0.797538
30	ANTLER-2	10	AREA7	0.180721	0.611497	0.225511	0.683357	0.145108	1.03755	0.00988486	0.026469	0.012903	0.169329	0.936023	0.406008	70.159	2.16861	1.50966	0.162372	0.103762	15.0721	87.7494	0.0189513	-0.00440856	0.743694
31	ANTLER-2	10	AREA8	0.162624	0.436113	0.213858	0.590672	0.122702	0.7404	0.00969686	0.0182474	0.0112901	0.128632	0.80785	0.420283	78.9585	1.44746	2.12393	0.143474	0.0605272	14.3127	89.4277	0.016532	0.00715248	0.790844
32	ANTLER-2	10	AREA9	0.167189	0.413276	0.213136	0.777172	0.122681	0.744221	0.0109217	0.0179123	0.00967726	0.148997	0.807955	0.443921	74.1552	1.38167	1.80045	0.157477	0.0669665	12.26	89.284	0.0173384	0.0146018	0.764808
33	ANTLER-1	20	AREA1	0.159896	0.425429	0.211987	0.583178	0.120007	0.711467	0.00895255	0.0163007	0.0124998	0.139561	0.779857	0.412606	69.8294	1.43887	1.62153	0.15086	0.0557848	13.1878	90.608	0.0149191	0.00911529	0.75134
34	ANTLER-1	20	AREA10	0.168022	0.46438	0.22401	0.673359	0.128073	0.812426	0.00910235	0.0189593	0.00967726	0.139207	0.819688	0.414898	61.0303	1.63409	0.512458	0.168966	0.0759454	12.2264	88.0707	0.0169352	0.0108079	0.712354
35	ANTLER-1	20	AREA11	0.170768	0.43806	0.226844	0.719699	0.123045	0.744139	0.0106184	0.0191744	0.00967726	0.13225	0.795597	0.442963	74.6079	1.78225	2.33029	0.144665	0.0630331	13.7677	88.0914	0.0161288	0.00798587	0.786247
36	ANTLER-1	20	AREA12	0.205451	1.20065	0.209846	0.303547	0.153545	1.11104	0.0128647	0.0297739	0.00887082	0.149645	0.875817	0.438852	82.9632	1.48455	1.77597	0.149909	0.065127	12.1833	89.3088	0.016532	-0.00845688	0.654085
37	ANTLER-1	20	AREA13	0.153585	0.45179	0.182268	0.803919	0.113133	0.633587	0.00766637	0.0205714	0.012903	0.107435	0.689302	0.363539	86.1936	2.16806	1.37411	0.151456	0.0544971	10.8485	91.04	0.0197577	-0.0130809	0.71909
38	ANTLER-1	20	AREA14	0.200784	0.533889	0.23731	0.749908	0.142963	1.00288	0.0154624	0.022195	0.0108869	0.156997	0.98666	0.596908	73.0639	2.32699	4.34613	0.167865	0.0840812	13.4982	88.778	0.0161288	0.00588849	0.737883
39	ANTLER-1	20	AREA15	0.184251	0.453612	0.230535	0.5964	0.139737	0.966376	0.011624	0.0193744	0.0100805	0.148753	0.792145	0.413423	73.0764	1.31607	1.53004	0.185246	0.0706853	11.2526	89.7722	0.016532	0.00364071	0.756912
40	ANTLER-1	20	AREA16	0.17104	0.478399	0.217354	0.813582	0.12821	0.814347	0.0104402	0.0205042	0.0120966	0.137886	0.818438	0.469879	58.4417	1.01071	2.23394	0.162909	0.0655901	13.7372	88.4805	0.0177416	0.00231953	0.786416
41	ANTLER-1	20	AREA2	0.177926	0.592322	0.228731	0.594287	0.137559	0.927768	0.00881994	0.0215871	0.0108869	0.121359	0.755106	0.346896	64.0314	1.6746	1.2494	0.181732	0.083602	10.4275	88.6194	0.0153223	0.000962048	0.604799
42	ANTLER-1	20	AREA3	0.16057	0.532471	0.201707	0.63312	0.11654	0.674679	0.00861674	0.021149	0.0100805	0.130288	0.66012	0.342989	74.3482	1.6836	1.29378	0.135717	0.0817161	14.0176	89.5918	0.016532	-0.00134876	0.628315
43	ANTLER-1	20	AREA4	0.19312	0.873203	0.241087	0.574869	0.141109	0.980375	0.00857572	0.0250364	0.0104837	0.138863	0.768817	0.390096	70.3489	2.00563	1.65407	0.186972	0.0598685	12.1382	90.7922	0.0169352	-0.00502441	0.790278
44	ANTLER-1	20	AREA5	0.166699	0.420466	0.203634	0.660634	0.129256	0.821564	0.0131998	0.0185497	0.00967726	0.134023	0.798514	0.45449	71.5691	1.72094	3.08607	0.144257	0.0945563	12.475	87.8436	0.0169352	0.0132647	0.657214
45	ANTLER-1	20	AREA6	0.149888	0.473069	0.183019	0.732072	0.113411	0.641251	0.0103602	0.0165004	0.0112901	0.138773	0.64514	0.321009	84.0988	1.5594	1.25728	0.13419	0.0830856	12.0779	89.5921	0.0177416	0.00657736	0.775453
46	ANTLER-1	20	AREA7	0.169076	0.543311	0.198275	0.482171	0.127716	0.806185	0.0118017	0.0227108	0.0112901	0.144737	0.811722	0.397069	77.9223	1.74248	1.25216	0.14637	0.0715525	13.5971	90.3719	0.0177416	0.000797543	0.787305
47	ANTLER-1	20	AREA8	0.181657	0.581971	0.225189	0.675657	0.145508	1.03411	0.0083183	0.0229958	0.0133062	0.140378	0.86687	0.414084	81.5333	2.64309	1.31684	0.179394	0.100635	12.4794	89.9011	0.0173384	-0.00708219	0.75205
48	ANTLER-1	20	AREA9	0.180066	0.537044	0.213288	0.711693	0.143824	1.01338	0.0122381	0.0217199	0.0112901	0.149025	0.959727	0.494294	60.6831	1.41505	1.88591	0.17017	0.0894894	11.8034	88.9362	0.0173384	0.0052816	0.700055
49	ANTLER-2	20	AREA1	0.176169	0.390725	0.220506	0.520527	0.124352	0.765795	0.0145185	0.0162926	0.00927404	0.151976	0.795216	0.482151	79.568	1.6011	3.09298	0.128087	0.0570674	14.7864	88.4019	0.0169352	0.0213904	0.867621
50	ANTLER-2	20	AREA10	0.200996	0.564026	0.25842	0.593469	0.15842	1.23391	0.0107226	0.0247214	0.00967726	0.16424	0.958497	0.453889	78.7499	3.17148	2.25552	0.19229	0.0983822	11.9066	88.0246	0.0173384	0.0017971	0.634327
51	ANTLER-2	20	AREA11	0.187682	0.485216	0.248253	0.722664	0.13491	0.904111	0.0103021	0.0197949	0.012903	0.149948	0.886194	0.4823	97.6516	1.98937	1.75716	0.17982	0.0564041	13.0674	91.0868	0.0185481	0.00976213	0.794147
52	ANTLER-2	20	AREA12	0.171278	0.442997	0.216383	0.641805	0.127435	0.806836	0.0125896	0.019299	0.0112901	0.126189	0.764893	0.405198	69.8085	1.50048	1.22454	0.150693	0.0703491	14.4489	87.846	0.0177416	0.0102109	0.723726
53	ANTLER-2	20	AREA13	0.197991	0.54291	0.253614	0.648341	0.158243	1.22915	0.0130746	0.0213926	0.012903	0.178948	0.968927	0.556502	61.5659	1.4111	2.11213	0.202545	0.078289	14.1411	90.7244	0.0185481	0.0152129	0.695993
54	ANTLER-2	20	AREA14	0.242389	0.554438	0.314898	0.592063	0.178721	1.57304	0.0177461	0.0218685	0.0100805	0.217051	1.08626	0.645946	62.2306	2.37422	3.40361	0.219491	0.0879485	12.0614	88.4967	0.0169352	0.0244275	0.729586
55	ANTLER-2	20	AREA15	0.202639	0.514933	0.266244	0.607691	0.149745	1.09953	0.0127082	0.0201731	0.0104837	0.149266	0.969119	0.512537	61.7913	1.10644	1.08066	0.185857	0.0702471	11.547	91.0252	0.0189513	0.0135102	0.729005
56	ANTLER-2	20	AREA16	0.193129	0.599255	0.231874	0.623301	0.141622	0.982667	0.0123913	0.0240706	0.00806439	0.154896	0.93202	0.501549	71.0333	2.43676	2.76323	0.181281	0.0881897	10.8756	89.4791	0.0177416	-0.000198086	0.720342
57	ANTLER-2	20	AREA2	0.183284	0.44442	0.227798	0.378902	0.134758	0.897935	0.0120429	0.020251	0.0116934	0.163455	0.829363	0.447523	83.0986	2.23927	1.35265	0.17071	0.0770065	11.0416	90.0876	0.0193545	0.00596938	0.69428
58	ANTLER-2	20	AREA3	0.215438	0.58461	0.26749	0.458847	0.142268	1.00328	0.0172971	0.0223709	0.00766117	0.150967	0.969652	0.548341	87.1772	3.13736	2.27484	0.166229	0.065853	13.6167	89.276	0.0181449	0.027335	0.788948
59	ANTLER-2	20	AREA4	0.182052	0.477299	0.246324	0.703079	0.132419	0.867038	0.0123212	0.0198597	0.00766117	0.139912	0.863058	0.488732	73.5401	1.85999	2.3273	0.162019	0.0680078	15.522	89.1142	0.0145159	0.0172585	0.715957
60	ANTLER-2	20	AREA5	0.176539	0.385653	0.238565	0.796098	0.125621	0.777254	0.0107275	0.0167014	0.00967726	0.148729	0.811678	0.465733	72.5883	1.35904	2.78183	0.155864	0.0553948	13.5252	90.9389	0.0145159	0.0156765	0.753661
61	ANTLER-2	20	AREA6	0.164103	0.485768	0.198051	0.62556	0.125656	0.782581	0.0105408	0.0215523	0.0100805	0.133689	0.708866	0.375553	65.2733	1.96931	2.6455	0.159589	0.0757678	12.6279	87.4868	0.0177416	0.000604279	0.810534
62	ANTLER-2	20	AREA7	0.167378	0.404713	0.209664	0.665246	0.131088	0.84686	0.0116721	0.0173113	0.012903	0.145085	0.885347	0.500249	64.5753	1.53711	1.71714	0.157169	0.0720941	12.6612	89.0826	0.0185481	0.00986533	0.68869
63	ANTLER-2	20	AREA8	0.203917	0.591177	0.269899	0.610285	0.146484	1.05322	0.0119254	0.0247945	0.00967726	0.175222	0.954112	0.53667	95.8101	1.73161	3.30893	0.169102	0.0689506	14.5489	90.5306	0.0161288	0.0127695	0.806676
64	ANTLER-2	20	AREA9	0.255605	0.83445	0.307537	0.707794	0.193121	1.81231	0.0158049	0.0341721	0.0108869	0.209614	1.25626	0.701283	68.7684	2.47591	3.46879	0.225267	0.101023	13.0941	87.9969	0.016532	0.00353048	0.651819
65	ANTLER-1	30	AREA1	0.168634	0.44778	0.208235	0.779656	0.106362	0.564841	0.0118277	0.0202168	0.00685473	0.115735	0.790665	0.430634	111.808	2.26796	2.92778	0.121798	0.0499172	12.0115	88.7812	0.0116934	0.00465918	0.748754
66	ANTLER-1	30	AREA10	0.181257	0.490928	0.214449	0.642625	0.132709	0.873391	0.0148956	0.0192747	0.00927404	0.180123	0.871171	0.507175	71.498	1.60306	2.50329	0.140282	0.0636607	13.1432	89.5617	0.0157256	0.00929039	0.693178
67	ANTLER-1	30	AREA11	0.143346	0.431902	0.169169	0.736664	0.103814	0.529754	0.00984527	0.0180733	0.00967726	0.103205	0.663747	0.327872	110.301	3.65333	2.17523	0.126543	0.0600968	11.6843	87.9003	0.0173384	0.0062316	0.668696
68	ANTLER-1	30	AREA12	0.148323	0.379823	0.195676	0.710776	0.0942118	0.43767	0.0115395	0.0131587	0.00766117	0.105278	0.644041	0.364941	91.9682	1.69352	2.52454	0.0984734	0.0446801	15.5228	91.1229	0.012903	0.0177498	0.768503
69	ANTLER-1	30	AREA13	0.179645	0.434831	0.221057	0.687344	0.118594	0.69217	0.0163639	0.01619	0.00766117	0.122697	0.685137	0.347259	121.017	2.07567	1.65447	0.124626	0.0621487	15.4446	89.4327	0.0124998	0.0231722	0.748073
70	ANTLER-1	30	AREA14	0.173561	0.392609	0.221771	0.665838	0.111388	0.611667	0.0125224	0.0166958	0.0084676	0.122004	0.736567	0.417538	117.496	2.33051	1.54482	0.121936	0.0512979	14.1596	89.5773	0.0141127	0.0167154	0.728765
71	ANTLER-1	30	AREA15	0.172911	0.336512	0.231831	0.627355	0.11071	0.597558	0.0143595	0.0136404	0.00725795	0.113389	0.69642	0.406156	96.0751	1.00115	5.34234	0.122424	0.054947	14.2105	89.7357	0.0116934	0.0292549	0.868791
72	ANTLER-1	30	AREA16	0.155638	0.396785	0.200802	0.616725	0.112278	0.620096	0.0121904	0.0155792	0.00806439	0.139524	0.703297	0.429284	95.671	2.15874	1.32201	0.117021	0.0531105	14.3237	90.3915	0.0157256	0.0155088	0.726065
73	ANTLER-1	30	AREA2	0.133575	0.271551	0.160976	0.697106	0.0861696	0.369961	0.0120803	0.0116003	0.00967726	0.0911429	0.597037	0.371172	94.8032	1.65968	1.55519	0.0952265	0.0372907	13.6288	90.6047	0.0141127	0.0187577	0.742624
74	ANTLER-1	30	AREA3	0.161436	0.402118	0.205569	0.714724	0.104569	0.543002	0.0104449	0.0173412	0.00927404	0.120678	0.559746	0.286827	73.1294	0.931397	0.910523	0.129048	0.0556572	12.9589	89.2242	0.0157256	0.0121442	0.748893
75	ANTLER-1	30	AREA4	0.170671	0.41233	0.199489	0.732804	0.106772	0.558792	0.0162851	0.0165109	0.00483863	0.0946785	0.717563	0.431355	93.346	0.906284	5.82472	0.103593	0.0524823	13.9869	88.2585	0.0153223	0.0142297	0.80141
76	ANTLER-1	30	AREA5	0.150556	0.346573	0.209376	0.713144	0.104057	0.534235	0.0094275	0.0133108	0.00725795	0.109674	0.652923	0.400422	73.6262	0.667681	5.68631	0.124923	0.0544081	14.0451	90.2286	0.0120966	0.0191943	0.777124
77	ANTLER-1	30	AREA6	0.213258	0.520025	0.254021	0.528493	0.145522	1.0121	0.0178422	0.0213326	0.00766117	0.156703	0.886698	0.504393	85.8475	1.65692	3.45541	0.146849	0.0652182	11.4613	89.7771	0.0177416	0.0153838	0.629015
78	ANTLER-1	30	AREA7	0.154057	0.357011	0.190629	0.704582	0.106497	0.563837	0.0105353	0.0158958	0.0104837	0.121193	0.643431	0.335933	70.7599	1.05947	1.57025	0.136102	0.0492508	10.7432	88.1168	0.0153223	0.00755904	0.769599
79	ANTLER-1	30	AREA8	0.155117	0.360557	0.191729	0.587646	0.119732	0.702214	0.0130759	0.0146936	0.0120966	0.13604	0.741237	0.436055	66.4245	1.34921	1.08418	0.134599	0.0612639	13.2334	89.8158	0.0169352	0.0149209	0.737315
80	ANTLER-1	30	AREA9	0.164543	0.522405	0.204735	0.724612	0.117496	0.684323	0.0100749	0.0202616	0.00927404	0.158054	0.82001	0.419836	78.9479	1.5216	1.44273	0.132378	0.0713412	11.6636	89.0428	0.0189513	-0.00323151	0.656417
81	ANTLER-2	30	AREA1	0.104215	0.358934	0.120746	0.566212	0.0764131	0.286197	0.0076698	0.0134031	0.00685473	0.0869976	0.461942	0.247215	73.086	1.32188	1.72345	0.0600327	0.0554958	14.2277	88.6027	0.0149191	-0.00155277	0.79085
82	ANTLER-2	30	AREA10	0.16383	0.432442	0.190026	0.511248	0.112917	0.627022	0.0141908	0.0156898	0.00806439	0.148663	0.732516	0.401909	62.6899	1.21622	2.62277	0.125454	0.0651603	12.157	90.175	0.0181449	0.0103454	0.756976
83	ANTLER-2	30	AREA11	0.151913	0.403556	0.166297	0.59753	0.104521	0.537041	0.0131608	0.0166532	0.0112901	0.126577	0.731478	0.41455	79.2235	2.36168	0.987497	0.105007	0.0538459	13.5915	86.8588	0.0189513	0.00430368	0.682492
84	ANTLER-2	30	AREA12	0.169953	0.395889	0.2015	0.42182	0.120521	0.721886	0.0155085	0.0167398	0.0124998	0.138022	0.81748	0.479461	68.89	1.6183	1.78127	0.137496	0.0575726	13.655	89.789	0.0153223	0.0143409	0.678874
85	ANTLER-2	30	AREA13	0.173334	0.631225	0.211464	0.547246	0.120863	0.717509	0.0123973	0.0184686	0.00887082	0.148512	0.78742	0.425034	73.299	1.50743	1.58216	0.138709	0.059739	11.9701	90.9167	0.0177416	0.00645508	0.798949
86	ANTLER-2	30	AREA14	0.156303	0.503563	0.20687	0.759023	0.115978	0.66043	0.0071218	0.0198813	0.0108869	0.125075	0.606528	0.295358	75.4953	1.32836	1.48738	0.125755	0.062805	14.4432	88.7513	0.0149191	0.000474517	0.766098
87	ANTLER-2	30	AREA15	0.144215	0.424793	0.181575	0.693296	0.111401	0.615888	0.00885229	0.0166513	0.0104837	0.125077	0.743633	0.389127	77.8916	1.60362	1.61072	0.125995	0.0668217	15.2272	87.941	0.0153223	0.00239144	0.699726
88	ANTLER-2	30	AREA16	0.162371	0.467414	0.196437	0.437028	0.127403	0.786544	0.0106062	0.0201853	0.0100805	0.149364	0.714194	0.353468	69.3763	2.118	0.75432	0.149122	0.0840769	13.4355	89.8344	0.0177416	0.00644856	0.700718
89	ANTLER-2	30	AREA2	0.0957745	0.261451	0.105496	0.730506	0.0691571	0.236859	0.00904147	0.0106473	0.0108869	0.10654	0.500668	0.291863	78.5346	0.908359	0.914847	0.0661719	0.04232	14.677	88.3115	0.0161288	0.00870805	0.662816
90	ANTLER-2	30	AREA3	0.0846835	0.23508	0.0977015	0.724269	0.0614516	0.188092	0.00703097	0.0104178	0.0084676	0.0765146	0.47114	0.279024	95.8197	1.40976	1.6229	0.0590516	0.0382158	12.7809	86.908	0.0149191	0.00141402	0.81911
91	ANTLER-2	30	AREA4	0.218258	0.840694	0.258078	0.547783	0.182856	1.46203	0.0180642	0.0270386	0.00645151	0.291765	0.938398	0.493684	90.3837	1.57883	5.16684	0.12642	0.164386	15.2644	88.2501	0.012903	0.010272	0.581419
92	ANTLER-2	30	AREA5	0.131361	0.346132	0.169199	0.656106	0.0951784	0.448611	0.00936227	0.0139111	0.0084676	0.126377	0.62784	0.331511	71.4303	1.04701	1.42613	0.0877414	0.0611118	15.3637	86.9213	0.0157256	0.0094909	0.74961
93	ANTLER-2	30	AREA6	0.123902	0.305324	0.155845	0.606088	0.0914246	0.413197	0.00944957	0.013359	0.0100805	0.129943	0.547172	0.330099	67.0912	1.49746	1.48106	0.0949264	0.0550133	14.4032	87.0879	0.0149191	0.00961221	0.774028
94	ANTLER-2	30	AREA7	0.124815	0.330731	0.153973	0.680714	0.0969983	0.462616	0.00830201	0.0145019	0.0108869	0.118705	0.602289	0.349415	79.3451	2.12314	1.4249	0.117666	0.0546441	13.2836	89.9755	0.0181449	0.00281525	0.716122
95	ANTLER-2	30	AREA8	0.171302	0.506456	0.205747	0.592579	0.120211	0.708384	0.0110621	0.0207396	0.00967726	0.143376	0.750538	0.38871	65.3537	1.5539	1.55065	0.129336	0.066905	13.7584	87.6144	0.0181449	-0.000414252	0.773696
96	ANTLER-2	30	AREA9	0.185399	0.470717	0.231762	0.581727	0.12779	0.808803	0.013499	0.0183732	0.0100805	0.122386	0.843351	0.444285	92.5422	2.54611	1.71079	0.151455	0.0790158	13.5917	88.7742	0.0177416	0.0142249	0.777407
97	ANTLER-1	40	AREA1	0.115673	0.335139	0.131622	0.649004	0.0770957	0.29383	0.00904047	0.0136233	0.00725795	0.0856062	0.491565	0.248685	81.4969	0.808491	0.718211	0.0862831	0.050092	10.3757	88.5753	0.0149191	0.00240674	0.738812
98	ANTLER-1	40	AREA10	0.121712	0.31486	0.138991	0.636177	0.0861963	0.371407	0.00908146	0.015565	0.00967726	0.0973907	0.559982	0.297878	113.439	2.73711	1.35359	0.0899186	0.0474886	13.4248	87.2921	0.0197577	-0.00109686	0.680204
99	ANTLER-1	40	AREA11	0.117301	0.317857	0.141526	0.68363	0.0823178	0.334935	0.00876242	0.0132453	0.00887082	0.10696	0.580028	0.377961	64.635	0.760085	1.5619	0.0897902	0.0519055	12.1315	88.7497	0.0209674	0.00313067	0.711588
100	ANTLER-1	40	AREA12	0.153638	0.478425	0.192096	0.763944	0.0983259	0.484223	0.00835194	0.0201119	0.0084676	0.0837764	0.73318	0.330482	89.875	2.26694	1.63704	0.123603	0.058497	10.4962	88.5295	0.0124998	-0.00236033	0.731265
101	ANTLER-1	40	AREA13	0.106401	0.289876	0.126748	0.620597	0.075607	0.284438	0.00848768	0.0122726	0.0108869	0.0809612	0.462441	0.225367	83.1109	0.99311	0.829345	0.0814755	0.0384008	13.3012	89.1598	0.016532	0.00563979	0.763276
102	ANTLER-1	40	AREA14	0.10922	0.256923	0.128851	0.194491	0.0722344	0.257621	0.0100242	0.0112338	0.00806439	0.0870355	0.508948	0.291917	107.468	1.14602	2.64007	0.072247	0.030369	10.9216	88.2231	0.0205642	0.0103303	0.767907
103	ANTLER-1	40	AREA15	0.124618	0.301441	0.146601	0.681562	0.0827497	0.338807	0.00911387	0.0133912	0.00806439	0.0723477	0.464772	0.196564	96.7905	1.27256	1.06792	0.097487	0.0398467	9.58975	88.4585	0.0177416	0.00752866	0.674947
104	ANTLER-1	40	AREA16	0.113189	0.264863	0.139967	0.742505	0.0682283	0.233559	0.00814464	0.0140888	0.00645151	0.0735126	0.494024	0.261924	84.1711	1.42861	2.29653	0.0779204	0.033958	11.6068	87.1115	0.0120966	0.00397932	0.738922
105	ANTLER-1	40	AREA2	0.122546	0.362918	0.143454	0.703831	0.0848038	0.356069	0.00836699	0.0172307	0.00685473	0.0910491	0.569458	0.296922	110.827	2.07853	1.83374	0.0845371	0.0681255	14.0638	87.0792	0.0145159	0.0014189	0.801726
106	ANTLER-1	40	AREA3	0.10919	0.352993	0.123286	0.715248	0.0764421	0.288571	0.00726519	0.0159655	0.00685473	0.0887982	0.516356	0.253337	100.717	2.71791	0.694009	0.0786301	0.055591	12.1893	88.0453	0.016532	0.000477846	0.722897
107	ANTLER-1	40	AREA4	0.130344	0.658452	0.155387	0.613289	0.0913865	0.40971	0.00805982	0.0175579	0.00604829	0.106055	0.62142	0.355686	141.76	2.66371	1.94899	0.0908961	0.0662978	15.0012	87.5772	0.0141127	0.00305121	0.779328
108	ANTLER-1	40	AREA5	0.132482	0.35825	0.168888	0.729473	0.0830298	0.343687	0.00907876	0.0150227	0.00564507	0.07717	0.621643	0.349746	125.074	2.92184	3.39445	0.0905008	0.0448786	13.7686	85.5735	0.0116934	0.00742404	0.760137
109	ANTLER-1	40	AREA6	0.11656	0.486448	0.135245	0.622511	0.076338	0.287635	0.0101008	0.0149372	0.00564507	0.0871348	0.556127	0.312716	130.409	1.87367	2.86683	0.0632336	0.0481849	14.8419	89.0864	0.0116934	0.00593954	0.805624
110	ANTLER-1	40	AREA7	0.108083	0.381463	0.120901	0.484459	0.0752619	0.280092	0.00562653	0.0170379	0.00725795	0.0887245	0.539367	0.261773	83.4553	1.55629	1.01015	0.0780906	0.0519929	13.3545	87.7599	0.0181449	-0.00974182	0.746897
111	ANTLER-1	40	AREA8	0.0848391	0.283827	0.0937188	0.75765	0.0575005	0.165205	0.00497671	0.0130006	0.00685473	0.0528505	0.368497	0.182365	76.5368	1.47997	0.858424	0.0617049	0.0428102	12.4521	87.1024	0.0153223	-0.00900662	0.767161
112	ANTLER-1	40	AREA9	0.101686	0.280517	0.119618	0.709394	0.0665348	0.217182	0.00685529	0.0132443	0.00766117	0.0790617	0.449292	0.265565	100.579	1.0729	0.863056	0.0684458	0.0431176	12.0259	86.2843	0.0157256	-0.00154995	0.833821
113	ANTLER-2	40	AREA1	0.131876	0.425584	0.16049	0.535584	0.0946226	0.441574	0.00811459	0.018661	0.00604829	0.0877911	0.585727	0.293134	114.107	2.52266	2.09375	0.0866949	0.0751042	17.5338	83.9811	0.0141127	-0.00201361	0.723867
114	ANTLER-2	40	AREA10	0.113305	0.250891	0.131066	0.124532	0.0651654	0.209997	0.0105659	0.0104594	0.00524185	0.0579984	0.414532	0.212496	142.327	1.38624	0.679455	0.0618247	0.0315304	12.2858	88.2453	0.012903	0.0108832	0.803938
115	ANTLER-2	40	AREA11	0.157736	0.328613	0.200008	0.624658	0.0915799	0.417909	0.0139975	0.011101	0.00362897	0.0984616	0.548525	0.284902	126.758	1.21964	2.88188	0.0856142	0.0415789	14.4697	87.5703	0.012903	0.0260391	0.782728
116	ANTLER-2	40	AREA12	0.113388	0.333585	0.142092	0.724868	0.0783805	0.304873	0.00760459	0.0138345	0.00887082	0.0985412	0.524878	0.284804	91.9947	1.6043	2.05987	0.0808218	0.0454269	12.8087	88.5061	0.0149191	0.00310082	0.74347
117	ANTLER-2	40	AREA13	0.0516835	0.217503	0.0582743	0.39834	0.033407	0.0554219	0.00297034	0.00716389	0.00685473	0.028203	0.20248	0.113243	131.58	0.661843	0.403463	0.0357498	0.0159498	10.0893	90.6124	0.0185481	-0.00294095	0.795239
118	ANTLER-2	40	AREA14	0.0511035	0.158932	0.0602662	0.751154	0.033034	0.054049	0.00348786	0.00606604	0.00645151	0.0299304	0.226679	0.10532	144.439	0.666573	0.400983	0.0342346	0.014255	10.1294	88.6608	0.0173384	0.0025254	0.829778
119	ANTLER-2	40	AREA15	0.0797673	0.228972	0.0983397	0.571413	0.046655	0.109273	0.00540976	0.0103484	0.00564507	0.0426971	0.293333	0.171335	78.6494	0.526865	1.08116	0.0436418	0.0291238	12.6903	86.2597	0.0177416	0.00285299	0.869786
120	ANTLER-2	40	AREA16	0.104058	0.287156	0.127372	0.632576	0.0619763	0.191214	0.0075782	0.0120571	0.00403219	0.0569231	0.42561	0.22069	149.319	1.93562	4.08233	0.0554514	0.0427016	10.4929	82.8719	0.0112901	0.0019157	0.881611
121	ANTLER-2	40	AREA2	0.103834	0.325432	0.13203	0.759996	0.0736917	0.270277	0.00652972	0.0119544	0.00766117	0.100799	0.549038	0.2992	106.492	1.24028	1.09213	0.0713316	0.0492435	12.9346	88.5383	0.0157256	-7.79e-05	0.751524
122	ANTLER-2	40	AREA3	0.125106	0.398264	0.155756	0.505317	0.0887028	0.38925	0.00759825	0.0174078	0.00645151	0.103629	0.65514	0.309237	105.195	1.41136	0.852778	0.0794414	0.0656544	13.8387	85.3741	0.0141127	0.00459527	0.790373
123	ANTLER-2	40	AREA4	0.113652	0.302558	0.134185	0.704792	0.080688	0.32061	0.00952969	0.013625	0.00645151	0.0994147	0.501867	0.330831	82.3924	0.496794	2.7677	0.0670141	0.0532438	16.2171	86.9873	0.0141127	0.00353007	0.76616
124	ANTLER-2	40	AREA5	0.102584	0.344999	0.123287	0.594716	0.0766501	0.291598	0.0062097	0.0147394	0.00725795	0.0866852	0.48523	0.231131	87.5334	1.35207	1.25441	0.0805357	0.0665463	13.6473	86.2976	0.0169352	0.00103129	0.767776
125	ANTLER-2	40	AREA6	0.112917	0.259944	0.136956	0.645424	0.0823403	0.336392	0.00991981	0.0111926	0.0084676	0.104279	0.517251	0.27788	89.292	1.59868	1.66837	0.085306	0.0492959	15.1409	88.4865	0.0137095	0.0127083	0.781658
126	ANTLER-2	40	AREA7	0.171258	0.639107	0.197801	0.362536	0.120629	0.705412	0.0135454	0.0242856	0.00604829	0.155123	0.706966	0.410414	118.185	1.7233	2.32869	0.102945	0.0846585	15.586	85.972	0.0133062	0.00911601	0.652206
127	ANTLER-2	40	AREA8	0.111015	0.391065	0.140367	0.637145	0.0784506	0.30448	0.00682185	0.0147344	0.00685473	0.098928	0.598376	0.299481	94.4419	2.09187	1.26177	0.0703308	0.06338	13.3541	86.6455	0.0153223	0.00768469	0.825618
128	ANTLER-2	40	AREA9	0.101538	0.317889	0.127047	0.720985	0.0712893	0.252301	0.00648332	0.0121726	0.00725795	0.0881082	0.50651	0.260542	90.8583	1.38548	1.03693	0.0660257	0.0533969	15.8541	88.1162	0.0145159	0.00675289	0.80671
129	ANTLER-1	50	AREA1	0.13417	0.35817	0.17964	0.650902	0.088871	0.391378	0.00779144	0.0141022	0.00685473	0.095319	0.5329	0.28702	80.6013	0.398928	1.335	0.0920116	0.0443041	14.1347	89.1793	0.0100805	0.00538497	0.727648
130	ANTLER-1	50	AREA10	0.174139	0.43144	0.19818	0.547174	0.100857	0.504007	0.0142968	0.0197977	0.00604829	0.0791063	0.655556	0.245978	146.047	3.79562	3.31617	0.108119	0.0617419	11.1509	86.1608	0.0112901	0.011802	0.843451
131	ANTLER-1	50	AREA11	0.134031	0.33562	0.155237	0.606405	0.0861235	0.368641	0.00777833	0.0157289	0.0084676	0.0774274	0.56041	0.305314	88.6959	1.12541	0.691866	0.0955304	0.0487398	11.4298	86.7583	0.0145159	-0.00989655	0.797233
132	ANTLER-1	50	AREA12	0.135381	0.34111	0.177779	0.508166	0.0882477	0.385911	0.00951096	0.0136849	0.00645151	0.0916461	0.555282	0.28787	81.6612	1.15707	4.17559	0.100061	0.0422295	13.931	90.6215	0.012903	0.00934054	0.75687
133	ANTLER-1	50	AREA13	0.141135	0.40111	0.181992	0.578762	0.0922547	0.426304	0.00713897	0.0158799	0.00645151	0.0926191	0.613082	0.313086	100.886	1.00958	1.8279	0.121321	0.0427291	9.92324	92.7878	0.0133062	0.000390658	0.798669
134	ANTLER-1	50	AREA14	0.174313	0.55783	0.217987	0.724354	0.126333	0.789542	0.00785659	0.0231994	0.00887082	0.115453	0.88856	0.40547	85.9977	2.42845	1.76465	0.153818	0.0946085	9.61329	86.0436	0.0161288	-0.00252509	0.753237
135	ANTLER-1	50	AREA15	0.112006	0.33993	0.131173	0.777273	0.0785453	0.303635	0.00811862	0.0152382	0.00927404	0.110399	0.540928	0.294386	65.7586	0.821196	1.4234	0.0828498	0.0395404	12.295	87.4597	0.0177416	0.00377307	0.736487
136	ANTLER-1	50	AREA16	0.135596	0.33419	0.171583	0.613418	0.0791237	0.310336	0.0105788	0.0139103	0.00564507	0.0830724	0.49098	0.263034	84.1711	1.12354	1.56894	0.0801658	0.0382659	11.3573	86.7682	0.0120966	0.014429	0.840165
137	ANTLER-1	50	AREA2	0.147953	0.37695	0.189575	0.756871	0.0910967	0.410667	0.0105641	0.0156084	0.00483863	0.0973121	0.638422	0.32997	116.837	2.40362	3.19071	0.0895662	0.047787	12.6079	86.9334	0.0108869	0.016479	0.815736
138	ANTLER-1	50	AREA3	0.151485	0.45506	0.20022	0.609658	0.100735	0.490369	0.0101367	0.0168446	0.00524185	0.111856	0.684812	0.366724	116.08	2.60149	2.46498	0.0878427	0.0693839	15.8657	87.4816	0.0112901	0.0146143	0.575478
139	ANTLER-1	50	AREA4	0.160763	0.39601	0.213659	0.134634	0.0932941	0.4264	0.0135953	0.0153645	0.00524185	0.084952	0.591164	0.308146	98.2175	0.989953	4.49033	0.0933224	0.0369241	13.385	89.7153	0.0124998	0.0242334	0.717323
140	ANTLER-1	50	AREA5	0.128022	0.23898	0.152422	0.190229	0.0769523	0.295993	0.0125229	0.010719	0.00524185	0.0771564	0.559996	0.352068	90.9348	1.31148	1.96558	0.0752441	0.0371197	11.8003	88.0472	0.0141127	0.0191582	0.840992
141	ANTLER-1	50	AREA6	0.154189	0.42643	0.176166	0.64285	0.0993057	0.491758	0.0138953	0.0187276	0.00685473	0.095267	0.661028	0.380864	87.9913	1.07251	2.63179	0.0965774	0.0559074	13.3991	85.6984	0.0137095	0.0109458	0.783384
142	ANTLER-1	50	AREA7	0.107304	0.25349	0.138165	0.598742	0.0630394	0.198892	0.00867194	0.00961643	0.00564507	0.0620928	0.44193	0.273258	93.966	0.763291	1.70036	0.0625817	0.0375285	11.4617	88.9901	0.0157256	0.0105465	0.820226
143	ANTLER-1	50	AREA8	0.131055	0.30334	0.167089	0.706553	0.0779973	0.304488	0.00921527	0.0127477	0.00564507	0.0877828	0.562828	0.329644	130.104	1.99812	3.27996	0.0819757	0.0339472	11.584	88.2851	0.0120966	0.0119914	0.786758
144	ANTLER-1	50	AREA9	0.142323	0.50831	0.158021	0.477918	0.097506	0.469818	0.0110908	0.0195595	0.00564507	0.0850289	0.762052	0.348618	89.2987	0.992862	3.91536	0.0821183	0.0788866	14.1269	85.7899	0.0112901	0.0029726	0.736426
145	ANTLER-2	50	AREA1	0.157427	0.572831	0.174983	0.524424	0.103715	0.524861	0.0116863	0.026309	0.00483863	0.0999168	0.744974	0.409081	109.634	1.38392	1.03619	0.0688376	0.0656215	17.6663	82.1229	0.0133062	0.000599534	0.814262
146	ANTLER-2	50	AREA10	0.0567124	0.183258	0.0649054	0.355077	0.0326674	0.0533894	0.00207755	0.00905407	0.00645151	0.0286577	0.201788	0.098998	125.294	0.344194	0.539086	0.0372513	0.0153071	9.60509	89.5591	0.0181449	-0.00924723	0.876953
147	ANTLER-2	50	AREA11	0.0773039	0.210788	0.0713605	0.536247	0.0548637	0.149144	0.00758085	0.0106362	0.00645151	0.0815415	0.424515	0.267421	178.942	1.12549	1.13528	0.0406778	0.0380293	11.6566	86.8541	0.0157256	0.0021942	0.724464
148	ANTLER-2	50	AREA12	0.0624077	0.22528	0.0710851	0.363373	0.0360369	0.0643574	0.00340068	0.00948406	0.00725795	0.0317451	0.23501	0.119144	114.51	0.679231	0.39838	0.0347112	0.0216509	12.0263	89.4434	0.0169352	0.00199796	0.71126
149	ANTLER-2	50	AREA13	0.0669763	0.206719	0.0784371	0.0922958	0.0413401	0.0843073	0.00408125	0.00944614	0.00806439	0.0451854	0.252326	0.131016	108.463	0.654828	0.692924	0.0424042	0.016849	11.6804	88.0815	0.0169352	-0.00257779	0.780038
150	ANTLER-2	50	AREA14	0.132195	0.528322	0.139409	0.673501	0.0946627	0.431127	0.00983695	0.0208533	0.00604829	0.107251	0.550024	0.325177	109.191	2.4865	2.09511	0.0711583	0.0715914	14.8304	86.5739	0.0153223	-0.00551511	0.780709
151	ANTLER-2	50	AREA15	0.0922201	0.285218	0.110864	0.613945	0.0588401	0.171552	0.00617725	0.0115349	0.00645151	0.077304	0.426819	0.249908	140.831	1.01908	1.70477	0.0613379	0.0334151	12.8543	88.0692	0.0161288	-0.00203415	0.837569
152	ANTLER-2	50	AREA16	0.135457	0.545387	0.15111	0.566447	0.0925233	0.417132	0.00918626	0.0212701	0.00403219	0.100373	0.593159	0.270877	128.997	3.28011	1.61766	0.0690936	0.0593288	15.849	84.7603	0.0124998	0.000883596	0.796827
153	ANTLER-2	50	AREA2	0.115046	0.385234	0.129884	0.604788	0.0720918	0.256325	0.00802873	0.0150932	0.00564507	0.0920442	0.432514	0.264357	118.491	2.23099	1.47479	0.0672944	0.0356119	12.2799	88.7755	0.0124998	0.00069865	0.765665
154	ANTLER-2	50	AREA3	0.111902	0.436179	0.129084	0.742834	0.0781046	0.299596	0.00776138	0.0140618	0.0084676	0.091013	0.542393	0.281447	146.598	2.25958	1.96609	0.0751117	0.0460771	12.11	89.0077	0.0141127	0.00109724	0.784635
155	ANTLER-2	50	AREA4	0.0920398	0.298341	0.10865	0.646606	0.0642059	0.203326	0.00738433	0.0114816	0.00685473	0.0796399	0.497679	0.277806	93.0015	0.750352	2.1815	0.051664	0.0500296	14.746	84.7882	0.0157256	0.00282532	0.82641
156	ANTLER-2	50	AREA5	0.0903015	0.300711	0.0933337	0.702791	0.0603731	0.179716	0.00707702	0.0138224	0.0084676	0.0689488	0.428966	0.228723	90.7281	0.628268	1.00892	0.0551749	0.0499909	12.8556	87.294	0.0145159	0.00105515	0.78504
157	ANTLER-2	50	AREA6	0.0913235	0.29981	0.105271	0.790707	0.0608724	0.184509	0.00519339	0.0123793	0.00725795	0.0629743	0.412062	0.22204	113.133	1.1207	1.32704	0.0554933	0.0425495	11.2736	86.0306	0.0137095	-0.0060856	0.80276
158	ANTLER-2	50	AREA7	0.127308	0.456588	0.151656	0.698358	0.0823284	0.335145	0.00640343	0.0184244	0.00685473	0.0932833	0.493881	0.273081	143.98	1.71368	1.50979	0.0756099	0.0479206	13.6568	88.2775	0.0141127	-0.00400653	0.780359
159	ANTLER-2	50	AREA8	0.0707657	0.341956	0.066888	0.137445	0.0437012	0.0952664	0.00338044	0.0139439	0.00685473	0.0449562	0.261666	0.146686	69.3493	0.527724	1.18282	0.0375798	0.0282955	13.094	86.794	0.0181449	-0.00827529	0.81543
160	ANTLER-2	50	AREA9	0.046052	0.166198	0.0511232	0.632774	0.0283401	0.0401636	0.00247153	0.00717739	0.00766117	0.0250859	0.212779	0.0983928	92.1748	0.548204	0.432004	0.0340904	0.020954	10.1093	89.945	0.0173384	-0.00321607	0.806226
161	ANTLER-1	60	AREA1	0.103534	0.259814	0.133388	0.754793	0.0673315	0.224362	0.0064847	0.011123	0.00604829	0.0550781	0.399103	0.208664	92.5422	1.12654	1.06129	0.0726881	0.037556	12.4333	89.4596	0.0137095	0.00467689	0.803703
162	ANTLER-1	60	AREA10	0.124944	0.358677	0.163045	0.68372	0.0757136	0.283957	0.00844812	0.0137831	0.00443541	0.0723164	0.559159	0.249699	122.366	2.81311	2.55425	0.0766203	0.0386841	11.2746	87.1311	0.0112901	0.0126356	0.787393
163	ANTLER-1	60	AREA11	0.15449	0.412476	0.18794	0.123085	0.0882161	0.386078	0.0119255	0.0172462	0.00483863	0.0816305	0.654185	0.329496	165.887	3.37307	4.17679	0.0860065	0.0415455	12.3187	87.4978	0.0133062	0.0147267	0.744789
164	ANTLER-1	60	AREA12	0.150596	0.358343	0.183133	0.558826	0.0922382	0.421714	0.0124244	0.0147426	0.00564507	0.105537	0.646586	0.377807	115.538	2.07177	2.64363	0.0936762	0.0466151	11.5864	86.9429	0.0100805	0.0170183	0.776412
165	ANTLER-1	60	AREA13	0.142002	0.416564	0.173038	0.662299	0.0845397	0.355843	0.0102928	0.0165183	0.00564507	0.0786331	0.635451	0.383889	125.724	2.23929	3.24907	0.0911425	0.0455412	11.5269	88.3352	0.012903	0.00853478	0.737896
166	ANTLER-1	60	AREA14	0.142564	0.335618	0.164603	0.685345	0.0843601	0.354761	0.0108068	0.0159881	0.00604829	0.0659333	0.541898	0.279671	100.442	1.27492	3.72476	0.0857833	0.0461256	11.3571	87.5394	0.0133062	0.00647122	0.745555
167	ANTLER-1	60	AREA15	0.159864	0.395367	0.21591	0.758521	0.0980797	0.476825	0.0118086	0.0143967	0.00403219	0.0758156	0.605033	0.312191	90.8096	1.77167	3.2377	0.0943884	0.0582452	12.1706	85.2317	0.0116934	0.021723	0.834282
168	ANTLER-1	60	AREA16	0.116773	0.320709	0.131971	0.718244	0.0691172	0.237512	0.00808554	0.0143084	0.00524185	0.0499501	0.524391	0.275764	108.226	1.92849	2.44754	0.0851657	0.036179	8.62425	89.6484	0.0141127	0.00183029	0.85185
169	ANTLER-1	60	AREA2	0.103481	0.383224	0.109285	0.725557	0.0642889	0.205304	0.0068245	0.016073	0.00725795	0.0653326	0.394086	0.218913	124.19	1.70373	0.730574	0.0640587	0.0430988	9.4868	88.304	0.0177416	-0.00211112	0.850844
170	ANTLER-1	60	AREA3	0.10038	0.287101	0.126601	0.688715	0.0601396	0.179482	0.00495455	0.0119155	0.00725795	0.0764012	0.430753	0.21633	124.346	1.49777	1.54205	0.0684937	0.0299096	12.4384	87.4503	0.0133062	0.00534404	0.845095
171	ANTLER-1	60	AREA4	0.119448	0.334064	0.142205	0.694961	0.0757493	0.286168	0.00870271	0.0136839	0.00725795	0.07834	0.527634	0.288288	110.099	1.33972	1.78242	0.0763392	0.057762	11.9843	86.0142	0.0161288	0.00718301	0.716526
172	ANTLER-1	60	AREA5	0.102346	0.25878	0.126885	0.717724	0.0661779	0.218539	0.00611193	0.0118236	0.00564507	0.0576961	0.42377	0.242555	77.0942	0.760875	1.51793	0.075674	0.0381793	10.8299	88.627	0.016532	0.00119342	0.806699
173	ANTLER-1	60	AREA6	0.120606	0.325223	0.131166	0.609815	0.0743733	0.275408	0.00816205	0.0173911	0.00645151	0.0632002	0.450106	0.245418	186.807	2.51294	0.695545	0.0790674	0.0453575	11.1847	88.7326	0.0145159	-0.00212831	0.804421
174	ANTLER-1	60	AREA7	0.102178	0.253558	0.129792	0.708865	0.066784	0.220755	0.00635597	0.0106591	0.00725795	0.0565409	0.410226	0.204498	99.0638	1.80189	1.28736	0.0713385	0.0372459	11.5844	88.6457	0.0137095	0.00396476	0.804825
175	ANTLER-1	60	AREA8	0.129825	0.43093	0.148192	0.615686	0.0777273	0.297929	0.0103912	0.015714	0.00564507	0.0757243	0.545094	0.335354	119.782	1.12276	3.09466	0.0827247	0.0408279	10.9253	89.774	0.0137095	0.00700626	0.770877
176	ANTLER-1	60	AREA9	0.174054	0.391811	0.215821	0.461803	0.101054	0.508258	0.0144232	0.0162024	0.00564507	0.0973841	0.644609	0.339009	124.605	3.47536	2.77536	0.114334	0.0537679	11.8249	88.3874	0.0124998	0.0206974	0.834878
177	ANTLER-2	60	AREA1	0.0530181	0.173968	0.0635459	0.73343	0.0339073	0.0584046	0.0035663	0.00683179	0.00725795	0.0282609	0.255527	0.131506	78.0753	0.677986	0.708076	0.0386241	0.0225544	11.8787	89.8405	0.00967726	0.000334555	0.854756
178	ANTLER-2	60	AREA10	0.0659402	0.247991	0.0620484	0.0888812	0.0393402	0.076109	0.00501455	0.0112535	0.00645151	0.0394117	0.234577	0.134066	118.405	0.677249	0.445484	0.0323975	0.0179252	11.0082	89.2779	0.0205642	-0.00441693	0.820169
179	ANTLER-2	60	AREA11	0.100235	0.45488	0.081549	0.248856	0.0609612	0.180741	0.00930918	0.017692	0.00483863	0.0538053	0.379219	0.172657	179.508	0.589116	0.565548	0.037181	0.03786	14.1734	84.4898	0.0189513	-0.00775994	0.548055
180	ANTLER-2	60	AREA12	0.147466	0.538191	0.148502	0.483653	0.108174	0.558375	0.0120883	0.0234379	0.00645151	0.110684	0.571707	0.30068	163.652	3.46537	0.669494	0.060759	0.0634468	17.1533	83.6778	0.0153223	-0.00623011	0.635287
181	ANTLER-2	60	AREA13	0.0819192	0.219096	0.097623	0.729981	0.0551163	0.150878	0.00652511	0.010136	0.00483863	0.0552843	0.376584	0.226359	93.8783	0.514458	1.14662	0.0502528	0.0328018	12.238	85.5179	0.0116934	0.00249822	0.846311
182	ANTLER-2	60	AREA14	0.134933	0.333925	0.116841	0.777283	0.0876179	0.37092	0.0153755	0.014642	0.00443541	0.127013	0.438135	0.302115	121.935	1.49137	7.16677	0.0481621	0.0752561	14.0977	84.8371	0.0149191	0.00683889	0.793427
183	ANTLER-2	60	AREA15	0.137916	0.514658	0.119946	0.699253	0.102914	0.50801	0.0158039	0.0182186	0.00604829	0.0999111	0.645331	0.34001	133.417	2.09057	4.14117	0.0510744	0.0850022	15.5516	84.1006	0.012903	0.00302284	0.793025
184	ANTLER-2	60	AREA16	0.0914701	0.272529	0.106258	0.293283	0.05771	0.164002	0.00765587	0.0115362	0.00483863	0.0459007	0.371384	0.186502	130.694	1.2905	1.67873	0.0423845	0.0418953	13.3204	83.6761	0.0137095	0.0019984	0.704017
185	ANTLER-2	60	AREA2	0.0456868	0.178821	0.0545015	0.64257	0.0287907	0.0416464	0.00240061	0.00646844	0.0084676	0.0270351	0.133055	0.0660028	105.464	0.419728	0.547753	0.0327685	0.0124226	10.9384	91.0697	0.0197577	-0.00086263	0.770356
186	ANTLER-2	60	AREA3	0.0559224	0.170369	0.0686723	0.637792	0.0343606	0.0591458	0.00336613	0.0072016	0.00564507	0.0332593	0.231126	0.119902	124.461	0.403865	0.891621	0.0338549	0.0174566	11.7756	87.5487	0.0137095	0.00296351	0.761598
187	ANTLER-2	60	AREA4	0.0525074	0.183728	0.062383	0.472092	0.0350367	0.0606414	0.00285857	0.00747058	0.00806439	0.0288241	0.219875	0.121689	83.9597	0.295571	0.446728	0.0390335	0.016596	11.0379	89.4638	0.0169352	-0.00108237	0.807764
188	ANTLER-2	60	AREA5	0.141443	0.568723	0.159468	0.453403	0.0964746	0.454283	0.0130549	0.017951	0.00403219	0.115432	0.630821	0.363708	195.648	3.02689	5.11595	0.0672222	0.0393876	14.6455	85.7113	0.0108869	0.00593903	0.820332
189	ANTLER-2	60	AREA6	0.0550072	0.164207	0.0712539	0.498222	0.0314949	0.0494078	0.00339917	0.00753317	0.00685473	0.029236	0.210115	0.113061	71.416	0.234357	0.685012	0.0377739	0.0155126	11.1355	89.6707	0.0153223	0.00243037	0.81363
190	ANTLER-2	60	AREA7	0.040276	0.161731	0.0457491	0.18015	0.0227931	0.0260679	0.0017739	0.0063732	0.0084676	0.0247932	0.148342	0.0804036	120.996	0.464879	0.288295	0.0259709	0.0108837	9.67825	89.5713	0.0221771	-0.00552539	0.782706
191	ANTLER-2	60	AREA8	0.0429268	0.176352	0.048759	0.627224	0.0258526	0.0335458	0.00273751	0.00605645	0.0084676	0.0248069	0.169416	0.091401	90.8096	0.404819	0.318258	0.0328489	0.0122599	10.0759	90.2784	0.0177416	-0.00154538	0.747293
192	ANTLER-2	60	AREA9	0.0673825	0.225442	0.0765555	0.447067	0.0398323	0.0802145	0.00319718	0.0111746	0.00806439	0.0298108	0.281213	0.12613	125.896	0.430683	0.466357	0.0372917	0.0247327	10.9461	87.6907	0.0177416	-0.0082617	0.772952
193	REED-1	10	AREA1	0.174533	0.532854	0.222722	0.541207	0.12407	0.756171	0.0110464	0.0216334	0.00967726	0.146403	0.805116	0.399796	95.6882	1.79751	2.04854	0.12297	0.0861579	14.0908	88.2908	0.0120966	0.00916825	0.802479
194	REED-1	10	AREA10	0.191495	0.416295	0.233688	0.644103	0.136477	0.920494	0.0169789	0.0185971	0.0100805	0.182708	0.998911	0.612821	99.569	2.42873	0.840419	0.139237	0.0707789	14.3715	87.4373	0.0145159	0.0205011	0.699416
195	REED-1	10	AREA11	0.172324	0.428161	0.214811	0.552916	0.121636	0.727685	0.0133101	0.0178233	0.00887082	0.16955	0.868533	0.492208	87.2607	1.69305	1.83389	0.145036	0.06925	12.5966	91.2341	0.0157256	0.0206247	0.635841
196	REED-1	10	AREA12	0.252032	0.552324	0.32568	0.563942	0.178205	1.55091	0.021196	0.0214618	0.00806439	0.214635	1.29751	0.840429	85.9005	2.23742	3.74633	0.195887	0.0772576	14.3471	87.737	0.0137095	0.0418039	0.709986
197	REED-1	10	AREA13	0.242174	1.01761	0.264385	0.585427	0.17684	1.49037	0.0191202	0.0347148	0.00766117	0.200993	1.13828	0.563545	96.3886	4.08257	4.23135	0.160964	0.133959	14.5048	89.2474	0.0145159	-0.00224884	0.615271
198	REED-1	10	AREA14	0.20169	0.778856	0.248749	0.619159	0.15101	1.11307	0.0122821	0.025424	0.0104837	0.194396	1.00144	0.528648	101.613	2.72917	1.69767	0.153496	0.0870252	13.2317	88.4469	0.016532	0.00232245	0.720981
199	REED-1	10	AREA15	0.171901	0.480877	0.222567	0.542034	0.125397	0.779754	0.0121876	0.0188199	0.0084676	0.154467	0.889963	0.497478	101.206	2.38946	2.97481	0.128513	0.0802599	14.7227	86.8374	0.016532	0.0158131	0.748691
200	REED-1	10	AREA16	0.22143	0.706643	0.279469	0.626246	0.159996	1.24233	0.0145947	0.0279299	0.00766117	0.16162	0.953457	0.47446	90.3033	2.11158	4.02319	0.184849	0.103852	11.9157	89.071	0.0145159	0.00788125	0.722636
201	REED-1	10	AREA2	0.187489	0.555288	0.250004	0.460413	0.130846	0.83915	0.0109205	0.0200296	0.00564507	0.175474	0.792758	0.411763	128.078	1.57892	4.21417	0.136299	0.0713893	15.6688	88.3423	0.0116934	0.00538282	0.47372
202	REED-1	10	AREA3	0.180696	0.519951	0.244601	0.543802	0.12639	0.790719	0.0118054	0.0186721	0.00766117	0.169058	0.772399	0.431142	85.2116	2.56268	1.70694	0.134165	0.0771003	16.092	88.2692	0.0149191	0.0224195	0.65348
203	REED-1	10	AREA4	0.171799	0.390768	0.218674	0.499118	0.127972	0.807729	0.0117819	0.0147755	0.00927404	0.161532	0.837296	0.484246	76.399	1.90801	2.07481	0.145037	0.0651203	13.009	88.815	0.0169352	0.0128347	0.605486
204	REED-1	10	AREA5	0.190787	0.546919	0.226654	0.597301	0.14353	0.98753	0.0163143	0.0214358	0.00806439	0.179081	0.969216	0.558274	99.1442	3.10555	2.62648	0.122287	0.111174	14.5954	85.6643	0.0141127	0.0136812	0.615667
205	REED-1	10	AREA6	0.200548	0.610239	0.265531	0.511219	0.145588	1.0443	0.0108152	0.0249476	0.00645151	0.18441	0.977579	0.469065	99.2016	2.4486	2.93565	0.153612	0.117318	15.051	86.7653	0.0116934	0.00667621	0.67764
206	REED-1	10	AREA7	0.228015	0.696519	0.252844	0.556296	0.161959	1.25719	0.0186732	0.0298511	0.00927404	0.160708	0.823986	0.411516	102.474	3.44915	3.48526	0.144518	0.117277	13.6962	84.5562	0.016532	0.0108144	0.716181
207	REED-1	10	AREA8	0.20847	0.631826	0.251013	0.583734	0.139875	0.946685	0.0162462	0.0215404	0.00685473	0.152356	0.815271	0.433763	95.1141	1.65863	3.86173	0.145221	0.0697063	12.4195	89.6275	0.0153223	0.0204848	0.6155
208	REED-1	10	AREA9	0.161394	0.455671	0.212313	0.53749	0.113042	0.633036	0.0101571	0.0172722	0.0084676	0.165831	0.758193	0.410181	73.8271	0.91753	1.54728	0.118329	0.0661132	12.8769	87.7351	0.0137095	0.0145711	0.698869
209	REED-2	10	AREA1	0.142555	0.352348	0.168415	0.452043	0.106187	0.555179	0.0120175	0.0170228	0.00604829	0.13481	0.750249	0.417481	106.435	1.91546	1.88841	0.0865665	0.0839187	13.3724	83.5657	0.0133062	0.00542127	0.669602
210	REED-2	10	AREA10	0.27465	0.701302	0.344385	0.324352	0.202168	1.93432	0.0190377	0.0300207	0.0084676	0.242985	1.10288	0.58344	122.248	5.20232	3.68561	0.213263	0.126517	14.7104	87.2812	0.0157256	0.0207002	0.507209
211	REED-2	10	AREA11	0.151508	0.342755	0.184564	0.508131	0.111628	0.611589	0.0125129	0.0154524	0.00725795	0.147939	0.815576	0.496568	114.616	2.00694	2.13734	0.101571	0.0759726	13.4407	84.305	0.0141127	0.0105204	0.642669
212	REED-2	10	AREA12	0.170976	0.697621	0.196667	0.59921	0.125544	0.756163	0.0141118	0.0190343	0.00604829	0.143203	0.836249	0.399603	129.021	2.95833	1.83372	0.102537	0.102902	13.2499	85.1919	0.0141127	0.0120974	0.643003
213	REED-2	10	AREA13	0.283673	0.779996	0.353209	0.385715	0.20236	1.94194	0.0155797	0.0379058	0.00725795	0.224283	1.144	0.581012	86.2715	2.13296	2.76892	0.184067	0.149121	16.7033	84.4378	0.0149191	0.00114704	0.568853
214	REED-2	10	AREA14	0.270915	0.757983	0.346149	0.555515	0.192204	1.77482	0.0139631	0.0325153	0.00725795	0.195617	1.23908	0.627331	116.883	5.13758	4.02696	0.188314	0.113973	14.0864	86.8958	0.0120966	0.00297933	0.540413
215	REED-2	10	AREA15	0.215285	0.705342	0.266767	0.454979	0.151413	1.12315	0.0117055	0.0284559	0.00766117	0.13904	0.931873	0.486541	95.8101	2.60636	2.91503	0.140659	0.105918	13.3862	84.0051	0.0108869	0.0035875	0.654618
216	REED-2	10	AREA16	0.253367	0.919974	0.290344	0.398168	0.184912	1.64134	0.01677	0.0346408	0.00685473	0.199536	1.15927	0.558438	101.441	2.96945	3.47566	0.187733	0.169243	14.8288	85.8045	0.0124998	-0.00225658	0.727994
217	REED-2	10	AREA2	0.137762	0.531352	0.153873	0.521798	0.10328	0.524063	0.0100009	0.0187614	0.00645151	0.114345	0.678185	0.368167	98.4143	1.80237	1.69119	0.0796777	0.0728834	14.1318	82.5666	0.012903	-0.00571787	0.715473
218	REED-2	10	AREA3	0.192738	0.606558	0.207032	0.574318	0.127546	0.801962	0.0174398	0.0208609	0.00927404	0.141318	0.867194	0.499527	129.375	1.88333	6.7475	0.140483	0.0859489	13.0764	89.1769	0.012903	0.0108683	0.763908
219	REED-2	10	AREA4	0.318757	0.830148	0.435141	0.441015	0.236002	2.66961	0.0176511	0.0349351	0.00806439	0.24572	1.39681	0.715727	80.4761	5.05948	3.88579	0.255129	0.116953	16.3834	87.8392	0.0133062	0.0258899	0.639885
220	REED-2	10	AREA5	0.182683	0.40003	0.202249	0.415555	0.125909	0.769496	0.018218	0.0186228	0.00645151	0.145298	0.953629	0.585192	151.041	3.30559	3.24343	0.101151	0.0855146	12.028	84.3117	0.0108869	0.0164776	0.685181
221	REED-2	10	AREA6	0.172605	0.656869	0.201021	0.538675	0.1259	0.761839	0.0143031	0.0184806	0.00645151	0.14143	0.748706	0.393574	128.529	2.88624	1.7269	0.103871	0.100622	13.4577	85.009	0.0145159	0.013062	0.619199
222	REED-2	10	AREA7	0.272708	0.738165	0.31583	0.313051	0.202234	1.9552	0.0200406	0.0342949	0.00604829	0.210677	1.04336	0.435035	109.459	4.1969	4.7141	0.183662	0.137904	14.7195	84.627	0.0124998	0.00030737	0.636772
223	REED-2	10	AREA8	0.242763	0.857412	0.281964	0.390189	0.170386	1.40264	0.0151583	0.0338278	0.00806439	0.169043	0.953527	0.50952	79.7872	2.58472	2.11205	0.137367	0.126298	13.8857	83.9536	0.0120966	-0.00135174	0.617542
224	REED-2	10	AREA9	0.205813	0.556203	0.261587	0.481291	0.145583	1.03901	0.0122443	0.0264244	0.00725795	0.154624	1.03921	0.560348	116.96	3.62997	3.45586	0.133748	0.104198	13.9963	84.3536	0.0133062	0.00657071	0.673483
225	REED-1	20	AREA1	0.109806	0.4018	0.122024	0.751092	0.0840229	0.349325	0.00773917	0.0167477	0.0084676	0.0895601	0.568478	0.266767	102.933	1.84602	1.00452	0.0755676	0.0779309	14.5352	86.2714	0.0169352	-0.00230723	0.785985
226	REED-1	20	AREA10	0.104892	0.424983	0.101972	0.505436	0.0790063	0.306723	0.00871193	0.0181688	0.00524185	0.108544	0.517154	0.299596	112.176	1.08571	1.29863	0.0466136	0.0467241	13.6106	85.4085	0.0149191	0.000193367	0.62247
227	REED-1	20	AREA11	0.110348	0.635023	0.093821	0.470078	0.0780717	0.291885	0.00928717	0.0170252	0.00241932	0.0927088	0.377804	0.236045	256.5	1.27263	3.32019	0.0404903	0.0292175	11.9282	88.4828	0.016532	-0.00581864	0.693836
228	REED-1	20	AREA12	0.0906118	0.307045	0.102534	0.787768	0.0662545	0.217344	0.00550322	0.0143925	0.00685473	0.116593	0.511342	0.263683	97.3416	0.964477	1.51096	0.0561027	0.0509875	13.4156	85.724	0.0177416	-0.00500954	0.735809
229	REED-1	20	AREA13	0.126166	0.631231	0.130206	0.540568	0.10061	0.480281	0.00904678	0.0226324	0.00443541	0.122788	0.534172	0.240035	134.611	2.3959	0.874487	0.0393743	0.0800226	15.9257	86.1136	0.0197577	-0.00626884	0.574251
230	REED-1	20	AREA14	0.169906	0.829065	0.165098	0.599402	0.127695	0.775474	0.0114009	0.0320291	0.00645151	0.182732	0.911616	0.445902	109.382	2.77811	2.09248	0.0786425	0.122254	16.2126	86.0856	0.0173384	-0.0152336	0.687541
231	REED-1	20	AREA15	0.110312	0.485306	0.109391	0.635041	0.0804677	0.317994	0.00643231	0.0205924	0.00604829	0.103281	0.455029	0.227988	105.715	0.949257	1.48516	0.0485925	0.062228	15.2593	83.5589	0.0169352	-0.0183753	0.655006
232	REED-1	20	AREA16	0.249521	0.873331	0.305231	0.505799	0.194702	1.72673	0.01546	0.0342844	0.00645151	0.209128	1.25335	0.588571	102.233	3.3435	1.87693	0.145337	0.135927	17.9182	85.5684	0.0153223	0.00505378	0.551035
233	REED-1	20	AREA2	0.13089	0.550669	0.135336	0.403579	0.105017	0.53237	0.0100918	0.0232703	0.00483863	0.152479	0.55527	0.270717	112.153	1.59651	0.723146	0.0481715	0.106587	17.4827	85.3584	0.0161288	-0.00408557	0.607293
234	REED-1	20	AREA3	0.110945	0.45054	0.117444	0.62044	0.089585	0.390761	0.00700666	0.0170488	0.00725795	0.112296	0.482344	0.263549	97.2409	1.69933	2.01634	0.0672584	0.0843979	13.9192	86.1992	0.0169352	-0.0167357	0.687233
235	REED-1	20	AREA4	0.109688	0.542903	0.113247	0.55396	0.0782852	0.301804	0.00627848	0.0183893	0.00725795	0.111707	0.491665	0.254169	101.182	0.629991	0.700624	0.0521551	0.0527183	15.5179	86.2187	0.0161288	-0.0168782	0.72306
236	REED-1	20	AREA5	0.191667	0.781857	0.218455	0.527342	0.155681	1.13759	0.0140151	0.029203	0.00645151	0.172904	1.00414	0.53923	109.742	3.30564	2.61012	0.108865	0.130318	16.3476	85.1615	0.0173384	0.000257684	0.645564
237	REED-1	20	AREA6	0.0996447	0.331368	0.114839	0.7188	0.0708153	0.249139	0.00706733	0.0146233	0.00685473	0.120075	0.546297	0.294848	108.416	0.828284	1.92951	0.0597344	0.050896	14.6556	86.0661	0.0169352	-0.0017491	0.753731
238	REED-1	20	AREA7	0.106755	0.515093	0.0899636	0.549465	0.0782943	0.290119	0.0114335	0.0141386	0.00282254	0.0969977	0.448796	0.201686	116.424	0.705724	1.73995	0.0435552	0.0348208	12.1053	87.9401	0.0145159	-0.000244061	0.615227
239	REED-1	20	AREA8	0.0571836	0.209129	0.0622267	0.740795	0.0384774	0.0742071	0.00442194	0.0077152	0.00645151	0.0383168	0.265302	0.111586	80.3363	0.783842	0.438057	0.0387624	0.0252715	10.4261	86.0911	0.0161288	0.00341126	0.602586
240	REED-1	20	AREA9	0.0608086	0.218491	0.0665469	0.678883	0.0440516	0.0957512	0.00472247	0.00875319	0.00604829	0.0517116	0.27264	0.113876	94.8386	0.516185	0.931486	0.035088	0.0384977	13.4022	84.5052	0.016532	-0.000828585	0.637483
241	REED-2	20	AREA1	0.316236	1.15358	0.351069	0.389568	0.218624	2.20826	0.0165958	0.0504969	0.00524185	0.174433	1.27677	0.567941	105.66	8.94438	3.57565	0.164965	0.192369	12.9561	84.9968	0.00927404	-0.0313282	0.607631
242	REED-2	20	AREA10	0.180708	0.669077	0.185504	0.455758	0.114709	0.645129	0.0105342	0.0322704	0.00443541	0.099984	0.828871	0.327375	141.225	2.53601	3.34195	0.0829282	0.12229	13.2688	83.1356	0.0104837	-0.0244275	0.679395
243	REED-2	20	AREA11	0.156955	0.749163	0.119345	0.373054	0.105811	0.53518	0.0119096	0.0311091	0.00322575	0.146334	0.581156	0.29977	115.735	2.40436	3.37742	0.0571143	0.10247	11.7281	84.819	0.016532	-0.0195339	0.609715
244	REED-2	20	AREA12	0.138211	0.508547	0.163558	0.292208	0.0964789	0.455918	0.00891934	0.0235441	0.00524185	0.123201	0.679268	0.341277	205.522	2.94676	1.95344	0.06067	0.0935604	16.8415	81.9264	0.0141127	-0.00238154	0.70661
245	REED-2	20	AREA13	0.149212	0.775133	0.141155	0.331201	0.104952	0.521549	0.0096695	0.0267815	0.00443541	0.0836705	0.589424	0.257547	146.637	2.83461	2.54435	0.0613328	0.107069	13.5694	82.4888	0.0153223	-0.0122517	0.749554
246	REED-2	20	AREA14	0.229298	1.03138	0.189549	0.31873	0.145621	1.01718	0.0119645	0.0512326	0.00403219	0.216574	1.117	0.444075	184.625	5.81368	1.55192	0.0698323	0.165466	17.5605	82.768	0.0193545	-0.047342	0.625456
247	REED-2	20	AREA15	0.403854	1.51773	0.457771	0.460561	0.310891	4.16711	0.0242182	0.059199	0.00524185	0.365781	1.88696	0.829439	108.283	9.94887	8.35462	0.289322	0.264175	14.4075	83.5887	0.0137095	-0.0278316	0.599988
248	REED-2	20	AREA16	0.359067	1.44543	0.321039	0.468279	0.289761	3.37902	0.0231457	0.0657851	0.00604829	0.260978	1.74945	0.789403	125.638	9.13407	4.59161	0.158404	0.246963	15.7355	80.6808	0.0141127	-0.0517212	0.577886
249	REED-2	20	AREA2	0.393253	1.32653	0.408673	0.450933	0.286438	3.69912	0.0225347	0.072635	0.00564507	0.300041	1.84316	0.806244	111.12	8.15878	3.17502	0.201758	0.246963	14.4417	82.2606	0.0153223	-0.046837	0.540202
250	REED-2	20	AREA3	0.358974	1.07056	0.386494	0.342046	0.25856	2.91543	0.0199818	0.0586771	0.00483863	0.202975	1.54786	0.739088	107.272	6.51676	6.6953	0.164509	0.218119	14.9747	81.9834	0.00806439	-0.0379744	0.579482
251	REED-2	20	AREA4	0.215326	0.898979	0.181126	0.476996	0.145874	1.02247	0.0123507	0.0471728	0.00443541	0.182954	1.17382	0.448565	198.128	11.4857	1.27811	0.0728379	0.156422	16.094	81.6017	0.0157256	-0.0396367	0.613693
252	REED-2	20	AREA5	0.167964	0.589535	0.164227	0.449517	0.117289	0.662744	0.0109372	0.0289405	0.00604829	0.127103	0.842041	0.38934	87.1145	3.35116	1.54659	0.0771495	0.106286	12.1031	82.2239	0.0153223	-0.00797097	0.668998
253	REED-2	20	AREA6	0.333758	1.19366	0.369778	0.461223	0.234561	2.49086	0.0178267	0.0536637	0.00564507	0.21869	1.71031	0.820672	168.608	3.35116	4.08371	0.177935	0.195979	13.1611	83.8077	0.0104837	-0.0356951	0.680163
254	REED-2	20	AREA7	0.119348	0.462085	0.122709	0.528705	0.0748245	0.27479	0.00734705	0.020671	0.00443541	0.0622484	0.534865	0.172078	190.481	7.30665	1.46525	0.0552861	0.0777498	12.84	84.4543	0.0145159	-0.00792535	0.644068
255	REED-2	20	AREA8	0.146285	0.602747	0.129615	0.443591	0.102209	0.506192	0.0148518	0.0260417	0.00443541	0.0918674	0.751104	0.395991	149.216	2.04099	3.21087	0.0429087	0.0991713	15.0123	82.4715	0.0161288	-0.00819367	0.779987
256	REED-2	20	AREA9	0.198271	0.573536	0.200064	0.389723	0.132631	0.85868	0.0157912	0.0264184	0.00604829	0.132886	0.977797	0.495536	109.043	2.90426	3.15297	0.0939614	0.10303	11.731	80.2807	0.012903	-0.0100912	0.699275
257	REED-1	30	AREA1	0.131742	0.371381	0.147304	0.526101	0.0892646	0.395493	0.00976986	0.0156039	0.00604829	0.107182	0.690811	0.37069	91.749	1.29136	2.39187	0.0783651	0.0737697	12.0833	84.81	0.0149191	-0.00137816	0.732647
258	REED-1	30	AREA10	0.143616	0.47612	0.153972	0.548674	0.0928389	0.424711	0.00979071	0.0214135	0.00403219	0.0937308	0.699438	0.319312	130.615	1.00094	1.37005	0.0660111	0.0761217	13.3369	82.8257	0.0141127	-0.0137416	0.776251
259	REED-1	30	AREA11	0.141791	0.442743	0.171629	0.558069	0.0983048	0.476954	0.00791932	0.0188474	0.00685473	0.0981605	0.578784	0.217974	128.566	2.5887	1.5441	0.0873038	0.0759448	12.8729	85.2687	0.0116934	-0.00155855	0.675719
260	REED-1	30	AREA12	0.16746	0.538872	0.19227	0.422497	0.113156	0.621873	0.0129771	0.0222518	0.00483863	0.123372	0.759964	0.432923	134.139	3.4329	5.43194	0.0853359	0.090041	13.8628	83.7487	0.0141127	-0.00442634	0.638577
261	REED-1	30	AREA13	0.119034	0.311175	0.154279	0.700468	0.0723771	0.2598	0.00875616	0.0133992	0.00524185	0.09221	0.495593	0.26853	114.53	1.75178	4.24258	0.0602592	0.042499	13.3625	83.5944	0.0145159	0.00747745	0.790345
262	REED-1	30	AREA14	0.200838	0.549489	0.24723	0.51863	0.141365	0.967479	0.0139632	0.0227289	0.00685473	0.140226	0.902138	0.484742	109.382	2.4634	3.8662	0.144627	0.0881408	12.9363	87.5632	0.012903	0.00768196	0.792287
263	REED-1	30	AREA15	0.179794	0.488525	0.204771	0.428398	0.125029	0.767912	0.0142472	0.0210737	0.00725795	0.110982	0.811092	0.413354	101.819	2.41204	4.84996	0.126189	0.0798115	13.5786	87.9946	0.0133062	0.00750914	0.569551
264	REED-1	30	AREA16	0.170745	0.64514	0.206542	0.415568	0.119705	0.706281	0.00961849	0.0253122	0.00766117	0.126107	0.806535	0.410422	97.3416	4.75239	1.67193	0.100157	0.0944718	16.84	82.7987	0.0161288	-0.008444	0.566675
265	REED-1	30	AREA2	0.139785	0.57206	0.153175	0.630038	0.0991957	0.483738	0.00991266	0.0183487	0.00725795	0.131261	0.750769	0.388913	120.006	3.06818	2.01497	0.0801628	0.0909087	14.5808	84.8023	0.0157256	-0.00527955	0.681103
266	REED-1	30	AREA3	0.116857	0.463162	0.130526	0.606998	0.0824393	0.338312	0.00796376	0.0159057	0.00685473	0.113124	0.531269	0.309466	101.613	1.36482	2.09008	0.075119	0.0678537	12.5301	86.6131	0.0169352	0.00210095	0.769403
267	REED-1	30	AREA4	0.121095	0.488966	0.116701	0.310935	0.0833883	0.340984	0.010615	0.0201329	0.00524185	0.167668	0.530411	0.286471	146.736	2.33226	1.99407	0.0483788	0.0715771	14.7598	85.9253	0.0193545	-0.00251013	0.737875
268	REED-1	30	AREA5	0.130698	0.489752	0.129992	0.719421	0.0894752	0.396364	0.0101915	0.0208385	0.00483863	0.137279	0.718141	0.345181	133.905	2.89088	1.26155	0.0599789	0.0947275	14.4779	83.0223	0.0169352	-0.00583754	0.720857
269	REED-1	30	AREA6	0.124673	0.361955	0.145301	0.535548	0.0856538	0.361806	0.00782179	0.0177652	0.00645151	0.12171	0.538636	0.287513	123.39	1.19115	2.44594	0.0673579	0.0666125	12.9793	84.1455	0.012903	-0.00902794	0.688672
270	REED-1	30	AREA7	0.1214	0.373692	0.138262	0.50549	0.0857048	0.363818	0.00887946	0.014705	0.0084676	0.0970105	0.57266	0.27074	111.774	1.71264	0.944117	0.0787467	0.0582322	12.1927	85.7221	0.0145159	0.00084512	0.771312
271	REED-1	30	AREA8	0.13864	0.39032	0.170201	0.533205	0.0866975	0.372579	0.0109482	0.0171722	0.00443541	0.0935594	0.563762	0.28605	126.758	3.77701	2.59007	0.0688687	0.0630801	13.1048	87.3841	0.012903	0.00812187	0.761947
272	REED-1	30	AREA9	0.161997	0.520971	0.182993	0.511091	0.10731	0.560942	0.00957154	0.0226227	0.00685473	0.110375	0.714977	0.346738	88.9447	2.87199	1.14653	0.0843539	0.104932	15.6464	84.5076	0.012903	0.00569937	0.599106
273	REED-2	30	AREA1	0.14596	0.701342	0.131143	0.514021	0.0930825	0.419866	0.00682724	0.0318624	0.00362897	0.0803118	0.664946	0.249342	80.6013	1.08654	2.29591	0.0554444	0.106671	13.4002	83.1103	0.0100805	-0.0257874	0.710517
274	REED-2	30	AREA10	0.130321	0.43754	0.14905	0.579468	0.0912529	0.413043	0.00669389	0.0216376	0.00524185	0.0873078	0.613829	0.237951	111.343	3.22317	1.55788	0.0643231	0.0846869	14.6699	80.6448	0.0100805	-0.0178855	0.785708
275	REED-2	30	AREA11	0.141243	0.480101	0.13056	0.382435	0.100748	0.483289	0.00984854	0.0253236	0.00483863	0.111731	0.73758	0.329	145.588	1.53133	2.21336	0.0495794	0.0950522	16.5949	82.0477	0.0145159	-0.0145792	0.684459
276	REED-2	30	AREA12	0.148147	0.786898	0.117007	0.275822	0.105106	0.516629	0.00986031	0.028991	0.00362897	0.0741686	0.611978	0.253888	209.196	2.87199	6.37954	0.0479904	0.118623	15.3441	82.8952	0.0153223	-0.0194996	0.497897
277	REED-2	30	AREA13	0.149473	0.706734	0.113141	0.333992	0.0956923	0.442998	0.00994969	0.0318272	0.00403219	0.143375	0.581728	0.312631	96.9053	0.925315	0.632143	0.0438037	0.112513	15.8598	84.2379	0.0145159	-0.0265895	0.677729
278	REED-2	30	AREA14	0.140786	0.476314	0.144437	0.465664	0.102332	0.50411	0.00687035	0.0260819	0.00483863	0.090873	0.717117	0.301791	115.597	3.75766	3.02441	0.0607616	0.104363	16.7882	79.9672	0.0141127	-0.0191284	0.652453
279	REED-2	30	AREA15	0.226655	0.91165	0.191366	0.495361	0.14843	1.0356	0.0134096	0.0473271	0.00443541	0.173169	1.2091	0.579627	116.03	5.45795	3.10787	0.0942883	0.152885	13.4612	83.5102	0.0141127	-0.0372404	0.673966
280	REED-2	30	AREA16	0.117199	0.402762	0.0944131	0.398757	0.0748637	0.275722	0.00997718	0.02168	0.00403219	0.0788118	0.493656	0.225993	162.064	4.86694	1.09621	0.0383161	0.0588101	13.5245	85.4028	0.0161288	-0.00850486	0.738667
281	REED-2	30	AREA2	0.16834	0.710319	0.142603	0.293115	0.110719	0.595159	0.0101929	0.0376822	0.00403219	0.0844888	0.797421	0.258531	135.024	2.39502	0.834039	0.0526414	0.150041	15.9775	85.5463	0.0173384	-0.0289609	0.635459
282	REED-2	30	AREA3	0.278794	1.8078	0.238187	0.288874	0.190243	1.59079	0.0177235	0.0508921	0.00322575	0.214607	1.23028	0.539641	164.253	7.62149	5.74766	0.08493	0.146137	15.4068	81.7314	0.0181449	-0.0288342	0.615901
283	REED-2	30	AREA4	0.158154	0.625188	0.118786	0.441097	0.114883	0.634513	0.0161189	0.030416	0.00403219	0.10838	0.805346	0.423773	101.039	2.61325	4.62938	0.0444482	0.135741	18.0302	81.9326	0.0173384	-0.0158027	0.676582
284	REED-2	30	AREA5	0.11116	0.451215	0.0981652	0.427191	0.0775613	0.29622	0.0064458	0.0235072	0.00403219	0.0522381	0.481642	0.182165	176.473	2.91503	1.7142	0.0381103	0.0893608	16.5343	84.2651	0.0153223	-0.0168306	0.699437
285	REED-2	30	AREA6	0.322933	1.25985	0.303027	0.530666	0.230818	2.41838	0.0192369	0.062132	0.00604829	0.202581	1.61381	0.745196	158.791	3.11618	4.78562	0.145297	0.215301	12.2944	84.1356	0.012903	-0.0535868	0.604611
286	REED-2	30	AREA7	0.147931	0.565104	0.137029	0.50925	0.10608	0.544983	0.00823363	0.029604	0.00524185	0.0951147	0.754174	0.309817	167.058	4.32657	0.646775	0.0707079	0.0945031	12.0425	86.1774	0.0124998	-0.0218036	0.624182
287	REED-2	30	AREA8	0.160182	0.703717	0.120974	0.516754	0.110315	0.583052	0.0128324	0.0338395	0.00362897	0.114059	0.821652	0.389511	168.436	3.11618	4.44136	0.040196	0.13085	19.1009	82.4018	0.016532	-0.0259637	0.70148
288	REED-2	30	AREA9	0.161609	0.815998	0.128197	0.294841	0.115113	0.620373	0.00997222	0.0354816	0.00282254	0.0994034	0.624476	0.241438	247.774	3.11618	1.8807	0.0471859	0.127607	17.9053	83.1256	0.0161288	-0.0226788	0.622719
289	REED-1	40	AREA1	0.0793936	0.264501	0.0870888	0.593922	0.0613968	0.186423	0.00501219	0.0119366	0.00887082	0.0866664	0.415498	0.199001	72.9373	1.02672	1.05905	0.0581798	0.0447	12.8608	85.7364	0.0209674	-0.00226279	0.687874
290	REED-1	40	AREA10	0.148699	0.500875	0.157135	0.507629	0.100283	0.496267	0.0105092	0.0210249	0.00725795	0.113796	0.662088	0.353916	148.182	3.50754	0.879824	0.0702575	0.0840053	15.8034	83.0807	0.0157256	0.00330849	0.631592
291	REED-1	40	AREA11	0.107214	0.365077	0.120094	0.457125	0.0694102	0.236557	0.00692787	0.0163168	0.00564507	0.0668418	0.444914	0.203841	149.787	3.59594	1.64701	0.0564415	0.0518958	11.5517	86.1879	0.0133062	-3.44e-05	0.747541
292	REED-1	40	AREA12	0.129039	0.42963	0.14401	0.531502	0.0857611	0.361622	0.00809535	0.0191781	0.00403219	0.136622	0.593039	0.314749	185.544	3.68536	2.66104	0.0699942	0.0717405	11.8115	85.5529	0.00967726	-0.0116357	0.637453
293	REED-1	40	AREA13	0.0978214	0.257609	0.119464	0.554284	0.0696336	0.242019	0.00676965	0.0115291	0.0084676	0.0917026	0.48321	0.285284	95.0056	0.773741	0.64535	0.0542707	0.0523024	13.7878	84.2995	0.0161288	0.00207898	0.734029
294	REED-1	40	AREA14	0.100734	0.29727	0.107067	0.609753	0.0711576	0.249579	0.00918276	0.0123665	0.00564507	0.1004	0.501845	0.300371	93.0781	0.830901	1.78824	0.0597252	0.053539	11.4413	85.6543	0.0157256	0.00315962	0.742858
295	REED-1	40	AREA15	0.126915	0.358599	0.149259	0.515194	0.0861596	0.366868	0.0108382	0.0142776	0.00685473	0.116036	0.658161	0.371298	84.2754	1.44395	3.713	0.0642202	0.0650305	14.3103	84.8313	0.0145159	0.00571223	0.724148
296	REED-1	40	AREA16	0.13488	0.363291	0.161554	0.399343	0.0857339	0.364375	0.00941837	0.0164197	0.00362897	0.126932	0.67361	0.35068	130.547	2.77769	3.10872	0.0775572	0.0580786	11.0372	84.8657	0.0116934	0.00284622	0.688238
297	REED-1	40	AREA2	0.119754	0.376753	0.130291	0.727823	0.0950444	0.44536	0.00893946	0.0165406	0.00927404	0.104786	0.621943	0.312994	69.8085	1.11005	1.83408	0.090972	0.0744651	13.5729	86.9556	0.0157256	-0.00294457	0.733826
298	REED-1	40	AREA3	0.159026	0.520139	0.172706	0.492683	0.110533	0.592581	0.0120186	0.0225277	0.00887082	0.112274	0.745145	0.376024	90.0869	1.72892	1.08172	0.0956823	0.0670133	13.4328	85.5643	0.0153223	-0.00796517	0.658391
299	REED-1	40	AREA4	0.126244	0.365951	0.137297	0.492577	0.0823491	0.332574	0.008175	0.0187443	0.00685473	0.103356	0.545928	0.307037	123.864	2.99169	2.21436	0.0636157	0.0760848	13.1122	83.1563	0.0120966	-0.012593	0.640958
300	REED-1	40	AREA5	0.126762	0.398736	0.144948	0.492655	0.0855274	0.361757	0.00730027	0.0172351	0.00524185	0.116403	0.616407	0.302099	115.538	0.990182	1.90983	0.0783495	0.0687287	13.351	85.4584	0.0145159	-0.00522466	0.712851
301	REED-1	40	AREA6	0.141614	0.428739	0.155169	0.460276	0.0967315	0.452406	0.0105856	0.0185367	0.00483863	0.110549	0.653576	0.373679	162.58	3.5023	1.5874	0.0775711	0.0762248	11.4807	81.775	0.0149191	0.00289393	0.648986
302	REED-1	40	AREA7	0.264296	1.01768	0.272613	0.3973	0.178738	1.43019	0.0242798	0.0359292	0.00564507	0.198573	1.2503	0.797638	167.632	9.40346	9.59271	0.128667	0.12286	14.2587	84.8325	0.0104837	0.0121521	0.705922
303	REED-1	40	AREA8	0.139914	0.469532	0.161098	0.388071	0.0924815	0.424164	0.00845704	0.0190307	0.00443541	0.111553	0.646618	0.325389	160.651	3.41151	1.45405	0.0785471	0.0674889	11.7889	83.16	0.0133062	0.00302167	0.676908
304	REED-1	40	AREA9	0.130087	0.366502	0.147053	0.353292	0.087052	0.374291	0.00888443	0.018296	0.00483863	0.102968	0.558573	0.287805	160.907	0.9127	1.43431	0.0637154	0.0699335	13.5922	82.6114	0.00967726	-0.00654329	0.638419
305	REED-2	40	AREA1	0.0407378	0.166029	0.038133	0.360881	0.0240849	0.0289978	0.00288615	0.00730074	0.00645151	0.0208635	0.170328	0.0669478	134.631	0.821981	0.620639	0.0208372	0.0196638	11.5443	86.7399	0.0173384	-0.000188279	0.667234
306	REED-2	40	AREA10	0.0403303	0.139832	0.0418763	0.585984	0.0285458	0.0405898	0.00331066	0.0052365	0.00725795	0.0286495	0.201433	0.108651	125.793	0.742862	0.503872	0.0247169	0.0195513	11.3436	85.711	0.0193545	-0.00254597	0.727526
307	REED-2	40	AREA11	0.0390429	0.129639	0.0388744	0.0999548	0.02302	0.026236	0.00348504	0.0050047	0.00685473	0.0240141	0.173056	0.0981214	134.795	0.637264	0.65289	0.0199456	0.0122302	10.4749	87.1003	0.0177416	-0.00179914	0.805809
308	REED-2	40	AREA12	0.053873	0.214339	0.0392237	0.531598	0.0375195	0.0680568	0.00522098	0.00883448	0.00604829	0.041979	0.307664	0.172601	144.669	0.792282	1.13545	0.0237959	0.0296971	12.7049	85.7916	0.0189513	-0.00204274	0.702565
309	REED-2	40	AREA13	0.037366	0.116819	0.0393737	0.64067	0.0259141	0.033888	0.00275352	0.00561541	0.00483863	0.0256012	0.155895	0.0672378	115.352	0.248543	0.601558	0.0244472	0.0214095	10.6643	86.9735	0.0189513	0.00123027	0.775166
310	REED-2	40	AREA14	0.0444736	0.176222	0.0403135	0.668305	0.0326929	0.0522291	0.00265552	0.00844452	0.00766117	0.031935	0.217363	0.117981	103.586	0.424309	0.636593	0.0245753	0.0281663	12.862	85.5808	0.0197577	-0.00581488	0.775053
311	REED-2	40	AREA15	0.0836392	0.325163	0.0762101	0.360636	0.0546681	0.147485	0.00642495	0.0148332	0.00483863	0.044434	0.364673	0.178425	152.706	2.0701	1.23431	0.0340936	0.0510031	13.5866	86.0922	0.0124998	-0.00820312	0.661226
312	REED-2	40	AREA16	0.0441594	0.184707	0.0415395	0.587804	0.0306466	0.0465499	0.00242676	0.00869449	0.00604829	0.0323137	0.217895	0.100493	117.027	0.431853	0.770566	0.0232054	0.0253894	12.8412	86.6187	0.0205642	-0.00610956	0.759592
313	REED-2	40	AREA2	0.0596021	0.217915	0.0369237	0.0707632	0.0328143	0.0534859	0.00751483	0.00722746	0.00161288	0.0387426	0.228245	0.11227	118.231	0.690146	1.11739	0.0181816	0.012977	12.1923	88.0974	0.0197577	0.00106008	0.80034
314	REED-2	40	AREA3	0.060179	0.197486	0.0582458	0.485798	0.0446122	0.0984663	0.00489715	0.0089095	0.00887082	0.0421889	0.28673	0.15365	85.1653	0.483212	0.837875	0.0368565	0.0333881	12.2538	84.2181	0.016532	-0.00302104	0.668554
315	REED-2	40	AREA4	0.0537418	0.419256	0.0421231	0.305007	0.0352791	0.0618216	0.00367561	0.00852853	0.00483863	0.0502166	0.255541	0.127556	118.231	0.690146	0.923375	0.0208469	0.0210364	12.623	88.0056	0.0209674	-0.000971255	0.5169
316	REED-2	40	AREA5	0.046328	0.140158	0.0448653	0.528266	0.0315887	0.0497553	0.00424308	0.00599213	0.00443541	0.035991	0.192411	0.103232	78.3968	0.340205	0.476538	0.0237634	0.0308222	9.55591	88.2765	0.0161288	-0.00212541	0.668138
317	REED-2	40	AREA6	0.0551357	0.232866	0.054197	0.479045	0.0388015	0.0746713	0.00401523	0.00976184	0.00483863	0.0500129	0.261905	0.127438	121.246	0.873663	0.690421	0.0237476	0.0264991	13.1687	85.2847	0.0177416	-0.0052573	0.770824
318	REED-2	40	AREA7	0.0485775	0.22339	0.0390398	0.304729	0.0346775	0.059224	0.00305423	0.00967083	0.00443541	0.0220537	0.169725	0.053229	112.98	0.455624	0.928213	0.0186958	0.0272229	12.3259	86.0728	0.0237899	-0.00476513	0.79161
319	REED-2	40	AREA8	0.0393795	0.130669	0.0457348	0.514959	0.028101	0.0392231	0.00280992	0.00506939	0.00725795	0.0290987	0.199173	0.0962776	114.013	0.65246	0.47545	0.0262007	0.0213537	12.514	84.9896	0.0173384	-0.00188573	0.719543
320	REED-2	40	AREA9	0.0491417	0.187262	0.0462599	0.393828	0.0321162	0.0501111	0.0034217	0.00920451	0.00685473	0.0390261	0.249881	0.112204	114.874	0.687686	0.638262	0.0248606	0.0225242	11.6652	85.8502	0.0209674	-0.00174828	0.732197
321	REED-1	50	AREA1	0.0983301	0.399778	0.0957995	0.534649	0.0707867	0.2424	0.00831286	0.015778	0.00564507	0.0681069	0.526715	0.241667	101.957	1.08999	0.912596	0.049535	0.0435681	14.3503	85.5862	0.0153223	-0.00584486	0.780035
322	REED-1	50	AREA10	0.0593376	0.1946	0.0687665	0.491419	0.0389163	0.0759245	0.00469086	0.00694196	0.00524185	0.0415196	0.260611	0.1469	102.493	0.245127	1.43359	0.0370266	0.0206666	12.1285	88.7418	0.0161288	0.000885269	0.845075
323	REED-1	50	AREA11	0.0607719	0.224348	0.0658021	0.573731	0.0386849	0.0749895	0.00323479	0.00918536	0.00685473	0.0516586	0.338611	0.160382	121.64	0.394984	0.866121	0.0386115	0.0263744	11.3929	88.0898	0.0181449	-0.00377736	0.759283
324	REED-1	50	AREA12	0.0598345	0.161492	0.0636872	0.667924	0.0392695	0.076518	0.00503779	0.00758754	0.00766117	0.0412134	0.281214	0.145719	93.8971	0.777933	0.46153	0.0365058	0.0293974	11.4657	86.6891	0.0197577	-6.8e-05	0.773544
325	REED-1	50	AREA13	0.0641623	0.213299	0.0662223	0.66824	0.0483432	0.115514	0.00596043	0.0083184	0.00524185	0.0733725	0.320096	0.166677	79.8594	0.260264	2.05081	0.040587	0.0363357	14.256	87.7379	0.0157256	0.00260342	0.604566
326	REED-1	50	AREA14	0.102463	0.459119	0.105435	0.567938	0.0704477	0.246617	0.006551	0.0181369	0.00524185	0.0804934	0.465086	0.220323	102.904	1.11056	0.849207	0.0572293	0.0560776	13.485	86.372	0.016532	-0.00969977	0.759994
327	REED-1	50	AREA15	0.0765111	0.34525	0.0637343	0.602748	0.0562884	0.154421	0.00625947	0.013302	0.00725795	0.0540796	0.353376	0.166099	125.992	0.790043	0.692789	0.0388339	0.0385658	12.6091	86.7825	0.0173384	-0.00634974	0.680393
328	REED-1	50	AREA16	0.116556	0.330445	0.132382	0.535853	0.0746758	0.27741	0.00998997	0.0147075	0.00604829	0.0982459	0.586786	0.338568	115.735	2.77292	1.32029	0.0610651	0.0629569	14.0849	86.9423	0.0133062	0.00362352	0.454894
329	REED-1	50	AREA2	0.0724024	0.474648	0.0662399	0.643443	0.0552837	0.15041	0.00555978	0.0111245	0.00564507	0.0570616	0.294107	0.167588	178.999	1.11895	1.96084	0.0359117	0.0369054	14.1296	86.2513	0.0217738	0.0003799	0.844295
330	REED-1	50	AREA3	0.0666228	0.238577	0.0743962	0.577372	0.0485463	0.11856	0.00457999	0.00907516	0.0112901	0.0701969	0.305266	0.174229	120.144	0.981484	0.531268	0.048229	0.0319765	15.1466	88.591	0.0173384	-0.00160079	0.644386
331	REED-1	50	AREA4	0.0734854	0.297746	0.0809415	0.191989	0.0538924	0.143238	0.00624271	0.0089919	0.00524185	0.0795006	0.380053	0.199114	81.3476	0.445046	1.37772	0.0428658	0.0431846	12.4677	85.939	0.0161288	0.00148542	0.766975
332	REED-1	50	AREA5	0.0758213	0.237204	0.0840168	0.365774	0.04624	0.106676	0.00587155	0.0111803	0.00645151	0.052042	0.275345	0.129788	100.35	0.687959	0.983417	0.0398391	0.036315	13.7489	87.1814	0.016532	0.00125191	0.785602
333	REED-1	50	AREA6	0.076022	0.279119	0.0817963	0.577046	0.0483877	0.116465	0.00357468	0.0127176	0.00725795	0.0591003	0.335915	0.155979	111.257	1.71891	1.13576	0.0469382	0.0360777	11.3148	87.2776	0.0177416	-0.00796756	0.764394
334	REED-1	50	AREA7	0.0767735	0.238863	0.0770914	0.564333	0.0531247	0.138687	0.00722467	0.0113414	0.00766117	0.0922653	0.349739	0.196351	133.187	1.45064	0.483404	0.0372333	0.0280163	12.0885	88.5615	0.0189513	0.00171749	0.749887
335	REED-1	50	AREA8	0.0463754	0.184027	0.0528733	0.430931	0.0331862	0.0541369	0.00224315	0.00733692	0.00967726	0.0318319	0.214633	0.0790628	83.3039	0.472203	0.337895	0.0328959	0.0237538	11.9405	89.2705	0.0193545	-0.00412249	0.771836
336	REED-1	50	AREA9	0.061775	0.193057	0.068356	0.408274	0.0387428	0.0748822	0.00327917	0.00933957	0.00766117	0.0412685	0.244873	0.127783	82.1322	0.486439	0.815625	0.0403406	0.0354012	12.6903	87.2855	0.0193545	-0.000422571	0.645965
337	REED-2	50	AREA1	0.0482791	0.192168	0.046404	0.213619	0.029554	0.0429375	0.00344908	0.00792457	0.00564507	0.035903	0.191064	0.095332	101.785	0.72141	0.557579	0.0217534	0.01777	11.9573	87.3731	0.0181449	-0.00351371	0.705954
338	REED-2	50	AREA10	0.0360983	0.120906	0.0305797	0.714458	0.0250707	0.0315477	0.00320669	0.00489558	0.00927404	0.0301111	0.182362	0.0920026	83.5865	0.526811	0.787607	0.0224953	0.0192481	10.6411	87.9369	0.0209674	-0.00143331	0.660387
339	REED-2	50	AREA11	0.0387254	0.1505	0.0356798	0.679959	0.0260983	0.0335091	0.00293411	0.00632801	0.00645151	0.021525	0.143606	0.079039	182.559	0.45071	0.575289	0.0227888	0.020305	10.7678	89.4243	0.0185481	-0.00170278	0.705949
340	REED-2	50	AREA12	0.0449392	0.175453	0.0383983	0.083369	0.0282826	0.0398803	0.00439944	0.00697296	0.00443541	0.0202623	0.153513	0.0578088	123.451	0.22324	0.661269	0.0204221	0.0243203	10.6728	89.9619	0.020161	-0.000106286	0.765447
341	REED-2	50	AREA13	0.0364586	0.201526	0.0397341	0.397023	0.0254555	0.0320725	0.00155698	0.00623824	0.00806439	0.0248895	0.164433	0.06732	109.598	0.444357	0.501179	0.0239953	0.0159467	11.1523	87.2438	0.0209674	-0.00255173	0.719456
342	REED-2	50	AREA14	0.0446075	0.197939	0.0396426	0.50058	0.0322497	0.0519013	0.00367438	0.00713942	0.00725795	0.0328793	0.24643	0.101784	120.951	1.03715	0.600762	0.0244226	0.0257266	12.1129	86.1217	0.0189513	-0.00237594	0.695748
343	REED-2	50	AREA15	0.0734016	0.306784	0.0787514	0.369136	0.0504424	0.126918	0.00385519	0.0130824	0.00564507	0.0443685	0.317128	0.127028	136.173	1.4548	0.489727	0.0383119	0.0438414	12.9221	85.1693	0.0169352	-0.00519867	0.622355
344	REED-2	50	AREA16	0.0431425	0.207791	0.0412601	0.122903	0.0243778	0.0301466	0.00341861	0.00668282	0.00524185	0.0254612	0.177215	0.074844	149.098	0.499399	0.522766	0.0221261	0.0152198	10.997	89.4193	0.0229835	0.000398532	0.815263
345	REED-2	50	AREA2	0.0301438	0.095199	0.0342417	0.186185	0.020631	0.0211339	0.00258162	0.00364801	0.0084676	0.0197448	0.136572	0.0833014	92.1059	0.301401	0.453155	0.0195747	0.0143969	13.0886	87.4402	0.0193545	0.000557517	0.682903
346	REED-2	50	AREA3	0.0371241	0.134026	0.0370253	0.460026	0.0246838	0.0301232	0.00217189	0.00629316	0.00967726	0.0222726	0.133635	0.0697814	135.369	0.243741	0.199875	0.0222321	0.0193554	11.7591	89.154	0.0209674	-0.00635114	0.739771
347	REED-2	50	AREA4	0.110567	0.359502	0.111964	0.509004	0.0758696	0.28002	0.00784835	0.0168743	0.00645151	0.0724446	0.529412	0.271283	99.6149	0.891198	3.11204	0.0533098	0.0617351	14.9212	81.6038	0.0153223	-0.00981815	0.74108
348	REED-2	50	AREA5	0.0355605	0.131265	0.0369421	0.513714	0.0256963	0.0329427	0.00180504	0.00624316	0.00806439	0.0259629	0.149282	0.0722486	90.6169	0.176376	0.324896	0.0212223	0.0195269	13.3194	88.2148	0.0217738	-0.00497948	0.617668
349	REED-2	50	AREA6	0.0767762	0.306284	0.0754185	0.443357	0.0517142	0.131964	0.00413697	0.0146349	0.00443541	0.0590125	0.34288	0.158808	82.4384	0.820388	0.71592	0.040211	0.0510137	11.5088	82.9859	0.0157256	-0.00480238	0.663161
350	REED-2	50	AREA7	0.107051	0.331977	0.103826	0.477402	0.0747536	0.273789	0.0087582	0.0163303	0.00483863	0.0902335	0.521645	0.266259	141.913	2.70294	3.92967	0.0545621	0.0602858	12.644	79.9541	0.0141127	-0.0103055	0.661371
351	REED-2	50	AREA8	0.0268462	0.068239	0.0297397	0.113956	0.0172072	0.0148185	0.00253003	0.00302055	0.0104837	0.0207528	0.126293	0.0669914	91.5663	0.27438	0.242023	0.0213796	0.0100256	11.289	90.3122	0.0189513	0.00104072	0.681776
352	REED-2	50	AREA9	0.0412867	0.176249	0.0355164	0.234266	0.0295832	0.0436225	0.00283703	0.0072583	0.00564507	0.0285624	0.183842	0.0763446	130.891	0.494697	1.18803	0.0215408	0.0270818	11.6012	85.2911	0.0249996	-0.00299132	0.703158
353	REED-1	60	AREA1	0.116556	0.384134	0.118328	0.187261	0.0667916	0.216313	0.0100687	0.0193214	0.00322575	0.0791639	0.379624	0.203732	135.024	3.97795	5.0325	0.0418071	0.0499682	14.1964	84.8679	0.0124998	-0.000815783	0.734464
354	REED-1	60	AREA10	0.072416	0.26149	0.077043	0.591298	0.0493437	0.121274	0.00496677	0.0116562	0.00766117	0.0475881	0.307969	0.160428	122.108	1.73806	1.24176	0.0424191	0.0350559	13.856	87.9588	0.0149191	-0.00437711	0.684343
355	REED-1	60	AREA11	0.0575854	0.188295	0.0670335	0.651188	0.0413707	0.0849012	0.00363037	0.00836848	0.00766117	0.0506066	0.296518	0.156751	77.8457	0.457037	0.787725	0.0364892	0.0302469	13.2678	84.7915	0.0157256	0.000121048	0.754507
356	REED-1	60	AREA12	0.200045	0.652379	0.215929	0.493321	0.130603	0.818848	0.0125296	0.0313396	0.00685473	0.141415	0.813056	0.444281	101.728	2.51598	2.78381	0.0934566	0.0926517	15.792	85.5016	0.0137095	-0.00486833	0.635424
357	REED-1	60	AREA13	0.0997859	0.320405	0.0992536	0.643707	0.0665633	0.220494	0.00741901	0.0137951	0.00685473	0.0805854	0.543012	0.285745	120.853	2.17351	1.54544	0.0566527	0.0436625	12.0194	85.5357	0.0153223	-0.00672193	0.789915
358	REED-1	60	AREA14	0.0837693	0.244499	0.0899518	0.621981	0.0586616	0.171992	0.00740599	0.0110407	0.00645151	0.0612415	0.407404	0.224635	118.097	0.899256	0.805083	0.0423671	0.0413486	13.5217	84.0152	0.0157256	0.00101186	0.770155
359	REED-1	60	AREA15	0.0868232	0.275802	0.0875842	0.746881	0.0638131	0.201033	0.00718341	0.0116525	0.00362897	0.0869437	0.378436	0.177097	103.679	0.78231	2.45602	0.0500466	0.0500883	11.1079	83.1935	0.0141127	-0.00181299	0.789452
360	REED-1	60	AREA16	0.0992117	0.282809	0.103418	0.531641	0.0681847	0.231122	0.00867111	0.0132834	0.0084676	0.0699255	0.471595	0.260709	98.7194	1.75275	1.37832	0.0522229	0.0639688	15.5986	84.4183	0.0137095	-0.00084604	0.73435
361	REED-1	60	AREA2	0.113162	0.416586	0.113464	0.527876	0.0740812	0.270514	0.00778753	0.0196293	0.00604829	0.108656	0.511582	0.234095	163.614	4.18031	1.78658	0.061258	0.067075	13.1405	85.1619	0.0145159	-0.0122696	0.756233
362	REED-1	60	AREA3	0.105377	0.324794	0.11143	0.646891	0.0684509	0.23285	0.00768328	0.015003	0.00483863	0.0660398	0.467857	0.203097	103.817	1.08734	2.06704	0.0562477	0.0617888	13.7519	84.3751	0.0177416	0.00341632	0.699627
363	REED-1	60	AREA4	0.0917394	0.315377	0.0974942	0.498952	0.0580688	0.167785	0.00746553	0.0136722	0.00403219	0.0808175	0.455932	0.226566	134.631	1.44305	0.9128	0.0459596	0.0503495	11.4268	85.4576	0.0145159	-0.00150987	0.728554
364	REED-1	60	AREA5	0.088968	0.315132	0.0880281	0.343358	0.0547152	0.148899	0.00473517	0.014743	0.00564507	0.0559002	0.402436	0.1807	92.037	0.81383	1.48314	0.0423945	0.0440387	12.8301	84.5336	0.0157256	-0.0118613	0.700847
365	REED-1	60	AREA6	0.107546	0.35735	0.109562	0.244705	0.0644645	0.206484	0.00930609	0.0148725	0.00483863	0.0737171	0.479624	0.264758	159.366	3.60245	0.546179	0.0449856	0.0548716	11.7489	85.4594	0.0169352	-0.00115731	0.718049
366	REED-1	60	AREA7	0.0980633	0.315269	0.0991744	0.656524	0.0666748	0.217115	0.00962283	0.0131127	0.00403219	0.0901346	0.507531	0.292784	159.136	1.8353	2.75826	0.0395515	0.0467418	12.3564	83.0849	0.0173384	0.00714298	0.804122
367	REED-1	60	AREA8	0.209692	0.726196	0.175597	0.389457	0.14197	0.856239	0.0210745	0.0317469	0.00443541	0.18737	1.02413	0.584328	185.486	2.02375	6.48699	0.0776007	0.102778	14.1439	83.0528	0.0124998	-0.00104304	0.773729
368	REED-1	60	AREA9	0.116287	0.345335	0.125951	0.248259	0.0754132	0.282663	0.00722551	0.0184875	0.00604829	0.0756423	0.481732	0.240936	151.099	2.52779	1.47158	0.0547326	0.0613561	12.777	83.2173	0.0145159	-0.00963542	0.640448
369	REED-2	60	AREA1	0.093792	0.356686	0.108003	0.316224	0.0563416	0.15623	0.0062021	0.015306	0.00322575	0.0613283	0.412589	0.185171	105.861	1.0002	1.13648	0.0344625	0.0592541	14.8827	84.9992	0.0116934	-0.00374227	0.827339
370	REED-2	60	AREA10	0.0340753	0.141205	0.0360411	0.12919	0.020602	0.0213221	0.00151513	0.0062318	0.00806439	0.0220385	0.128506	0.062442	102.233	0.219353	0.235083	0.0180528	0.0109647	12.391	88.4973	0.0229835	-0.00264031	0.790696
371	REED-2	60	AREA11	0.0470294	0.193496	0.0434305	0.437139	0.0284348	0.040062	0.00229297	0.009821	0.00403219	0.0178768	0.128095	0.066722	165.238	1.60741	0.858675	0.0238445	0.0232783	8.62861	88.4655	0.0177416	-0.00820528	0.763854
372	REED-2	60	AREA12	0.0468847	0.199282	0.0432321	0.302678	0.0308456	0.0471066	0.0025352	0.00865568	0.00564507	0.0275878	0.214903	0.0861724	140.966	1.50259	0.783189	0.0225066	0.026786	11.6895	87.238	0.0173384	-0.00789293	0.825049
373	REED-2	60	AREA13	0.0267584	0.110538	0.0286743	0.120545	0.0177839	0.0159118	0.00114255	0.00523802	0.00806439	0.0133732	0.100969	0.0468266	69.391	0.173631	0.220659	0.0169071	0.0142965	10.161	88.0683	0.0213706	-0.00209224	0.701546
374	REED-2	60	AREA14	0.0548032	0.23451	0.0487683	0.576775	0.0371729	0.0684413	0.00414121	0.0114128	0.00604829	0.0440817	0.309771	0.136409	76.4679	0.129219	0.76986	0.0257633	0.0399686	12.9099	86.2132	0.0137095	-0.00344518	0.632636
375	REED-2	60	AREA15	0.0440791	0.197102	0.0400432	0.412152	0.0288641	0.0414829	0.00280372	0.00811671	0.00645151	0.02116	0.136069	0.0592362	90.4755	0.332457	0.358833	0.0218463	0.023391	12.3405	87.0818	0.0205642	-0.00601444	0.746031
376	REED-2	60	AREA16	0.0397523	0.212849	0.0353725	0.127092	0.0233098	0.0264752	0.00112001	0.00848305	0.00685473	0.0195151	0.139069	0.048814	107.621	0.409611	0.200383	0.0178591	0.0162309	9.68512	88.5399	0.0229835	-0.00596484	0.653676
377	REED-2	60	AREA2	0.0529303	0.218728	0.0508381	0.478981	0.0333076	0.054429	0.00336871	0.00940837	0.00645151	0.0249695	0.209873	0.099336	77.6926	0.347095	0.513666	0.0252552	0.0300216	12.6126	87.7551	0.0185481	-0.0074273	0.733794
378	REED-2	60	AREA3	0.0697541	0.339312	0.0592638	0.295982	0.0503846	0.124777	0.00415366	0.0133399	0.00483863	0.0529679	0.351875	0.10929	131.752	1.09413	1.36385	0.0319742	0.0541281	14.0444	87.3739	0.0177416	-0.00921606	0.682745
379	REED-2	60	AREA4	0.0994831	0.328077	0.0881877	0.14668	0.0599831	0.176161	0.010628	0.0140503	0.00282254	0.0669473	0.287207	0.124727	183.936	1.33863	1.15709	0.0369816	0.0435227	11.8681	84.6206	0.0173384	-0.00203337	0.635389
380	REED-2	60	AREA5	0.0784152	0.38534	0.0664419	0.480528	0.0470055	0.111141	0.00386138	0.0159054	0.00403219	0.0547375	0.332286	0.128343	126.528	0.909508	0.667713	0.0314421	0.0385101	14.326	86.502	0.0213706	-0.0113588	0.786913
381	REED-2	60	AREA6	0.072906	0.380565	0.0603001	0.540625	0.048202	0.116428	0.00336291	0.0153028	0.00403219	0.0402631	0.288981	0.0956704	131.063	1.34118	0.55996	0.0297638	0.0508251	14.9549	87.5478	0.0221771	-0.00912951	0.746868
382	REED-2	60	AREA7	0.104479	0.412407	0.0860241	0.318957	0.0741234	0.269435	0.00813891	0.0217376	0.00524185	0.0851918	0.603657	0.266352	220.907	7.77756	1.09071	0.0395182	0.0753615	13.1851	86.4227	0.012903	-0.0132857	0.689744
383	REED-2	60	AREA8	0.100778	0.495816	0.0809922	0.502601	0.0669533	0.217392	0.00542429	0.0215637	0.00322575	0.0800547	0.49568	0.187183	208.737	3.74087	2.14183	0.0334706	0.05818	13.4098	84.6426	0.0173384	-0.0192796	0.764594
384	REED-2	60	AREA9	0.0709192	0.369799	0.0598914	0.600838	0.0414282	0.0852827	0.00273959	0.0148122	0.00362897	0.0396901	0.295047	0.0980876	104.636	0.763054	0.383194	0.0289383	0.0371957	13.0021	87.5957	0.0181449	-0.0113193	0.681447
385	HIDE-1	10	AREA1	0.124809	0.401304	0.145038	0.619397	0.101481	0.509778	0.00839155	0.0177395	0.0108869	0.107813	0.68325	0.319981	68.3632	1.26651	1.47258	0.0980536	0.0789021	15.5931	86.7883	0.0173384	-0.00295819	0.698551
386	HIDE-1	10	AREA2	0.150056	0.607918	0.177386	0.719773	0.117993	0.68748	0.00727288	0.0217758	0.0116934	0.125247	0.702523	0.325789	69.4149	1.44492	1.40341	0.135298	0.0776123	12.0072	86.7974	0.0173384	-0.0121081	0.687991
387	HIDE-1	10	AREA3	0.165158	0.590738	0.201912	0.785495	0.123379	0.742691	0.00873803	0.0239936	0.0104837	0.139694	0.869997	0.390856	88.9665	2.20597	1.3383	0.143716	0.0873256	11.5033	89.3589	0.0185481	-0.00355225	0.790409
388	HIDE-1	10	AREA4	0.134347	0.419527	0.161526	0.57596	0.105818	0.553539	0.00807139	0.0179166	0.0104837	0.122795	0.696332	0.382905	77.0707	0.882989	1.63242	0.117142	0.0702928	12.673	89.2484	0.0185481	-0.00697372	0.576779
389	HIDE-1	10	AREA5	0.173516	0.521137	0.20553	0.563585	0.132067	0.859138	0.0108478	0.0237772	0.0120966	0.156623	0.86385	0.442502	62.1322	2.18519	1.1894	0.157402	0.0943009	13.1736	88.5469	0.016532	0.00262436	0.64007
390	HIDE-1	10	AREA6	0.159417	0.45726	0.19885	0.679133	0.121739	0.733299	0.0101921	0.0191335	0.0120966	0.133337	0.73416	0.356402	70.9567	1.57547	1.65447	0.147371	0.0728986	11.5722	88.5881	0.0185481	0.00338515	0.597043
391	HIDE-1	10	AREA7	0.140163	0.403759	0.177628	0.693782	0.112908	0.626369	0.00812306	0.0182391	0.0108869	0.131655	0.709461	0.37032	71.8632	1.46917	2.2412	0.135556	0.06349	13.2464	88.7379	0.0173384	-0.000229402	0.639639
392	HIDE-1	10	AREA8	0.169723	0.535375	0.208392	0.749998	0.134334	0.880397	0.0107364	0.0211833	0.00967726	0.195673	0.864736	0.49532	71.7748	1.78039	2.9364	0.158161	0.089483	13.8539	89.0524	0.0157256	-0.00295027	0.655641
393	HIDE-1	10	AREA1	0.127267	0.399938	0.161793	0.618139	0.103505	0.528852	0.00553478	0.0180537	0.0116934	0.1048	0.567826	0.267094	53.1878	0.573128	2.05316	0.137298	0.0555695	12.5102	90.7665	0.016532	-0.00742298	0.609876
394	HIDE-1	10	AREA2	0.164766	0.534509	0.204814	0.653844	0.116987	0.677523	0.00899824	0.0232524	0.00927404	0.11471	0.790461	0.385355	85.1776	1.59645	1.47365	0.140545	0.0816307	11.6505	89.0009	0.0157256	0.00454401	0.679633
395	HIDE-1	10	AREA3	0.193883	0.796752	0.22386	0.737569	0.141836	0.982227	0.0112119	0.029669	0.0104837	0.127381	1.02412	0.435203	76.8812	2.48667	2.34991	0.166764	0.0975712	10.8181	89.4994	0.0169352	-0.00422494	0.756963
396	HIDE-1	10	AREA4	0.206908	0.663601	0.257939	0.783878	0.146596	1.05256	0.0121273	0.0286067	0.0084676	0.148105	1.0072	0.506791	100.208	3.61913	2.86992	0.197149	0.105775	10.1881	89.9118	0.0149191	0.00163692	0.787198
397	HIDE-1	10	AREA5	0.174511	0.596074	0.203519	0.632949	0.125824	0.779277	0.0116088	0.022747	0.00766117	0.1444	0.866992	0.479448	69.4168	2.27757	2.9986	0.131955	0.0898234	13.776	85.0108	0.016532	-0.0030693	0.732706
398	HIDE-1	10	AREA6	0.169462	0.548897	0.203064	0.757288	0.122285	0.742453	0.00879675	0.0232224	0.00927404	0.129417	0.671945	0.337108	76.903	1.35442	1.14705	0.15647	0.0733425	10.1181	88.3365	0.0185481	-0.00687087	0.77747
399	HIDE-1	10	AREA7	0.17459	0.514122	0.214573	0.683661	0.118892	0.699308	0.0109137	0.02178	0.00887082	0.11234	0.818895	0.424647	66.9449	1.36871	2.17998	0.150257	0.059729	12.4234	90.4641	0.0137095	0.00617524	0.784164
400	HIDE-1	10	AREA8	0.139424	0.42607	0.163807	0.797246	0.103679	0.529744	0.0106838	0.0172847	0.00927404	0.107881	0.631919	0.311753	75.1762	1.58995	1.5596	0.11483	0.0704071	12.3682	87.0615	0.0193545	-0.000700057	0.73899
401	HIDE-2	10	1-1	0.136721	0.37055	0.171146	0.571199	0.108761	0.589174	0.0111117	0.0134148	0.0104837	0.14696	0.746191	0.454181	81.0471	1.21712	1.49061	0.105874	0.0526417	14.9483	88.2599	0.0205642	0.0140482	0.666523
402	HIDE-2	10	1-10	0.213214	0.594771	0.268658	0.643782	0.16024	1.24551	0.0143923	0.0241425	0.0108869	0.162121	1.03279	0.543302	65.8443	1.98704	1.5569	0.201155	0.0894405	11.4827	90.2118	0.0173384	0.012053	0.692678
403	HIDE-2	10	1-11	0.287824	0.78258	0.353063	0.471455	0.222982	2.33864	0.0211275	0.033082	0.00685473	0.264929	1.43312	0.82697	74.272	3.47677	5.02733	0.215053	0.140509	13.1487	85.6162	0.0141127	0.0152846	0.589234
404	HIDE-2	10	1-12	0.129511	0.411758	0.162368	0.640922	0.10414	0.540618	0.00616668	0.0156579	0.0133062	0.106692	0.624601	0.307245	61.3695	1.68196	0.764467	0.146844	0.0565188	9.59089	88.5451	0.020161	-0.00373979	0.635885
405	HIDE-2	10	1-13	0.174582	0.565204	0.203728	0.581877	0.137576	0.928665	0.00929579	0.0271389	0.0100805	0.133335	0.890648	0.440118	78.5751	2.75309	1.5676	0.163376	0.0882265	12.1234	87.1912	0.0181449	-0.0075145	0.730223
406	HIDE-2	10	1-14	0.195966	0.813225	0.218492	0.792825	0.148191	1.07046	0.0121579	0.0302728	0.0116934	0.176476	1.01827	0.516498	77.8457	2.1635	1.80899	0.146342	0.0875592	13.8019	89.0986	0.0189513	-0.0141933	0.7058
407	HIDE-2	10	1-15	0.181146	0.507155	0.234496	0.578698	0.137008	0.929328	0.0116291	0.0217715	0.00967726	0.160224	0.866873	0.430102	77.9933	1.62013	1.9222	0.161109	0.0717075	13.8421	87.8863	0.0161288	0.00347425	0.68978
408	HIDE-2	10	1-16	0.205697	1.06276	0.238505	0.533415	0.155411	1.16306	0.0141838	0.027091	0.00887082	0.148976	0.978985	0.469377	86.0695	2.96281	2.37749	0.154117	0.102689	13.9212	88.8888	0.0177416	0.00232273	0.658873
409	HIDE-2	10	1-2	0.165909	0.507524	0.210013	0.525202	0.129615	0.830991	0.00901561	0.0202804	0.0104837	0.139706	0.801151	0.406802	71.2581	1.65861	1.90168	0.158668	0.0685236	12.2401	88.6108	0.016532	0.00302915	0.73158
410	HIDE-2	10	1-3	0.150763	0.474143	0.182059	0.605029	0.113022	0.627043	0.0111167	0.018568	0.00967726	0.142959	0.759731	0.421246	95.4127	1.88154	1.91321	0.122038	0.0663662	13.3152	88.87	0.0177416	0.000725314	0.583398
411	HIDE-2	10	1-4	0.155499	0.438095	0.189955	0.486413	0.12077	0.725883	0.0106224	0.0172776	0.0116934	0.133772	0.769224	0.421276	77.0707	1.90164	1.94274	0.142762	0.0724876	13.9361	86.7125	0.0177416	0.00111306	0.60093
412	HIDE-2	10	1-5	0.165581	0.559914	0.201292	0.497553	0.121859	0.734998	0.00994067	0.0209413	0.00927404	0.133685	0.72689	0.346147	64.9719	1.27213	1.27212	0.144586	0.0606893	12.1401	89.5449	0.0173384	0.00123925	0.663355
413	HIDE-2	10	1-6	0.200148	0.548226	0.247327	0.525693	0.149842	1.11109	0.0156028	0.0214518	0.0112901	0.169882	0.964235	0.513755	61.9647	1.49725	1.37704	0.163966	0.0822419	11.9061	87.7249	0.0173384	0.0205303	0.70991
414	HIDE-2	10	1-7	0.121088	0.391255	0.152402	0.691233	0.091883	0.423622	0.00807906	0.0152785	0.0100805	0.0982977	0.596081	0.300007	58.6818	0.914696	1.5233	0.101934	0.0574156	12.286	89.0667	0.0181449	0.00712727	0.596646
415	HIDE-2	10	1-8	0.160057	0.47397	0.191524	0.477635	0.112784	0.630422	0.0113805	0.0215222	0.00967726	0.111791	0.798026	0.44641	106.137	1.69619	2.33681	0.118354	0.0671787	14.6616	87.7624	0.0153223	-0.00286382	0.660711
416	HIDE-2	10	1-9	0.174175	0.901137	0.194994	0.551429	0.128038	0.816844	0.0110628	0.0244734	0.0112901	0.149999	0.794243	0.438353	67.0201	1.32706	2.10814	0.136007	0.0525538	12.4855	89.492	0.0205642	-0.00271552	0.787611
417	HIDE-1	20	AREA1	0.101109	0.287656	0.126031	0.732308	0.0820549	0.336334	0.00625163	0.011721	0.0124998	0.0977471	0.532954	0.265468	70.673	1.04242	1.11723	0.103107	0.0499444	12.2122	88.7924	0.0213706	0.000412959	0.676304
418	HIDE-1	20	AREA2	0.138846	0.501086	0.161685	0.671803	0.109097	0.58445	0.00925288	0.0164871	0.0104837	0.125969	0.775431	0.374708	79.4203	2.0073	2.86631	0.134231	0.0773219	12.0289	89.4985	0.0173384	0.00817854	0.775525
419	HIDE-1	20	AREA3	0.123322	0.377731	0.142087	0.653135	0.0941861	0.443252	0.00868757	0.0150306	0.0112901	0.115725	0.616775	0.334625	65.7211	1.01012	0.645763	0.110858	0.050644	13.91	87.4917	0.0189513	0.000500408	0.60094
420	HIDE-1	20	AREA4	0.120172	0.394231	0.143019	0.578625	0.0930365	0.427919	0.00869268	0.0146031	0.0108869	0.106526	0.579661	0.288437	70.2678	1.07953	2.12765	0.108966	0.0580292	13.6584	87.9675	0.0185481	0.00448463	0.809278
421	HIDE-1	20	AREA5	0.128265	0.427364	0.15257	0.560438	0.0938436	0.434382	0.00704592	0.0182586	0.0104837	0.0965537	0.646042	0.299476	58.2434	0.859759	1.73722	0.108752	0.0463916	11.1373	88.7396	0.0193545	-0.00619947	0.74004
422	HIDE-1	20	AREA6	0.125883	0.380689	0.144466	0.607127	0.0953456	0.459929	0.00848331	0.0165905	0.0120966	0.102788	0.582925	0.324809	83.0986	1.12924	1.15544	0.108265	0.0515289	11.5939	89.1064	0.0205642	-0.00172109	0.754468
423	HIDE-1	20	AREA7	0.105109	0.32951	0.129921	0.737747	0.079755	0.316473	0.00553151	0.0141071	0.0141127	0.0891435	0.540577	0.261027	77.481	1.22959	0.871809	0.0991702	0.0480158	12.4044	89.4602	0.0189513	-0.00394535	0.698124
424	HIDE-1	20	AREA8	0.134565	0.448975	0.153104	0.595693	0.101407	0.508315	0.00791736	0.0198653	0.0112901	0.114551	0.657537	0.359842	80.1277	2.41762	2.05686	0.120784	0.0737696	11.758	87.6556	0.0197577	-0.0093031	0.650141
425	HIDE-1	20	AREA1	0.124683	0.433955	0.148866	0.765699	0.0875742	0.383326	0.0062003	0.0183047	0.00927404	0.0686275	0.580335	0.259165	83.9999	1.69439	1.34012	0.104067	0.0656416	14.3498	87.4178	0.0153223	-0.0108892	0.80668
426	HIDE-1	20	AREA2	0.13494	0.489321	0.169296	0.774808	0.0959686	0.453146	0.00636661	0.0180231	0.00927404	0.0951594	0.598886	0.289207	91.2528	1.53111	2.46883	0.110992	0.0678172	13.8906	88.0688	0.0153223	-0.00351842	0.86744
427	HIDE-1	20	AREA3	0.120952	0.328676	0.146261	0.629519	0.0907994	0.410489	0.00852222	0.0151057	0.00887082	0.089592	0.616734	0.314844	68.745	1.59485	1.73247	0.103624	0.0715083	11.5125	85.9013	0.0153223	0.0017921	0.794754
428	HIDE-1	20	AREA4	0.169295	0.674049	0.183347	0.768852	0.115205	0.644601	0.0131908	0.0245504	0.0084676	0.115237	0.797927	0.425339	97.0097	2.52237	1.62043	0.108055	0.0795662	12.8889	86.9508	0.0157256	-0.00129969	0.788584
429	HIDE-1	20	AREA5	0.0938694	0.241488	0.114059	0.702302	0.06917	0.239522	0.0054661	0.010737	0.0104837	0.0703116	0.390795	0.220803	64.3835	0.775945	1.06377	0.100104	0.0379597	10.4163	91.0431	0.0189513	-0.00654497	0.824208
430	HIDE-1	20	AREA6	0.154736	0.60109	0.18778	0.703978	0.107173	0.570513	0.00603958	0.0232811	0.00967726	0.109956	0.715094	0.330964	79.6541	2.1077	2.02909	0.139221	0.077433	10.3284	89.3793	0.016532	-0.00673718	0.81659
431	HIDE-1	20	AREA7	0.104843	0.306934	0.129032	0.664483	0.0758617	0.287556	0.00711751	0.0120207	0.00927404	0.0797162	0.520539	0.274892	72.6182	0.703196	1.49589	0.0937569	0.0395162	13.1487	88.9838	0.0173384	-0.00258286	0.827188
432	HIDE-1	20	AREA8	0.128153	0.365819	0.154539	0.561601	0.0903666	0.40497	0.0084825	0.0147278	0.0100805	0.092145	0.570306	0.278101	93.346	1.61694	0.804354	0.110787	0.0566885	13.026	89.3268	0.0145159	0.00179856	0.728766
433	HIDE-2	20	1-1	0.153163	0.600265	0.171027	0.588521	0.115498	0.658394	0.0101774	0.0233166	0.0108869	0.135182	0.81138	0.367158	78.2394	2.0585	2.80825	0.12607	0.0749216	12.6598	89.2311	0.0217738	-0.00655203	0.640759
434	HIDE-2	20	1-10	0.121657	0.367132	0.149695	0.714991	0.0979071	0.477624	0.00615936	0.0165869	0.012903	0.10849	0.556156	0.249639	66.1657	1.36456	1.10298	0.117165	0.0629872	12.332	88.0397	0.016532	-0.00548862	0.705239
435	HIDE-2	20	1-11	0.162044	0.47467	0.189808	0.644152	0.12414	0.757868	0.0120798	0.0201944	0.00967726	0.148807	0.886392	0.467048	76.3954	1.51766	1.65046	0.120548	0.0756082	12.4055	86.7676	0.016532	0.0031937	0.791257
436	HIDE-2	20	1-12	0.162495	0.423067	0.193301	0.596044	0.123793	0.757255	0.012169	0.0190227	0.0124998	0.146774	0.900766	0.523721	72.7478	1.73276	2.28403	0.151135	0.0647327	12.1811	88.803	0.016532	0.00730565	0.719994
437	HIDE-2	20	1-13	0.1629	0.476945	0.200791	0.716442	0.120035	0.713976	0.0104173	0.0204726	0.0116934	0.132276	0.793138	0.414079	80.7544	2.50532	1.8172	0.146379	0.0778893	12.6442	87.7626	0.016532	0.0018115	0.831017
438	HIDE-2	20	1-14	0.181749	0.497723	0.208358	0.498922	0.131162	0.847362	0.0162401	0.0185846	0.0100805	0.169505	0.934842	0.565733	80.4865	1.90857	1.38906	0.148073	0.07685	12.9787	88.2883	0.0149191	0.013368	0.653472
439	HIDE-2	20	1-15	0.142909	0.361736	0.183729	0.66988	0.111646	0.617878	0.010345	0.0158442	0.0112901	0.126339	0.624241	0.330871	77.5919	1.27044	1.81576	0.128623	0.054881	14.3838	88.8097	0.0161288	0.00885533	0.726605
440	HIDE-2	20	1-16	0.143583	0.366242	0.176201	0.572844	0.110325	0.60504	0.010793	0.0156971	0.00927404	0.117279	0.67688	0.393963	75.6412	1.57277	2.04772	0.154391	0.0578149	9.94388	90.9937	0.0177416	0.00773681	0.711441
441	HIDE-2	20	1-2	0.15451	0.506669	0.182566	0.640844	0.120791	0.716927	0.0102084	0.0202794	0.0120966	0.124707	0.778315	0.421259	96.1016	2.36001	1.69058	0.128942	0.0726158	12.1942	89.4826	0.0197577	-0.000753478	0.730604
442	HIDE-2	20	1-3	0.136369	0.385925	0.172227	0.67914	0.105862	0.554493	0.00892861	0.017504	0.0104837	0.112589	0.701031	0.386781	65.8392	1.01705	1.57933	0.116275	0.0598827	12.9105	88.6741	0.0157256	0.00279248	0.644206
443	HIDE-2	20	1-4	0.160586	0.590633	0.172047	0.603905	0.124157	0.748361	0.0118586	0.0232353	0.0116934	0.123331	0.811698	0.373687	81.7823	2.11082	2.43172	0.126445	0.0722804	13.5401	89.539	0.0209674	-0.00709526	0.6109
444	HIDE-2	20	1-5	0.154138	0.424168	0.184144	0.621658	0.118847	0.69926	0.0107381	0.0193473	0.0084676	0.128226	0.71062	0.367788	60.1311	1.5725	1.92244	0.140699	0.0692032	10.956	86.9878	0.016532	0.00373873	0.727054
445	HIDE-2	20	1-6	0.149419	0.514501	0.177506	0.614893	0.115303	0.657835	0.0082222	0.0210913	0.012903	0.130253	0.751154	0.336038	70.592	1.89954	1.46238	0.137776	0.0641595	12.4962	87.9058	0.0181449	-0.00349551	0.680525
446	HIDE-2	20	1-7	0.136127	0.574697	0.156218	0.529712	0.101516	0.510608	0.00783339	0.0217924	0.0104837	0.122033	0.54642	0.262918	87.4903	1.33958	1.34631	0.0951144	0.0548315	15.2593	86.6932	0.0185481	-0.00904819	0.684533
447	HIDE-2	20	1-8	0.116882	0.332226	0.139103	0.649743	0.0964526	0.460945	0.00767379	0.0158854	0.0124998	0.126283	0.654132	0.347502	63.6199	1.37751	0.908328	0.111031	0.0671231	11.4053	87.4864	0.0173384	-0.000264677	0.751638
448	HIDE-2	20	1-9	0.135827	0.392843	0.175388	0.658001	0.103174	0.529855	0.00868768	0.0169898	0.00927404	0.130202	0.661831	0.37156	54.8424	0.452339	1.90759	0.116615	0.0517534	14.7595	89.7529	0.0161288	0.00164184	0.709061
449	HIDE-1	30	AREA1	0.108694	0.362058	0.121873	0.724734	0.0857282	0.363226	0.00775615	0.0154344	0.0116934	0.109114	0.594571	0.291755	86.8014	1.5542	1.59271	0.0788419	0.0605392	13.7708	86.2866	0.0205642	-0.00339778	0.766856
450	HIDE-1	30	AREA2	0.110422	0.328322	0.127261	0.682047	0.0905962	0.406878	0.00824761	0.0149216	0.0161288	0.105368	0.636475	0.34499	66.8958	1.4986	0.808752	0.0939033	0.0551634	13.8459	86.693	0.0233867	-0.00348114	0.672674
451	HIDE-1	30	AREA3	0.140426	0.465778	0.157313	0.607069	0.1069	0.566691	0.0095358	0.0205176	0.0120966	0.115978	0.744853	0.360307	75.0901	2.14682	1.74343	0.136242	0.0723617	10.212	89.9326	0.0221771	-0.00708084	0.752897
452	HIDE-1	30	AREA4	0.130612	0.402155	0.163104	0.644707	0.102454	0.521087	0.00679932	0.0158395	0.012903	0.116972	0.607913	0.324944	64.6967	0.792073	1.32516	0.130884	0.0579692	12.8717	89.7906	0.0193545	-0.00259626	0.658102
453	HIDE-1	30	AREA5	0.10463	0.399293	0.120363	0.625156	0.0815953	0.331944	0.00613584	0.0138271	0.0116934	0.0955986	0.484614	0.261743	62.6038	0.882283	0.798606	0.0977873	0.0496935	12.0489	89.0482	0.020161	-0.00579529	0.707065
454	HIDE-1	30	AREA6	0.15067	0.46361	0.178791	0.654131	0.120415	0.714503	0.00926331	0.0193071	0.0112901	0.126545	0.740678	0.343923	69.7511	1.73854	1.98087	0.134233	0.0681748	14.1141	87.5828	0.0185481	-0.006297	0.737997
455	HIDE-1	30	AREA7	0.123694	0.385501	0.156409	0.596138	0.0961265	0.45868	0.00802663	0.0148816	0.0104837	0.107243	0.537429	0.247221	67.96	1.1932	1.11591	0.105235	0.0601781	13.3829	90.0299	0.0185481	0.00579429	0.706768
456	HIDE-1	30	AREA8	0.121611	0.337032	0.150408	0.673041	0.0958927	0.454672	0.00855859	0.0142959	0.0100805	0.12165	0.60317	0.328311	83.0732	1.95697	0.641626	0.108369	0.0608566	11.9131	87.1994	0.0181449	0.0053767	0.745812
457	HIDE-1	30	AREA1	0.0985689	0.306581	0.115763	0.585061	0.0719316	0.258268	0.0056586	0.014216	0.0108869	0.0634201	0.470952	0.222915	88.8222	1.46544	1.05505	0.08705	0.0542244	13.1504	88.3823	0.0169352	-0.00745368	0.772357
458	HIDE-1	30	AREA2	0.100948	0.354711	0.113276	0.681721	0.0742356	0.272604	0.00563064	0.0142713	0.00967726	0.06847	0.438535	0.206973	88.5502	1.42904	1.03682	0.0778403	0.0583884	11.6109	85.4316	0.0185481	-0.00817872	0.81459
459	HIDE-1	30	AREA3	0.110949	0.319307	0.139734	0.670106	0.0862352	0.369094	0.00726096	0.0137241	0.0108869	0.0965937	0.562219	0.302837	62.5587	0.647017	1.36269	0.0978916	0.0543251	13.9198	86.7071	0.016532	0.00297033	0.790655
460	HIDE-1	30	AREA4	0.156355	0.562255	0.200462	0.783088	0.10962	0.593085	0.00829786	0.0201923	0.0084676	0.112181	0.752988	0.348011	72.7397	1.27459	2.29888	0.130298	0.082157	13.4281	87.585	0.0145159	-0.00407435	0.7763
461	HIDE-1	30	AREA5	0.146003	0.419264	0.182709	0.699902	0.0969616	0.466298	0.00914387	0.0193179	0.00806439	0.099757	0.704829	0.361373	109.472	1.58241	1.21967	0.104777	0.076298	13.4607	86.4772	0.0149191	0.000197784	0.7766
462	HIDE-1	30	AREA6	0.128364	0.436438	0.141013	0.748305	0.0896769	0.399656	0.00961296	0.0161332	0.00645151	0.0974678	0.639335	0.327751	101.798	2.52359	2.75668	0.0996634	0.0618931	12.4123	87.0683	0.0173384	-0.00265549	0.831881
463	HIDE-1	30	AREA7	0.0917235	0.303633	0.110929	0.504059	0.0636862	0.202754	0.00449037	0.013615	0.0104837	0.0697496	0.374637	0.177162	76.6855	0.893925	0.587237	0.0716189	0.0407289	11.4849	88.2662	0.0193545	-0.00807992	0.767581
464	HIDE-1	30	AREA8	0.138437	0.498432	0.172406	0.67308	0.0988166	0.48315	0.00640103	0.0204746	0.0100805	0.0877877	0.604997	0.311318	74.8726	1.68933	2.15954	0.120491	0.0698718	12.8538	89.1539	0.0149191	-0.00934613	0.766916
465	HIDE-2	30	1-1	0.14142	0.457354	0.152287	0.512631	0.106237	0.557443	0.0103367	0.019395	0.0112901	0.118014	0.704128	0.368033	72.8059	1.27004	1.21938	0.108917	0.0707902	13.4244	89.2189	0.0197577	-0.00935535	0.633703
466	HIDE-2	30	1-10	0.252866	0.781588	0.307237	0.545965	0.182757	1.60917	0.0195994	0.0268695	0.00766117	0.22641	1.29095	0.731967	103.048	5.22819	5.43307	0.183551	0.118205	13.4379	89.9515	0.0157256	0.0213084	0.687002
467	HIDE-2	30	1-11	0.149315	0.524672	0.180544	0.781017	0.111708	0.616268	0.00847185	0.0200309	0.00967726	0.136551	0.704986	0.383479	90.3751	1.77614	1.77265	0.123979	0.0596749	12.44	89.773	0.0173384	-0.00766763	0.778195
468	HIDE-2	30	1-12	0.160598	0.447514	0.196459	0.666751	0.115483	0.65985	0.00955416	0.0192785	0.0084676	0.11593	0.730887	0.376662	88.5007	2.23775	1.28826	0.13576	0.0841139	11.5717	85.2949	0.0153223	-0.00477531	0.677756
469	HIDE-2	30	1-13	0.155508	0.454736	0.194559	0.688693	0.117408	0.684706	0.00880413	0.0208159	0.0124998	0.134314	0.798598	0.414941	85.1653	1.96246	1.8669	0.137447	0.07329	13.3554	87.5382	0.0153223	-0.00852844	0.680624
470	HIDE-2	30	1-14	0.151536	0.503059	0.189555	0.608717	0.112743	0.629968	0.00889612	0.0188256	0.0112901	0.121092	0.68632	0.382309	66.7017	1.11582	1.73978	0.132662	0.0555278	12.7022	88.2635	0.016532	0.000888888	0.709363
471	HIDE-2	30	1-15	0.164753	0.442762	0.208445	0.586433	0.126576	0.78815	0.0111138	0.0179825	0.0104837	0.154902	0.806392	0.425467	83.4553	1.98261	2.35285	0.159046	0.0705656	11.6586	89.2717	0.0133062	0.0167174	0.70262
472	HIDE-2	30	1-16	0.18681	0.58698	0.242237	0.538435	0.137868	0.932183	0.0131768	0.0209872	0.00927404	0.150043	0.800315	0.357534	73.1526	1.86372	2.51433	0.151382	0.0764246	14.6312	88.7184	0.0137095	0.0148703	0.604335
473	HIDE-2	30	1-2	0.151386	0.38072	0.178543	0.656898	0.120796	0.726757	0.0114645	0.0186781	0.0108869	0.13138	0.829274	0.486155	76.1416	1.36657	1.17291	0.141644	0.0832939	11.8787	88.0997	0.0177416	0.00773033	0.730599
474	HIDE-2	30	1-3	0.15412	0.49705	0.182712	0.635219	0.116807	0.674613	0.00995656	0.0215422	0.0104837	0.140548	0.752472	0.389286	78.1294	1.41875	1.85258	0.116603	0.065167	13.9314	86.7967	0.0181449	-0.00655091	0.592821
475	HIDE-2	30	1-4	0.168994	0.711414	0.179056	0.469538	0.145805	0.996609	0.0126675	0.0255639	0.00806439	0.127125	0.761652	0.375706	73.6262	1.78545	1.83478	0.118148	0.0889588	12.6133	87.0592	0.0193545	-0.00201447	0.587316
476	HIDE-2	30	1-5	0.139816	0.547615	0.169583	0.572285	0.106409	0.563396	0.00907383	0.0178524	0.00967726	0.115675	0.62956	0.318913	86.8014	1.25963	1.5328	0.115553	0.0607344	11.7495	91.0796	0.0157256	0.00545454	0.758035
477	HIDE-2	30	1-6	0.138965	0.519289	0.155224	0.502699	0.114963	0.65162	0.00909465	0.0193948	0.0116934	0.132749	0.733002	0.354523	55.7148	1.07773	1.38097	0.126731	0.0671405	11.865	87.5006	0.0193545	-0.00523034	0.672052
478	HIDE-2	30	1-7	0.152166	0.608899	0.172653	0.592678	0.113435	0.640934	0.00830067	0.0240279	0.0108869	0.11411	0.764058	0.349051	76.6593	1.74269	1.38335	0.124113	0.0672578	13.0033	89.2437	0.0181449	-0.00416917	0.680893
479	HIDE-2	30	1-8	0.168755	0.619146	0.203509	0.660835	0.11493	0.656768	0.0116691	0.0220036	0.00766117	0.11458	0.820157	0.467214	83.3077	1.32542	2.20235	0.126224	0.0595257	12.6392	89.7333	0.016532	0.000461622	0.669381
480	HIDE-2	30	1-9	0.149829	0.583098	0.184512	0.669175	0.106291	0.56454	0.00957646	0.0195707	0.00927404	0.126051	0.694718	0.372347	71.2105	1.06287	1.9425	0.123985	0.0552109	13.1661	91.3335	0.0161288	0.0022682	0.71532
481	HIDE-1	40	AREA1	0.117614	0.431004	0.144387	0.258373	0.0860042	0.367152	0.00650978	0.0159248	0.0133062	0.105019	0.559806	0.292405	82.1817	1.11875	0.934701	0.097722	0.0447418	12.6475	88.4608	0.0189513	-0.00190872	0.763048
482	HIDE-1	40	AREA2	0.146351	0.505756	0.166416	0.665452	0.107645	0.571064	0.00915551	0.0199041	0.0104837	0.112822	0.72839	0.32112	65.79	1.60387	1.16506	0.122849	0.06974	11.7753	89.851	0.0153223	-0.0097132	0.743302
483	HIDE-1	40	AREA3	0.114232	0.329419	0.128298	0.706517	0.0899345	0.402113	0.00885188	0.014322	0.0116934	0.109071	0.621047	0.360641	68.0923	1.97888	1.53165	0.109655	0.0521221	12.1228	89.2293	0.0205642	0.000637422	0.745585
484	HIDE-1	40	AREA4	0.11694	0.409323	0.13552	0.67877	0.0916158	0.413848	0.00819542	0.0153945	0.0124998	0.111399	0.597212	0.369987	72.4795	1.35513	1.61448	0.108632	0.0485399	12.9783	90.0901	0.0189513	4.51e-05	0.59926
485	HIDE-1	40	AREA5	0.133768	0.402055	0.166027	0.638974	0.101125	0.506009	0.00834106	0.0158151	0.0120966	0.115639	0.565453	0.331508	67.3482	0.983331	1.6011	0.117072	0.0495822	11.7712	88.6828	0.0169352	0.00180788	0.722987
486	HIDE-1	40	AREA6	0.114776	0.318031	0.147445	0.549685	0.0876732	0.379279	0.00753963	0.013115	0.0100805	0.094185	0.568684	0.301824	75.0901	1.10883	1.43314	0.110386	0.043078	12.5239	89.7546	0.0193545	0.00361185	0.749909
487	HIDE-1	40	AREA7	0.132956	0.385307	0.153713	0.604211	0.101816	0.513387	0.0100492	0.0168351	0.0116934	0.0998147	0.63554	0.338161	70.8878	1.38317	1.06387	0.110878	0.0638823	12.8139	86.293	0.0177416	-0.000295485	0.758937
488	HIDE-1	40	AREA8	0.117084	0.366442	0.142332	0.607757	0.0902727	0.405686	0.00890272	0.0131028	0.0104837	0.108692	0.637058	0.339756	69.5358	1.10755	1.45674	0.104262	0.0533959	12.1663	88.7478	0.0177416	0.00413969	0.551652
489	HIDE-1	40	AREA1	0.114175	0.275152	0.138364	0.559383	0.0842816	0.352674	0.00827954	0.0120254	0.0104837	0.0758454	0.569917	0.300502	79.0759	0.987413	1.90292	0.114245	0.0383814	10.7719	91.7427	0.0153223	0.0036717	0.702854
490	HIDE-1	40	AREA2	0.127199	0.368184	0.154427	0.553103	0.0923652	0.423424	0.00971741	0.0154142	0.0084676	0.0938104	0.595817	0.342671	74.9609	1.28211	1.27803	0.116631	0.0528547	11.9468	87.0429	0.0161288	0.00473317	0.804366
491	HIDE-1	40	AREA3	0.128647	0.333445	0.163526	0.507904	0.0953816	0.451519	0.00835222	0.0144231	0.00967726	0.0819461	0.618855	0.311807	75.6806	1.44266	2.09905	0.13751	0.0531624	8.75765	90.7077	0.0145159	0.00814442	0.811491
492	HIDE-1	40	AREA4	0.172301	0.437952	0.218546	0.592696	0.120327	0.716139	0.0116101	0.0188317	0.00887082	0.12565	0.809302	0.475183	83.2651	2.37412	1.56976	0.142262	0.0732663	11.7733	88.0592	0.0145159	0.00765892	0.742208
493	HIDE-1	40	AREA5	0.140907	0.430452	0.165811	0.568326	0.0982038	0.47676	0.00973328	0.0181918	0.0112901	0.0842941	0.696677	0.332089	91.0408	2.50731	0.740229	0.112619	0.0773626	14.3162	87.7195	0.0193545	-0.00524754	0.799244
494	HIDE-1	40	AREA6	0.144287	0.469405	0.162656	0.744823	0.100154	0.490055	0.0113127	0.0175217	0.00604829	0.0803397	0.605764	0.318221	110.301	1.84632	4.35565	0.115893	0.0643877	10.4176	89.1181	0.0157256	0.00676457	0.82463
495	HIDE-1	40	AREA7	0.15861	0.529377	0.191593	0.534953	0.116403	0.670313	0.00993987	0.0226492	0.00887082	0.0995243	0.679389	0.374129	81.8499	2.66409	3.11892	0.123812	0.0847193	14.1548	86.7291	0.0173384	-0.00345573	0.799218
496	HIDE-1	40	AREA8	0.177701	0.609496	0.231958	0.550259	0.122761	0.740743	0.0103805	0.0218409	0.00766117	0.122214	0.837807	0.425806	96.181	2.36509	2.03786	0.149321	0.0778982	12.9269	88.7759	0.0141127	0.00176386	0.764751
497	HIDE-2	40	1-1	0.13275	0.384676	0.170165	0.594446	0.100824	0.505016	0.00787757	0.0165474	0.0120966	0.108536	0.598741	0.294349	66.1749	1.31726	0.783962	0.107243	0.0654944	12.6248	88.4334	0.0173384	0.00616276	0.598528
498	HIDE-2	40	1-10	0.203371	0.585803	0.255708	0.376885	0.14074	0.953854	0.0153708	0.0199912	0.00685473	0.130315	0.958889	0.547162	106.492	1.54151	3.40803	0.157899	0.0620983	12.9705	90.5927	0.0112901	0.0154454	0.717334
499	HIDE-2	40	1-11	0.146775	0.509573	0.17086	0.661587	0.102358	0.513827	0.011142	0.0183743	0.00806439	0.0991566	0.698228	0.374461	101.745	1.47216	1.37704	0.113667	0.0673838	11.3813	89.1239	0.0161288	0.000770593	0.718709
500	HIDE-2	40	1-12	0.154961	0.594822	0.19934	0.646185	0.113039	0.627755	0.00930936	0.0173739	0.00927404	0.126298	0.610844	0.354952	107.009	1.07877	1.42379	0.118905	0.0552389	13.4474	90.9958	0.0141127	0.00811804	0.801568
501	HIDE-2	40	1-13	0.143638	0.376014	0.187322	0.623316	0.102639	0.524595	0.00795094	0.0166325	0.00927404	0.107902	0.648749	0.328241	76.9272	1.66716	1.54174	0.113393	0.0606931	13.7347	87.369	0.0161288	0.007505	0.618255
502	HIDE-2	40	1-14	0.181305	0.44645	0.249975	0.48303	0.132577	0.866611	0.0100433	0.0199691	0.00967726	0.136261	0.759251	0.421814	71.7604	1.40101	2.49562	0.164682	0.0743308	13.2032	88.6748	0.012903	0.00788783	0.724198
503	HIDE-2	40	1-15	0.141586	0.530012	0.162614	0.581769	0.100366	0.498832	0.0087493	0.0196594	0.00887082	0.116259	0.621613	0.318369	80.6874	1.16337	1.88612	0.0909068	0.0565725	14.4119	85.1126	0.0181449	-0.00744291	0.669118
504	HIDE-2	40	1-16	0.183895	0.576108	0.235059	0.632459	0.126794	0.798139	0.0125536	0.0217758	0.00927404	0.125893	0.828004	0.488935	93.0589	2.07834	1.2979	0.14276	0.0596011	12.4415	88.981	0.016532	0.0104468	0.740786
505	HIDE-2	40	1-2	0.178217	0.739677	0.193544	0.681111	0.125858	0.77561	0.014612	0.0213275	0.00766117	0.131085	0.787153	0.424309	94.7467	1.36667	3.09654	0.114542	0.0630352	14.4023	86.8664	0.0193545	0.0030629	0.647429
506	HIDE-2	40	1-3	0.205493	0.935095	0.232184	0.581598	0.153258	1.14784	0.0112226	0.0331042	0.00967726	0.149321	0.888322	0.434619	72.656	2.09706	1.77623	0.144267	0.0814867	13.1637	88.7129	0.0205642	-0.0119483	0.721333
507	HIDE-2	40	1-4	0.193455	0.765371	0.205772	0.662803	0.13489	0.885559	0.0179533	0.0224737	0.00725795	0.132211	0.867158	0.421785	102.531	1.66923	3.84346	0.116894	0.0687991	14.2742	85.6999	0.0197577	0.0066067	0.648935
508	HIDE-2	40	1-5	0.180539	0.704306	0.175525	0.389565	0.129226	0.797476	0.0169887	0.0260237	0.00725795	0.115223	0.809051	0.421999	105	1.85437	2.12569	0.0916188	0.071345	12.2077	85.1728	0.0157256	-0.00321685	0.772596
509	HIDE-2	40	1-6	0.157463	0.602695	0.166616	0.453224	0.118803	0.677064	0.0146097	0.0180424	0.00766117	0.14368	0.764047	0.434405	87.1841	1.5149	2.29672	0.101746	0.0684519	12.406	88.9543	0.0169352	0.00819707	0.773347
510	HIDE-2	40	1-7	0.145898	0.419553	0.189523	0.642643	0.113012	0.630353	0.00914072	0.0154009	0.0112901	0.129065	0.703466	0.390748	64.3495	1.39761	1.44741	0.134868	0.066196	12.8332	87.9589	0.0177416	0.00941458	0.779044
511	HIDE-2	40	1-8	0.176865	0.586024	0.218024	0.653951	0.141711	0.997441	0.0110646	0.0215298	0.0120966	0.156653	0.924952	0.519749	72.1049	1.87783	1.62151	0.162746	0.0783375	12.2673	87.2001	0.0173384	0.00521715	0.713828
512	HIDE-2	40	1-9	0.176009	0.470873	0.218581	0.675897	0.125535	0.779231	0.0122579	0.0204114	0.00967726	0.158935	0.823325	0.463293	96.446	2.32068	2.19507	0.143874	0.0641867	13.8906	88.7509	0.0173384	0.00788261	0.744844
513	HIDE-1	50	AREA1	0.122519	0.416666	0.150732	0.511595	0.0918752	0.423182	0.00696289	0.0166167	0.0108869	0.0944893	0.587679	0.266976	80.6472	1.22257	0.989096	0.107165	0.0598943	12.5326	87.7204	0.0173384	-0.00432186	0.640703
514	HIDE-1	50	AREA2	0.088227	0.301769	0.092515	0.601223	0.0692895	0.239539	0.00656206	0.0128965	0.0120966	0.0794411	0.365544	0.171058	72.4876	0.924254	1.17692	0.0660587	0.0546354	13.5887	86.5328	0.0233867	-0.00448145	0.762617
515	HIDE-1	50	AREA3	0.109386	0.317997	0.13551	0.610971	0.0837842	0.35067	0.00734851	0.0135743	0.0100805	0.0892114	0.55224	0.275826	80.4423	0.913273	1.47844	0.0976176	0.056044	13.345	88.9826	0.016532	0.0023873	0.614424
516	HIDE-1	50	AREA4	0.116926	0.374576	0.139865	0.676332	0.0879683	0.384708	0.00693083	0.0150704	0.0100805	0.095261	0.592598	0.302649	69.4537	0.924294	1.11612	0.0936745	0.04964	12.0574	87.1073	0.0193545	-0.00368528	0.690609
517	HIDE-1	50	AREA5	0.0988261	0.303335	0.115402	0.653559	0.0810178	0.326666	0.00500021	0.0141162	0.012903	0.081222	0.494585	0.22462	69.8413	0.930053	0.897401	0.0938322	0.0491963	11.6778	89.3759	0.0237899	-0.00528738	0.734888
518	HIDE-1	50	AREA6	0.125477	0.321479	0.150755	0.407115	0.0933912	0.434716	0.0102022	0.0141978	0.0104837	0.10448	0.587955	0.305171	77.884	1.45099	0.95598	0.101993	0.0531372	12.3118	87.1744	0.0177416	0.00381604	0.760897
519	HIDE-1	50	AREA7	0.103387	0.265412	0.12535	0.579565	0.0817779	0.332305	0.00802137	0.0109542	0.0112901	0.0983515	0.459455	0.271532	85.1399	1.17496	1.53178	0.0889021	0.0454207	14.7095	87.8919	0.0149191	0.00181191	0.610333
520	HIDE-1	50	AREA8	0.109598	0.338955	0.126578	0.764766	0.0840465	0.351681	0.00749158	0.0146114	0.0116934	0.105595	0.567832	0.326928	64.3919	0.844218	1.02663	0.0951783	0.0520826	11.6498	89.2034	0.0177416	-0.000807745	0.641721
521	HIDE-1	50	AREA1	0.0906605	0.272311	0.111811	0.748748	0.0632981	0.200613	0.00528013	0.0116116	0.0112901	0.0634371	0.441996	0.253068	79.8632	1.07755	1.18071	0.0726588	0.0314288	12.4549	88.1056	0.0153223	-0.00298007	0.712491
522	HIDE-1	50	AREA2	0.0886366	0.282888	0.104794	0.576615	0.0633114	0.200177	0.00517934	0.013045	0.00927404	0.067195	0.448158	0.219447	76.8554	0.835335	0.94741	0.0699119	0.0522309	12.7003	86.7287	0.0169352	-0.000943758	0.721854
523	HIDE-1	50	AREA3	0.104018	0.29263	0.121325	0.719455	0.0699399	0.244411	0.00872857	0.0131983	0.0100805	0.0736919	0.546143	0.303186	115.659	1.37241	1.47667	0.074222	0.0455224	15.9385	89.6115	0.0145159	0.00610841	0.813702
524	HIDE-1	50	AREA4	0.123661	0.369469	0.151531	0.687407	0.0823287	0.336793	0.00605795	0.0156873	0.00887082	0.0826743	0.53589	0.283326	82.1628	2.03462	0.799606	0.113894	0.0473211	10.1685	88.0448	0.0185481	-0.00112487	0.771941
525	HIDE-1	50	AREA5	0.0924003	0.280925	0.11224	0.61445	0.064154	0.204953	0.00443649	0.0115806	0.0112901	0.0629748	0.463303	0.223441	83.1273	1.12635	1.11083	0.079647	0.0400838	11.5536	88.3044	0.0169352	-0.0079705	0.777238
526	HIDE-1	50	AREA6	0.114637	0.361298	0.123495	0.670388	0.0788644	0.308157	0.00860277	0.0148544	0.00685473	0.0715143	0.470288	0.24727	94.8177	1.12536	1.63709	0.0896507	0.0624789	12.5999	87.3958	0.012903	2.29e-05	0.813396
527	HIDE-1	50	AREA7	0.117614	0.404806	0.141978	0.630312	0.0872513	0.379334	0.00593335	0.0175045	0.0100805	0.0796304	0.534557	0.240158	86.8473	1.79294	1.1878	0.101727	0.0631451	14.8495	88.2635	0.0157256	-0.00723622	0.689626
528	HIDE-1	50	AREA8	0.115117	0.361484	0.145373	0.654664	0.0789529	0.308148	0.00597559	0.0152119	0.00685473	0.0626682	0.525802	0.231896	90.2459	1.1085	0.834576	0.0924914	0.0577914	12.1398	88.0103	0.0161288	0.00129315	0.764872
529	HIDE-2	50	1-1	0.264212	1.25975	0.306689	0.49719	0.197794	1.89302	0.0148948	0.0364224	0.0104837	0.222581	1.14801	0.54162	73.8501	3.09789	3.77486	0.216784	0.123723	13.3575	88.4262	0.0169352	-0.00469548	0.752752
530	HIDE-2	50	1-10	0.117519	0.387598	0.132331	0.672794	0.0844686	0.35744	0.0104031	0.0142325	0.00806439	0.0940689	0.564261	0.311097	86.8506	0.730227	3.31207	0.0781272	0.0591199	15.6273	87.6009	0.0169352	0.00382539	0.796089
531	HIDE-2	50	1-11	0.247233	1.13503	0.309549	0.530745	0.16858	1.29691	0.0180841	0.0281157	0.00524185	0.140425	0.998956	0.544925	126.138	1.94309	2.68193	0.130343	0.0773755	14.6295	86.8704	0.0137095	0.0151043	0.718425
532	HIDE-2	50	1-12	0.116254	0.348564	0.134194	0.635183	0.0880786	0.387896	0.00848429	0.0143258	0.00927404	0.088834	0.604018	0.32609	92.2066	1.43974	1.34627	0.0943496	0.0554899	10.939	88.8441	0.0185481	-0.000538101	0.693154
533	HIDE-2	50	1-13	0.14944	0.759002	0.158863	0.567877	0.111268	0.599521	0.00880023	0.0222837	0.00927404	0.116473	0.671126	0.363373	103.918	1.95124	1.35811	0.108145	0.0586452	11.7278	89.1292	0.0173384	-0.0126592	0.774873
534	HIDE-2	50	1-14	0.195151	0.673225	0.235141	0.481163	0.135705	0.903746	0.0155313	0.0228859	0.00685473	0.139922	0.943107	0.494328	100.481	1.29902	3.70138	0.120431	0.071536	14.8515	87.1267	0.0112901	0.0100811	0.708602
535	HIDE-2	50	1-15	0.132343	0.43772	0.148421	0.56549	0.0962446	0.460326	0.00939634	0.0185349	0.0108869	0.11622	0.719483	0.397976	73.5592	1.15228	1.52161	0.105384	0.0570253	12.0602	88.7723	0.0209674	-0.00508959	0.679157
536	HIDE-2	50	1-16	0.163439	0.706799	0.189787	0.591971	0.120712	0.714164	0.00825765	0.0258293	0.0104837	0.147394	0.806495	0.383331	84.95	1.88215	1.79147	0.117724	0.0643902	12.3447	88.0619	0.016532	-0.0124709	0.696671
537	HIDE-2	50	1-2	0.146822	0.570079	0.159388	0.554604	0.100488	0.49058	0.0119053	0.0202278	0.00927404	0.110306	0.695503	0.341703	109.018	1.8619	1.06183	0.0864459	0.0496718	15.0476	88.2291	0.0157256	-0.00219619	0.690171
538	HIDE-2	50	1-3	0.119597	0.427055	0.13672	0.647252	0.0951846	0.450591	0.00911517	0.0149406	0.0104837	0.097741	0.581173	0.288829	89.822	1.88427	0.939375	0.0902637	0.0514493	11.9373	88.5046	0.0185481	0.00281405	0.664477
539	HIDE-2	50	1-4	0.264212	1.25975	0.306689	0.49719	0.197794	1.89302	0.0148948	0.0364224	0.0104837	0.222581	1.14801	0.54162	73.8501	3.09789	3.77486	0.216784	0.123723	13.3575	88.4262	0.0169352	-0.00469548	0.752752
540	HIDE-2	50	1-5	0.136428	0.442399	0.153718	0.534709	0.0991651	0.480726	0.0133638	0.0151354	0.00806439	0.144137	0.746263	0.426155	81.5772	1.29304	2.45223	0.0884923	0.0566257	14.4395	89.1674	0.016532	0.0126444	0.713846
541	HIDE-2	50	1-6	0.150673	0.578218	0.155504	0.449728	0.111713	0.608624	0.0123377	0.022112	0.00967726	0.127069	0.637803	0.328792	108.387	1.86866	1.47403	0.0884122	0.0692993	13.2103	88.7203	0.0169352	-0.00514653	0.744288
542	HIDE-2	50	1-7	0.204508	0.913265	0.223618	0.507419	0.146896	1.05962	0.0144929	0.032153	0.00887082	0.167116	1.10641	0.514531	102.646	2.71569	2.15413	0.114234	0.0824267	16.9176	86.2206	0.0161288	-0.00042791	0.743624
543	HIDE-2	50	1-8	0.169127	0.503055	0.213882	0.543782	0.125096	0.774855	0.00757779	0.0201386	0.0084676	0.131972	0.789628	0.380546	82.7491	2.26345	1.81529	0.173956	0.0626592	10.9094	90.9342	0.0124998	-0.00452489	0.618797
544	HIDE-2	50	1-9	0.143454	0.462309	0.165275	0.681277	0.104514	0.545254	0.0109412	0.0181039	0.00806439	0.125978	0.736757	0.41243	88.6959	1.09552	1.74713	0.0981047	0.0724675	14.8959	84.2564	0.0177416	0.00772747	0.766078
545	HIDE-1	60	AREA1	0.115722	0.330145	0.141965	0.759493	0.0859521	0.369048	0.00570735	0.0150671	0.0116934	0.0924882	0.547587	0.250096	60.8856	1.04402	0.787018	0.105734	0.0606818	10.3937	87.0465	0.0217738	0.000726691	0.678163
546	HIDE-1	60	AREA2	0.116517	0.54059	0.134601	0.722428	0.0869712	0.371559	0.00531335	0.0173197	0.0104837	0.0886194	0.554062	0.247473	66.0052	1.19934	1.24567	0.0948734	0.0691367	12.5192	89.4488	0.0197577	-0.00863561	0.683333
547	HIDE-1	60	AREA3	0.0955196	0.344435	0.105747	0.431396	0.0663063	0.219978	0.00495097	0.0150578	0.0108869	0.06464	0.433016	0.229505	67.8911	0.614901	0.805795	0.0721446	0.0427081	11.0786	86.7052	0.0197577	-0.00885548	0.788125
548	HIDE-1	60	AREA4	0.116727	0.538491	0.121517	0.204783	0.0879318	0.378888	0.00596865	0.0193476	0.00967726	0.0820894	0.47225	0.188736	86.457	1.11753	0.69338	0.0775803	0.0574125	11.4538	88.9641	0.0205642	-0.00758896	0.755351
549	HIDE-1	60	AREA5	0.0824588	0.285882	0.0957999	0.792058	0.0633288	0.199514	0.00380461	0.0124691	0.0116934	0.0693373	0.404365	0.193455	68.8244	0.707633	0.522566	0.0764388	0.0439719	10.9706	88.7703	0.0193545	-0.00665228	0.691107
550	HIDE-1	60	AREA6	0.104764	0.379791	0.122819	0.659239	0.0730825	0.268705	0.00445103	0.0156901	0.00967726	0.0818596	0.44398	0.218721	75.4953	0.631887	1.52785	0.0839625	0.0530961	11.0249	88.177	0.0173384	-0.00656285	0.777164
551	HIDE-1	60	AREA7	0.0771388	0.279046	0.0910513	0.668533	0.0585285	0.171364	0.00367415	0.0112538	0.0124998	0.0622729	0.361174	0.172079	73.6795	0.669018	0.62491	0.0658814	0.03846	11.8422	88.1759	0.0254028	-0.00672589	0.747513
552	HIDE-1	60	AREA8	0.100376	0.364375	0.113165	0.5958	0.0759295	0.286305	0.00541862	0.0153313	0.0104837	0.0771214	0.48459	0.234364	80.9144	0.798003	0.99701	0.0849374	0.0548603	12.0019	88.2822	0.020161	-0.00442907	0.737586
553	HIDE-1	60	AREA1	0.0851935	0.311292	0.0965056	0.554659	0.0616619	0.189573	0.003342	0.0141306	0.0112901	0.0691328	0.426008	0.184623	83.0813	0.700048	0.710754	0.0723224	0.0397804	10.6046	88.0892	0.020161	-0.0118169	0.732201
554	HIDE-1	60	AREA2	0.0786263	0.250695	0.0918167	0.755648	0.0583701	0.169555	0.00438211	0.0108722	0.0100805	0.0635322	0.400808	0.190739	75.2869	1.21858	1.04166	0.0729124	0.0441321	9.53891	88.0333	0.0181449	-0.00042868	0.771395
555	HIDE-1	60	AREA3	0.094926	0.29734	0.109211	0.311353	0.067091	0.224149	0.00697969	0.0121589	0.0100805	0.0731787	0.438753	0.211688	83.0125	1.28733	1.05066	0.0693578	0.0464026	11.3048	85.7044	0.0185481	-0.0010059	0.773604
556	HIDE-1	60	AREA4	0.118847	0.412023	0.138574	0.611677	0.0848257	0.35802	0.00620651	0.0176568	0.00927404	0.0994446	0.532503	0.246463	94.0614	1.29781	1.06754	0.0892247	0.060735	12.6723	86.6675	0.0193545	-0.00572521	0.676482
557	HIDE-1	60	AREA5	0.0901938	0.289228	0.109891	0.647632	0.0660608	0.217462	0.00402778	0.0121509	0.0100805	0.0681058	0.40733	0.181801	71.8269	0.971521	0.607758	0.0839246	0.0473874	12.2423	87.3203	0.0149191	-0.00549613	0.73538
558	HIDE-1	60	AREA6	0.0799519	0.303106	0.0899832	0.744332	0.0593652	0.175141	0.00369024	0.0120659	0.0104837	0.0666404	0.407881	0.180109	94.9993	1.37151	0.853783	0.0745617	0.0507765	9.93955	89.4385	0.0193545	-0.0055147	0.815015
559	HIDE-1	60	AREA7	0.104102	0.349171	0.118304	0.573258	0.0824419	0.338364	0.00575939	0.0159236	0.0124998	0.0917699	0.487327	0.230932	61.5991	0.962569	0.585155	0.095815	0.0537992	11.0127	87.8424	0.0197577	-0.00712715	0.676461
560	HIDE-1	60	AREA8	0.0919715	0.378998	0.105957	0.640316	0.066762	0.223388	0.00334808	0.014188	0.0108869	0.0773161	0.372731	0.172712	66.077	0.984054	0.525339	0.0765689	0.0499095	10.6137	87.9202	0.0237899	-0.00804147	0.748224
561	HIDE-2	60	1-1	0.220493	1.02607	0.207701	0.706602	0.144838	1.01681	0.0129624	0.0414241	0.00725795	0.115459	0.755938	0.421816	121.476	6.44929	2.76944	0.116963	0.105364	14.1503	87.9354	0.0173384	-0.0214933	0.747793
562	HIDE-2	60	1-10	0.186771	0.738626	0.225873	0.515587	0.141056	0.974002	0.00886415	0.0248942	0.00806439	0.144797	0.822232	0.362025	88.8189	3.36583	2.24447	0.177611	0.0954322	10.5415	88.351	0.012903	-0.00424973	0.683513
563	HIDE-2	60	1-11	0.106134	0.478519	0.108209	0.62462	0.0675005	0.228628	0.00829947	0.0160354	0.0084676	0.0792227	0.374624	0.206567	113.393	0.711482	0.816321	0.0629403	0.0384075	12.4972	89.1283	0.0193545	-0.00524042	0.667935
564	HIDE-2	60	1-12	0.14574	0.423559	0.160534	0.42788	0.105598	0.5446	0.0121617	0.0194658	0.0084676	0.114838	0.729262	0.402193	107.468	1.12384	1.67704	0.086856	0.07647	15.1391	85.204	0.0153223	0.000709769	0.728453
565	HIDE-2	60	1-13	0.196593	0.982558	0.214527	0.338179	0.13459	0.870587	0.0131602	0.0309306	0.00564507	0.134953	0.789817	0.407835	107.574	2.91429	3.39167	0.104672	0.0860474	15.0045	85.1413	0.0161288	-0.00168801	0.727584
566	HIDE-2	60	1-14	0.10475	0.345221	0.123054	0.648813	0.0764771	0.294293	0.00693783	0.013615	0.00927404	0.0818963	0.508406	0.253194	78.9398	0.899723	1.30156	0.0911347	0.0467168	11.0939	88.5366	0.016532	-0.00326243	0.739232
567	HIDE-2	60	1-15	0.233126	0.941824	0.295679	0.540717	0.144452	0.98995	0.015221	0.0271174	0.00564507	0.134886	0.945913	0.490134	137.78	2.43827	5.09243	0.125004	0.0753296	13.7276	88.5986	0.0124998	0.0106031	0.808644
568	HIDE-2	60	1-16	0.143598	0.53042	0.183544	0.533884	0.0964269	0.465721	0.00916769	0.0170664	0.00725795	0.122645	0.62033	0.33652	106.878	1.81488	2.03641	0.0941223	0.0539261	14.0962	89.4168	0.0145159	0.010056	0.802125
569	HIDE-2	60	1-2	0.149261	0.733296	0.145456	0.578708	0.105782	0.55716	0.0139215	0.0199908	0.00685473	0.112839	0.775192	0.450092	114.751	2.83836	2.46785	0.0842594	0.0530503	12.2649	87.7134	0.016532	0.00413835	0.685339
570	HIDE-2	60	1-3	0.159571	0.749582	0.168627	0.396441	0.106405	0.549859	0.0126671	0.0227986	0.00524185	0.0905012	0.489818	0.212147	141.454	1.71799	2.01824	0.0789778	0.0583864	15.1325	88.4221	0.0161288	-0.00176089	0.718127
571	HIDE-2	60	1-4	0.163457	0.596957	0.206031	0.517993	0.113493	0.6426	0.0108327	0.0208112	0.0084676	0.136624	0.773259	0.453688	83.9206	2.3688	2.99531	0.121295	0.0506741	13.874	88.5188	0.0149191	0.00619105	0.728796
572	HIDE-2	60	1-5	0.165772	0.460721	0.187267	0.512668	0.119818	0.696923	0.0165574	0.0177824	0.00766117	0.124526	0.773126	0.472522	77.206	1.28616	2.08978	0.10377	0.0666565	11.6094	86.022	0.0153223	0.0167528	0.709575
573	HIDE-2	60	1-6	0.194598	0.844089	0.192601	0.441625	0.131176	0.843008	0.0204006	0.0275855	0.00403219	0.130678	0.748066	0.333242	108.846	3.2398	3.22695	0.0806972	0.0941241	15.0142	84.031	0.0161288	0.00481875	0.780752
574	HIDE-2	60	1-7	0.17242	0.432435	0.225493	0.535671	0.124644	0.779531	0.0131028	0.0172094	0.00927404	0.149016	0.805654	0.406361	76.8124	2.12551	2.00124	0.127362	0.0777419	14.8709	87.7214	0.016532	0.0155812	0.626338
575	HIDE-2	60	1-8	0.201152	0.882766	0.234277	0.394028	0.134994	0.908988	0.0158869	0.0246855	0.00483863	0.161035	0.737248	0.409476	121.419	2.64961	2.91625	0.102105	0.0675511	12.9716	86.1426	0.0112901	0.0156636	0.754458
576	HIDE-2	60	1-9	0.243054	1.02393	0.25717	0.5753	0.170469	1.42637	0.0222286	0.0320883	0.00725795	0.194247	1.28371	0.680492	129.13	5.99863	5.12095	0.139418	0.118846	13.3288	86.5776	0.0149191	0.0209491	0.695234
577	FRESHBONE-1	10	ZONA1b-1A	0.252437	0.97865	0.304927	0.61755	0.189111	1.70097	0.0137283	0.0346047	0.00766117	0.175309	1.11337	0.454457	81.8575	2.20236	3.94453	0.187699	0.105698	11.9129	88.1447	0.0149191	-0.00168867	0.780902
578	FRESHBONE-1	10	ZONA1b-1B	0.177462	0.597595	0.191932	0.617682	0.119533	0.710625	0.0148541	0.0215433	0.00725795	0.129707	0.759681	0.41878	80.2951	3.35782	2.08466	0.115012	0.0674167	13.4434	87.6836	0.0153223	0.00310085	0.766198
579	FRESHBONE-1	10	ZONA1b-1C	0.272595	1.25779	0.27223	0.669094	0.202929	1.92607	0.0243777	0.0414181	0.00645151	0.18199	1.24807	0.579597	113.865	2.23741	2.58885	0.122901	0.122196	16.1067	86.0165	0.0157256	0.00528391	0.775475
580	FRESHBONE-1	10	ZONA1b-1D	0.257044	1.31289	0.249301	0.748855	0.200781	1.74818	0.0196112	0.0388091	0.00362897	0.251548	1.26789	0.508188	110.109	3.53974	4.5928	0.134864	0.108527	13.4328	86.9768	0.0149191	0.00155954	0.739859
581	FRESHBONE-1	10	ZONA2-1A	0.293379	0.913339	0.336875	0.641713	0.1916	1.78132	0.0243526	0.0369225	0.00685473	0.188669	1.31994	0.711522	116.338	4.30449	4.30173	0.169735	0.102306	13.4514	86.7199	0.0149191	0.0187703	0.622287
582	FRESHBONE-1	10	ZONA2-1B	0.355747	1.06997	0.421183	0.763715	0.252644	3.03647	0.0282075	0.0379029	0.00927404	0.227819	1.49295	0.711387	106.642	4.60892	6.42506	0.230879	0.15035	16.016	87.9662	0.0153223	0.032871	0.612554
583	FRESHBONE-1	10	ZONA3-1A	0.160419	0.57463	0.170156	0.374524	0.102001	0.520116	0.0139411	0.0198605	0.00685473	0.113082	0.618993	0.338128	111.877	1.3674	2.32801	0.0955582	0.0640597	10.4307	87.2375	0.0169352	0.00637372	0.658218
584	FRESHBONE-1	10	ZONA3-1B	0.209689	0.718093	0.229071	0.669762	0.134022	0.877858	0.0160497	0.0299047	0.00766117	0.1624	0.940002	0.592147	105.195	3.7007	2.44983	0.141297	0.0992207	11.6352	86.0591	0.016532	-0.00198599	0.770015
585	FRESHBONE-1	10	ZONA3-1C	0.16234	0.85896	0.159409	0.72875	0.105246	0.54342	0.00948694	0.0283962	0.00725795	0.103055	0.69341	0.361096	152.05	2.9166	1.68341	0.0876529	0.0597792	13.4392	87.5028	0.0169352	-0.0110551	0.560831
586	FRESHBONE-1	10	ZONA3-1D	0.344889	1.31136	0.243461	0.157387	0.229023	2.28539	0.0403051	0.0482183	0.00362897	0.169448	1.2066	0.589386	198.403	4.24599	8.28525	0.114722	0.132737	12.4138	87.1212	0.0169352	0.0135229	0.80106
587	FRESHBONE-1	10	ZONA3-1E	0.251018	1.27997	0.217983	0.394302	0.183851	1.53635	0.0170525	0.0502674	0.00564507	0.328539	1.26883	0.689398	73.0234	1.6347	4.10327	0.0910772	0.0896223	13.7736	85.4841	0.0169352	-0.0284027	0.667138
588	FRESHBONE-1	10	ZONA3-1F	0.25006	1.0714	0.2522	0.545097	0.212693	2.06587	0.0199527	0.0456113	0.00806439	0.354483	1.30334	0.606624	121.935	3.65068	1.94755	0.0948754	0.156847	14.6774	82.7379	0.0177416	-0.0132292	0.717502
589	FRESHBONE-1	10	ZONA3-1G	0.158118	0.500462	0.188117	0.648234	0.120462	0.706585	0.0105249	0.0202224	0.00725795	0.176316	0.776031	0.420476	73.8183	1.57929	2.35151	0.11693	0.0649449	13.8458	88.0298	0.0145159	0.00248602	0.712789
590	FRESHBONE-1	10	ZONA4-1A	0.185199	0.50195	0.220239	0.722171	0.124323	0.770887	0.0115522	0.0224295	0.00887082	0.144262	0.844588	0.410394	106.894	3.04485	2.49066	0.141712	0.0720437	10.2546	88.413	0.0149191	0.00488771	0.750556
591	FRESHBONE-1	10	ZONA4-1B	0.21192	0.552477	0.231056	0.697137	0.150756	1.13168	0.0187335	0.0224794	0.0084676	0.199659	0.877757	0.465124	99.5078	1.57629	1.62582	0.145342	0.0696004	14.3614	86.2426	0.0177416	0.0100402	0.698079
592	FRESHBONE-1	10	ZONA5-1B	0.399912	0.865689	0.456895	0.326599	0.259328	3.09362	0.0443714	0.0373077	0.00927404	0.293926	1.86971	1.13915	88.9307	2.8489	10.8174	0.212521	0.164557	13.8465	87.3516	0.0149191	0.0540503	0.610046
593	FRESHBONE-2	10	ZONA1-1A	0.243216	0.652485	0.300327	0.484064	0.191846	1.77001	0.0160181	0.0264222	0.0104837	0.209844	1.11887	0.644752	68.1246	1.26913	1.54664	0.229954	0.128127	11.9789	90.7905	0.0161288	-0.00625123	0.679377
594	FRESHBONE-2	10	ZONA1-1B	0.306729	0.785653	0.414306	0.501953	0.245262	2.82011	0.019952	0.0330979	0.00766117	0.307113	1.62503	0.883341	77.4028	3.11508	3.15597	0.22492	0.151629	16.8522	85.0815	0.0181449	0.0273534	0.63472
595	FRESHBONE-2	10	ZONA1-1C	0.349072	1.28103	0.437027	0.572109	0.286141	3.6756	0.0221788	0.0416417	0.0100805	0.339781	1.65232	0.962031	93.2475	3.94507	1.47062	0.272504	0.155331	14.2227	89.0511	0.0193545	0.005367	0.693456
596	FRESHBONE-2	10	ZONA1-1D	0.250401	0.787225	0.320812	0.536905	0.192604	1.78855	0.0147948	0.0297941	0.0100805	0.236065	1.17986	0.617079	78.7183	3.20341	3.53289	0.237195	0.0715832	14.5851	90.9163	0.0157256	0.0103807	0.642358
597	FRESHBONE-2	10	ZONA1-1E	0.245708	0.735092	0.304011	0.544344	0.187729	1.71414	0.0134983	0.0301556	0.00967726	0.185462	1.13717	0.583046	75.0901	2.45728	2.36413	0.231107	0.109862	13.0126	87.2818	0.0141127	-0.00835701	0.730687
598	FRESHBONE-2	10	ZONA2-1A	0.225907	0.564709	0.281461	0.517844	0.174838	1.4814	0.0169383	0.0263276	0.0112901	0.182219	1.16358	0.621228	87.8348	2.6019	2.57908	0.200241	0.0947578	14.4001	89.567	0.0157256	0.0100571	0.499474
599	FRESHBONE-2	10	ZONA2-1B	0.188764	0.673577	0.231335	0.532558	0.139571	0.953968	0.0122118	0.0238375	0.0104837	0.155336	0.89023	0.473421	108.157	4.06518	1.74947	0.160176	0.0871573	12.8914	89.4336	0.0189513	0.00698107	0.764983
600	FRESHBONE-2	10	ZONA2-1C	0.204968	0.565596	0.243024	0.645944	0.158334	1.22346	0.0154269	0.0225128	0.00967726	0.173574	0.996648	0.566401	85.1586	1.89547	2.61443	0.174756	0.111952	13.1872	89.7716	0.0149191	0.00813791	0.659862
601	FRESHBONE-2	10	ZONA2-1D	0.191917	0.498947	0.242476	0.577324	0.147614	1.07027	0.0112338	0.023608	0.012903	0.150121	0.890031	0.445024	58.4991	1.58056	1.36862	0.196178	0.0828082	11.202	89.5544	0.0169352	0.00424752	0.621499
602	FRESHBONE-2	10	ZONA2-1F	0.231861	0.540288	0.297863	0.591801	0.187263	1.70482	0.0145044	0.0244238	0.0108869	0.219527	1.04949	0.572687	73.9534	2.10315	3.25517	0.224249	0.0892134	14.4022	90.3069	0.0161288	0.0112725	0.604731
603	FRESHBONE-2	10	ZONA2-1G	0.198953	0.585706	0.243364	0.584317	0.164191	1.31913	0.0122967	0.024053	0.0141127	0.189111	0.997677	0.52817	66.0655	1.86002	1.92028	0.201363	0.100488	13.3054	88.4723	0.0177416	0.000752473	0.620986
604	FRESHBONE-2	10	ZONA3-1A	0.322899	1.15971	0.341974	0.557616	0.278992	3.36297	0.0275206	0.0460448	0.00806439	0.370551	1.82197	0.978675	90.5639	3.56867	3.13961	0.220409	0.196485	14.1457	87.4565	0.0193545	0.00388307	0.664085
605	FRESHBONE-2	10	ZONA4-1A	0.213266	0.734451	0.261077	0.534448	0.171672	1.44097	0.0127935	0.0275553	0.0100805	0.195477	1.04265	0.538651	72.7696	2.16865	2.8495	0.191749	0.100822	13.6222	88.5896	0.0173384	0.000269355	0.602539
606	FRESHBONE-2	10	ZONA4-1B	0.230119	0.670537	0.295812	0.535423	0.18254	1.58983	0.0138795	0.0284361	0.0100805	0.202683	1.09379	0.607403	80.0745	2.46575	1.86341	0.200242	0.113815	13.5998	88.3147	0.0169352	0.00628984	0.731108
607	FRESHBONE-2	10	ZONA4-1C	0.275145	0.808185	0.339277	0.518224	0.218206	2.237	0.0179931	0.0321875	0.0108869	0.251922	1.30994	0.741331	87.6434	4.31778	4.95567	0.285237	0.101465	10.4937	90.0257	0.0189513	0.00433744	0.735085
608	FRESHBONE-2	10	ZONA4-1D	0.361931	1.73987	0.389678	0.621533	0.287553	3.64542	0.0222368	0.0591031	0.00927404	0.328711	1.38335	0.632457	100.261	4.70119	2.7758	0.244064	0.144721	13.6162	89.1347	0.0173384	-0.0235645	0.587673
609	FRESHBONE-1	20	ZONA1-1A	0.306014	1.17477	0.276717	0.518401	0.206284	2.00214	0.0277096	0.0405589	0.00564507	0.175103	1.12193	0.431615	177.047	6.24597	4.01663	0.166747	0.119094	11.2914	88.0903	0.0149191	0.00138852	0.766942
610	FRESHBONE-1	20	ZONA1-1B	0.354009	1.37775	0.287633	0.637173	0.236983	2.59575	0.0361036	0.045758	0.00685473	0.198311	1.32536	0.501448	100.924	5.57448	3.14396	0.183617	0.155074	12.3395	88.2409	0.0153223	0.00359566	0.779251
611	FRESHBONE-1	20	ZONA1-1C	0.334904	0.862628	0.28246	0.132859	0.199669	1.88347	0.0382481	0.0334184	0.00564507	0.177072	1.04008	0.445764	126.266	4.89687	3.69539	0.156201	0.137529	13.5305	85.8384	0.0161288	0.0352625	0.785667
612	FRESHBONE-1	20	ZONA1-1D	0.283819	1.09596	0.23464	0.141746	0.187708	1.65626	0.0279145	0.0306881	0.00725795	0.191941	0.994016	0.440553	155.003	6.18428	2.64549	0.155509	0.0934844	12.3747	88.3033	0.0157256	0.0189618	0.563779
613	FRESHBONE-1	20	ZONA1-1E	0.31423	1.38048	0.285533	0.33469	0.195909	1.82473	0.0286111	0.0404401	0.00403219	0.144047	1.29835	0.576318	171.306	6.61648	5.21925	0.163703	0.123726	11.9237	87.9594	0.016532	0.00317805	0.773369
614	FRESHBONE-1	20	ZONA1-1F	0.44248	1.04059	0.321596	0.662142	0.340948	3.88398	0.03479	0.0680427	0.00403219	0.150916	1.76219	0.619938	93.6904	8.89495	7.04741	0.134224	0.139707	15.5553	87.7432	0.0116934	0.00670644	0.740135
615	FRESHBONE-1	20	ZONA3b-1A	0.249261	0.646897	0.319731	0.52748	0.197704	1.88438	0.0123715	0.029515	0.00967726	0.225759	1.14345	0.596751	109.472	6.28012	2.65541	0.216234	0.107009	11.6574	88.3523	0.016532	0.00752071	0.701992
616	FRESHBONE-1	20	ZONA3b-1B	0.304511	0.790173	0.394627	0.362113	0.262056	3.11987	0.0175922	0.0349643	0.0084676	0.245422	1.29435	0.687711	71.6051	2.60915	3.09542	0.284572	0.183002	13.6312	87.2289	0.0141127	0.00933561	0.59075
617	FRESHBONE-1	20	ZONA3b-1C	0.381362	1.04059	0.236941	0.526526	0.366482	3.50644	0.026737	0.0628718	0.00403219	0.221175	1.50426	0.472624	122.28	4.24698	5.44023	0.103557	0.100665	11.4346	86.4948	0.0173384	-0.0222806	0.708955
618	FRESHBONE-1	20	ZONA3b-1D	0.488966	1.04059	0.370507	0.439467	0.456622	5.48349	0.0310233	0.0917578	0.00564507	0.320045	1.73677	0.845323	165.566	5.76123	3.20303	0.181861	0.216736	15.2038	86.7398	0.0181449	-0.0500311	0.760136
619	FRESHBONE-1	20	ZONA3b-1E	0.495646	1.04059	0.375402	0.527696	0.457799	5.38308	0.0318644	0.0865307	0.00403219	0.38964	2.1267	0.93661	152.247	7.22093	9.4049	0.193721	0.224898	15.1104	85.6414	0.0157256	-0.0489036	0.499282
620	FRESHBONE-1	20	ZONA4-1A	0.216101	0.648163	0.250933	0.708053	0.15951	1.25134	0.0183587	0.0238487	0.00806439	0.167273	0.980888	0.495215	85.0792	2.74914	3.27206	0.169991	0.08208	11.7511	87.3027	0.0149191	0.0242143	0.712458
621	FRESHBONE-1	20	ZONA4-1B	0.201601	0.438111	0.208276	0.116892	0.136704	0.909894	0.0222169	0.0180992	0.00927404	0.153841	0.861139	0.517121	70.2186	1.27254	3.06945	0.111356	0.0706627	15.3908	87.391	0.0181449	0.0289971	0.70992
622	FRESHBONE-1	20	ZONA4-1C	0.377753	1.05251	0.301688	0.0808359	0.247091	2.81524	0.0481546	0.0421286	0.00725795	0.215868	1.40598	0.617732	106.848	3.78487	4.46064	0.195194	0.132145	12.2526	88.8082	0.0177416	0.0316235	0.721604
623	FRESHBONE-1	20	ZONA6-1A	0.222904	1.01359	0.255328	0.652032	0.177532	1.45948	0.0153903	0.0322298	0.00887082	0.206949	1.07704	0.557726	71.0193	1.58758	2.19812	0.143489	0.114693	14.6625	85.2325	0.0169352	-0.000966514	0.491422
624	FRESHBONE-1	20	ZONA6-1B	0.342909	2.00601	0.310787	0.728309	0.232339	2.38345	0.0286073	0.0499504	0.00524185	0.430334	1.47561	0.73163	90.6765	6.39074	3.93342	0.16951	0.156092	14.5854	88.2062	0.016532	0.00148927	0.757531
625	FRESHBONE-2	20	ZONA1-1A	0.469558	1.25916	0.599642	0.312746	0.407667	6.75671	0.0315631	0.0521229	0.0084676	0.387313	2.11195	1.16436	70.5261	5.3277	3.90728	0.389771	0.156092	14.2996	86.2748	0.0169352	0.024985	0.405637
626	FRESHBONE-2	20	ZONA1-1B	0.388702	1.1387	0.497715	0.241661	0.354264	5.06568	0.025572	0.0511575	0.00887082	0.315146	1.62474	0.891416	83.7444	2.83696	1.24576	0.291327	0.105787	15.2507	85.1404	0.016532	0.0140434	0.528321
627	FRESHBONE-2	20	ZONA1-1C	0.232246	0.601773	0.303411	0.611936	0.178128	1.5505	0.0119564	0.0255566	0.00927404	0.190602	1.01226	0.526604	103.392	5.86001	2.26843	0.217329	0.105787	12.1419	89.8819	0.0149191	0.00823987	0.729549
628	FRESHBONE-2	20	ZONA1-1D	0.394553	1.19328	0.452569	0.416412	0.357586	5.22755	0.0287055	0.0464902	0.00967726	0.342301	1.93007	1.03828	88.376	4.79562	3.90983	0.331053	0.244613	14.8259	88.5907	0.016532	0.00474512	0.599835
629	FRESHBONE-2	20	ZONA1-1E	0.379307	1.01031	0.551882	0.120223	0.318184	4.39912	0.021018	0.0369183	0.00806439	0.321265	1.63955	0.879191	80.2304	2.06712	2.69618	0.305472	0.230181	16.7323	85.9229	0.0169352	0.0361972	0.499763
630	FRESHBONE-2	20	ZONA1-1F	0.236147	0.593797	0.329098	0.485394	0.186316	1.684	0.0138055	0.0232763	0.00967726	0.172072	0.92384	0.468852	83.3164	2.79674	0.956954	0.219549	0.11623	14.7017	88.527	0.0161288	0.0191631	0.557553
631	FRESHBONE-2	20	ZONA1-1G	0.245446	0.603022	0.316201	0.495017	0.212475	2.14345	0.0151801	0.0276285	0.0120966	0.202104	1.21077	0.659615	63.1909	2.82582	2.04475	0.257523	0.129379	12.2017	89.778	0.0177416	0.01363	0.549898
632	FRESHBONE-2	20	ZONA2-1A	0.171245	0.548505	0.225046	0.505012	0.131204	0.84561	0.00905564	0.0224312	0.0084676	0.122293	0.775226	0.357152	80.6444	3.40451	1.57248	0.138227	0.102894	16.4328	86.5101	0.0153223	0.00665826	0.659811
633	FRESHBONE-2	20	ZONA2-1B	0.219961	0.571018	0.293239	0.375588	0.172757	1.46065	0.0116353	0.0245479	0.00927404	0.18308	0.885161	0.506351	76.0804	2.83968	2.2678	0.218523	0.100462	13.1426	89.3395	0.0157256	0.0149211	0.60481
634	FRESHBONE-2	20	ZONA2-1C	0.181693	0.549093	0.222404	0.581146	0.139981	0.956589	0.00999819	0.0222124	0.0100805	0.146123	0.771228	0.438207	84.6429	2.23192	2.06365	0.169626	0.0861535	12.1445	90.2906	0.0157256	0.00135005	0.79915
635	FRESHBONE-2	20	ZONA2-1D	0.189099	0.498481	0.241347	0.547658	0.141154	0.985782	0.0125805	0.020017	0.00766117	0.135817	0.813259	0.43114	81.0442	2.47571	3.18801	0.156738	0.0984093	14.8145	88.2755	0.0137095	0.00824192	0.652443
636	FRESHBONE-2	20	ZONA2-1E	0.23531	0.687482	0.283946	0.512234	0.198028	1.83389	0.0155757	0.0303255	0.0100805	0.19277	1.18394	0.594165	66.497	2.85159	3.92047	0.220883	0.129046	13.8396	88.0028	0.0181449	0.000336235	0.503242
637	FRESHBONE-2	20	ZONA5-1F	0.126446	0.420626	0.152629	0.609117	0.0976442	0.470384	0.00861366	0.0152276	0.00887082	0.120303	0.522658	0.302804	70.6123	0.712293	1.37543	0.0992981	0.0603574	14.0694	88.1233	0.0153223	0.00277092	0.743181
638	FRESHBONE-2	20	ZONA5-1G	0.159498	0.362893	0.209501	0.522457	0.120982	0.727494	0.0112515	0.0157011	0.00927404	0.133037	0.714291	0.441025	86.8014	1.20707	2.9636	0.136706	0.0595584	13.554	89.242	0.0137095	0.00917979	0.707431
639	FRESHBONE-2	20	ZONA5-1H	0.164036	0.350236	0.200654	0.513526	0.123492	0.750207	0.014552	0.0153173	0.0100805	0.127463	0.755583	0.475569	64.4286	1.14964	3.06047	0.145259	0.0714122	13.8938	87.6706	0.0153223	0.0175684	0.788936
640	FRESHBONE-2	20	ZONA5-1I	0.163874	0.406053	0.195797	0.463711	0.120349	0.715581	0.0118181	0.0186656	0.0112901	0.135868	0.729559	0.405874	74.0912	1.91804	2.11888	0.150727	0.066357	13.0971	89.6126	0.0177416	-0.000506259	0.671397
641	FRESHBONE-1	30	ZONA1-1A	0.215924	0.976952	0.241969	0.699136	0.136593	0.920607	0.0117511	0.032384	0.00564507	0.121152	1.06719	0.514385	99.1442	1.08691	5.13559	0.1123	0.101558	14.5593	83.4074	0.0145159	-0.0138272	0.792202
642	FRESHBONE-1	30	ZONA1-1B	0.155914	0.702479	0.169447	0.697582	0.106719	0.556354	0.00922839	0.0221533	0.00483863	0.106677	0.712596	0.36911	108.596	2.41322	3.72425	0.0933784	0.0666973	12.0872	84.8243	0.0161288	-0.00596822	0.841917
643	FRESHBONE-1	30	ZONA1-1C	0.212551	1.05154	0.208441	0.685713	0.140991	0.990468	0.0107922	0.0391306	0.00766117	0.122645	0.918093	0.465062	108.295	1.84497	2.28591	0.0993438	0.0853682	14.5886	86.2075	0.0177416	-0.0330581	0.860482
644	FRESHBONE-1	30	ZONA1-1D	0.310989	0.964056	0.220622	0.410546	0.180186	1.43908	0.030644	0.0409152	0.00322575	0.139559	0.966476	0.486347	101.039	2.66927	5.3451	0.116117	0.0958773	10.9285	87.9149	0.0145159	-0.00387334	0.8013
645	FRESHBONE-1	30	ZONA1-1E	0.435734	1.13068	0.227618	0.089725	0.268915	3.03098	0.0637999	0.0460532	0.00362897	0.164726	1.35012	0.695079	208.737	5.32514	7.53009	0.129374	0.144356	11.9862	85.3211	0.016532	0.0304647	0.767479
646	FRESHBONE-1	30	ZONA1-1F	0.204678	1.06241	0.219705	0.688416	0.131712	0.866824	0.00943627	0.0339523	0.00725795	0.11447	0.949301	0.370821	112.842	3.27088	2.89321	0.118495	0.0728039	11.1862	87.096	0.016532	-0.0105394	0.775967
647	FRESHBONE-1	30	ZONA1-1G	0.370478	1.31466	0.263127	0.57283	0.26226	3.03809	0.044262	0.0549875	0.00524185	0.216696	1.73051	0.891622	156.61	7.8187	5.35963	0.141015	0.210914	14.1401	84.2639	0.0161288	0.0039594	0.73524
648	FRESHBONE-1	30	ZONA1-1H	0.181929	0.576607	0.225616	0.656669	0.118963	0.703772	0.0102065	0.0227972	0.00685473	0.116965	0.836044	0.42819	114.357	3.11851	2.40192	0.120314	0.0637305	11.8722	86.2706	0.0141127	0.0025935	0.694224
649	FRESHBONE-1	30	ZONA1-1I	0.287593	1.10165	0.293144	0.584003	0.200351	1.90535	0.024032	0.0380595	0.00564507	0.145694	1.18754	0.626878	165.238	3.71714	3.19483	0.173436	0.127028	11.1071	86.501	0.016532	-0.00317827	0.679628
650	FRESHBONE-1	30	ZONA1-1J	0.34067	1.17758	0.365256	0.700806	0.218175	2.29469	0.0287153	0.0441909	0.00645151	0.174696	1.55448	0.832922	205.751	3.71714	11.5652	0.188928	0.145386	12.9352	87.8701	0.012903	0.0190674	0.820376
651	FRESHBONE-1	30	ZONA1-1K	0.226575	0.786767	0.244114	0.613127	0.157768	1.18359	0.0177786	0.0287794	0.00604829	0.150533	1.11206	0.600644	151.558	3.5921	5.9961	0.142788	0.0983845	11.684	89.2628	0.0145159	0.00349017	0.842608
652	FRESHBONE-1	30	ZONA3-1A	0.134278	0.468693	0.157892	0.274871	0.0941022	0.438983	0.00945139	0.015403	0.00887082	0.103556	0.594422	0.312663	66.9545	0.902123	1.54294	0.116228	0.0418036	9.63381	90.269	0.020161	0.00489017	0.751887
653	FRESHBONE-1	30	ZONA3-1B	0.272894	0.902263	0.282294	0.586674	0.194242	1.79077	0.0231352	0.0308628	0.00887082	0.214831	1.1835	0.557378	112.773	3.77567	1.64595	0.181886	0.105368	11.153	86.3919	0.0157256	0.0180186	0.790844
654	FRESHBONE-1	30	ZONA3-1C	0.307459	1.16705	0.306547	0.697634	0.197904	1.92862	0.0269211	0.0354059	0.00524185	0.192493	1.1339	0.668558	103.335	3.6001	5.09721	0.199971	0.0814431	11.1582	88.6406	0.0149191	0.0179658	0.594781
655	FRESHBONE-1	30	ZONA5-1A	0.236755	1.17718	0.276485	0.298397	0.160243	1.24336	0.0114968	0.0327835	0.0084676	0.192385	0.986691	0.554773	109.937	3.97538	2.55942	0.161037	0.0754241	12.3862	88.5281	0.0157256	-0.00507078	0.775043
656	FRESHBONE-1	30	ZONA5c-1A	0.24233	0.851296	0.271945	0.577999	0.172381	1.42107	0.0179376	0.031193	0.00766117	0.182343	1.38846	0.734516	106.842	2.85894	2.12334	0.17107	0.0908328	14.246	89.1804	0.0181449	0.0103575	0.766518
657	FRESHBONE-2	30	ZONA1-1A	0.36707	0.897237	0.44261	0.410339	0.307578	4.11145	0.0292748	0.0421645	0.00685473	0.333297	1.43446	0.699837	75.6068	2.25181	3.14366	0.242916	0.248289	15.6065	84.866	0.0145159	0.00286471	0.442123
658	FRESHBONE-2	30	ZONA1-1B	0.241853	0.668016	0.274234	0.49737	0.180407	1.54866	0.0190336	0.0265027	0.00766117	0.201343	1.1542	0.68364	101.456	6.27316	2.4624	0.177816	0.120607	12.5853	89.6542	0.0124998	0.010065	0.6371
659	FRESHBONE-2	30	ZONA1-1C	0.244241	0.758579	0.278636	0.62093	0.19519	1.79814	0.016926	0.0298482	0.00927404	0.213234	1.18202	0.623985	83.67	2.66721	2.35355	0.201247	0.129932	12.6252	88.1149	0.020161	-0.0072619	0.485024
660	FRESHBONE-2	30	ZONA1-1D	0.304837	0.847085	0.367723	0.375085	0.261207	2.96606	0.0213698	0.0348713	0.00766117	0.307085	1.41801	0.837897	91.0824	2.90769	3.90432	0.232956	0.179417	14.4251	88.6454	0.0157256	0.00591304	0.516606
661	FRESHBONE-2	30	ZONA1-1E	0.232973	0.581714	0.306491	0.564383	0.183756	1.61713	0.0131369	0.0258779	0.0100805	0.175053	0.993087	0.565247	80.1038	3.15615	2.86662	0.206856	0.135329	15.6288	89.3686	0.0157256	0.00547075	0.575063
662	FRESHBONE-2	30	ZONA1-1F	0.213188	0.616102	0.285709	0.604342	0.162248	1.28177	0.00972234	0.0222788	0.0100805	0.179533	0.90191	0.500267	97.6648	2.47994	1.85239	0.193334	0.0681898	12.9215	92.0931	0.0145159	0.0110416	0.755205
663	FRESHBONE-2	30	ZONA2-1A	0.185411	0.437409	0.234372	0.555146	0.134615	0.880958	0.0141948	0.0202292	0.0084676	0.152149	0.89635	0.484711	108.846	2.91017	2.72904	0.141109	0.0951418	15.4599	88.9603	0.0137095	0.013118	0.739281
664	FRESHBONE-2	30	ZONA2-1B	0.189874	0.664864	0.24915	0.508495	0.136368	0.91075	0.00867441	0.0230553	0.00806439	0.168668	0.81398	0.40117	78.9939	3.36825	1.36469	0.152082	0.0868495	15.7984	91.666	0.0137095	0.00950591	0.59435
665	FRESHBONE-2	30	ZONA2-1C	0.143467	0.465691	0.174434	0.325042	0.105321	0.549715	0.00788897	0.0190284	0.00887082	0.102585	0.638963	0.353591	86.9736	2.22192	1.31823	0.120223	0.0524351	10.9635	91.774	0.0157256	-0.00120687	0.715181
666	FRESHBONE-2	30	ZONA2-1D	0.170131	0.45662	0.221245	0.643503	0.123158	0.748692	0.0113458	0.01686	0.00806439	0.168634	0.764523	0.429408	93.4034	1.40603	1.93925	0.130692	0.0756241	15.9234	90.1479	0.0157256	0.00454962	0.532486
667	FRESHBONE-2	30	ZONA2-1E	0.190486	0.592964	0.210122	0.530441	0.141539	0.966946	0.0177461	0.0217543	0.00967726	0.144726	0.881919	0.457823	66.7423	1.17461	3.17351	0.145305	0.0782599	11.8799	89.5169	0.0153223	0.0148813	0.703141
668	FRESHBONE-2	30	ZONA3-1A	0.143414	0.508384	0.171565	0.65597	0.109702	0.591098	0.00821188	0.0207305	0.0120966	0.127072	0.670614	0.328407	96.6428	2.97541	1.17347	0.120432	0.0915638	13.2982	89.1011	0.0197577	0.00095429	0.650984
669	FRESHBONE-2	30	ZONA5-1A	0.165881	0.334194	0.201117	0.446946	0.106581	0.562185	0.0147152	0.0158219	0.00604829	0.138675	0.65361	0.395907	114.013	2.81589	3.52762	0.118588	0.0464035	11.0847	89.2343	0.0141127	0.0175276	0.688528
670	FRESHBONE-2	30	ZONA5-1B	0.171857	0.415023	0.228687	0.604084	0.109366	0.590569	0.0131927	0.0159639	0.00645151	0.136601	0.774247	0.517619	92.1874	1.63983	2.64706	0.127525	0.0452789	15.1749	90.9695	0.0120966	0.0129539	0.655963
671	FRESHBONE-2	30	ZONA5-1C	0.175686	0.837829	0.206612	0.480554	0.128821	0.805932	0.0111641	0.0257598	0.00685473	0.104906	0.700341	0.315567	108.674	2.50473	2.15555	0.105182	0.0804474	15.8998	87.947	0.0137095	0.00433004	0.594435
672	FRESHBONE-2	30	ZONA5-1D	0.172028	0.511692	0.216068	0.608861	0.123199	0.752004	0.0106465	0.0195356	0.00967726	0.148709	0.762074	0.391513	83.4028	1.88337	1.31394	0.14221	0.0837885	13.7947	90.5001	0.0157256	0.00568051	0.697991
673	FRESHBONE-1	40	ZONA1-1A	0.170096	1.05131	0.131135	0.192337	0.113498	0.623999	0.00813901	0.036083	0.00403219	0.125434	0.690974	0.308879	158.171	2.48299	2.89415	0.0640696	0.0685779	15.0121	85.829	0.0181449	-0.0330908	0.763273
674	FRESHBONE-1	40	ZONA1-1B	0.0919159	0.323394	0.102021	0.574395	0.0643326	0.204547	0.00590923	0.0149374	0.00685473	0.0731795	0.482404	0.236417	100.304	1.32322	1.67711	0.056767	0.0481775	13.9843	86.7973	0.0157256	-0.00583627	0.771898
675	FRESHBONE-1	40	ZONA1-1C	0.267075	1.41043	0.180245	0.593044	0.183822	1.58019	0.0231955	0.0495486	0.00524185	0.146201	1.20372	0.39207	186.864	4.68879	4.03739	0.0696518	0.0916126	16.3769	84.2839	0.0197577	-0.023987	0.831216
676	FRESHBONE-1	40	ZONA1-1D	0.169966	0.706286	0.190684	0.701233	0.111131	0.611223	0.010689	0.0261293	0.00564507	0.138879	0.699345	0.416829	113.078	1.49392	4.87992	0.0921782	0.0730043	16.0859	85.5369	0.016532	-0.00920221	0.794407
677	FRESHBONE-1	40	ZONA1-1E	0.17873	0.650269	0.157528	0.692214	0.113585	0.63447	0.0158782	0.0269049	0.00604829	0.107836	0.615755	0.304175	135.598	1.83027	1.40314	0.0754314	0.0710737	15.9825	86.6654	0.0149191	-0.00564301	0.749518
678	FRESHBONE-1	40	ZONA1-1F	0.104645	0.290451	0.120014	0.567051	0.0736105	0.270428	0.0095246	0.0115443	0.00564507	0.0810876	0.495616	0.29565	74.1142	0.798484	2.72195	0.0778356	0.0389437	13.5778	88.4587	0.0145159	0.00862154	0.786213
679	FRESHBONE-1	40	ZONA1-1G	0.200683	1.06482	0.129933	0.222756	0.118966	0.700996	0.0209543	0.030985	0.00443541	0.105522	0.843838	0.339069	279.693	4.50418	4.35811	0.058143	0.088738	14.4329	84.6326	0.0161288	-0.0068117	0.843948
680	FRESHBONE-1	40	ZONA1-1H	0.135149	0.57813	0.126417	0.571137	0.0850491	0.366825	0.00794586	0.0267627	0.00685473	0.0804637	0.544586	0.255799	138.086	1.18035	1.68157	0.0537633	0.0468424	16.4555	84.5016	0.0189513	-0.0235069	0.820923
681	FRESHBONE-1	40	ZONA1-1I	0.131387	0.358564	0.165971	0.473694	0.0983836	0.480036	0.00987073	0.0123869	0.0084676	0.107828	0.621269	0.330063	115.448	2.01573	2.4377	0.0963227	0.0678803	15.8038	90.4233	0.0145159	0.0147376	0.682729
682	FRESHBONE-1	40	ZONA1-1J	0.178319	0.483835	0.231794	0.488301	0.128236	0.802376	0.013382	0.0171249	0.00604829	0.128416	0.741169	0.48316	97.288	1.52259	3.61575	0.11392	0.0925671	16.5242	87.9223	0.012903	0.0187549	0.763616
683	FRESHBONE-1	40	ZONA1-1K	0.0999594	0.416284	0.112509	0.58978	0.068244	0.231962	0.00678092	0.0149949	0.00766117	0.086059	0.429181	0.236216	117.489	1.59293	1.29988	0.0573629	0.0417956	13.8373	87.5741	0.0169352	-0.00553918	0.714944
684	FRESHBONE-1	40	ZONA1-1L	0.109746	0.527802	0.123888	0.30567	0.0695476	0.241699	0.0061632	0.0161393	0.00725795	0.0782695	0.418241	0.263675	86.2378	1.02996	0.820243	0.0652779	0.0383272	13.5828	88.5915	0.0173384	-0.00736029	0.815116
685	FRESHBONE-1	40	ZONA1-1M	0.165982	0.6733	0.141574	0.524938	0.0992302	0.498291	0.0125429	0.0284781	0.00403219	0.0933066	0.58779	0.291708	169.332	1.59389	2.59436	0.0637665	0.0502068	14.9153	87.3058	0.0169352	-0.00945023	0.663109
686	FRESHBONE-1	40	ZONA1-1N	0.114423	0.665925	0.106181	0.429245	0.0653867	0.215737	0.00510321	0.0212852	0.00483863	0.0653876	0.326823	0.17939	187.656	1.87913	0.663491	0.0502453	0.021437	11.5324	88.9796	0.0173384	-0.0161188	0.827035
687	FRESHBONE-1	40	ZONA1-1O	0.154361	0.886821	0.137645	0.594114	0.0890157	0.41034	0.00529616	0.031421	0.00483863	0.0719609	0.524038	0.2411	129.685	1.67928	1.69166	0.06852	0.0387205	10.476	88.9098	0.0157256	-0.0271316	0.839413
688	FRESHBONE-1	40	ZONA1-1P	0.296663	1.81898	0.218697	0.296929	0.189935	1.65967	0.0282462	0.0484471	0.00241932	0.202598	1.27209	0.679823	243.182	10.4979	3.99465	0.100472	0.125952	13.1317	85.8969	0.0141127	-0.0152245	0.831651
689	FRESHBONE-2	40	ZONA1-1A	0.188222	0.544921	0.250526	0.476244	0.139658	0.948496	0.0104686	0.0220883	0.00564507	0.153182	0.790306	0.431317	85.361	2.47976	3.35222	0.12328	0.113937	17.474	88.4785	0.0124998	0.0122488	0.607648
690	FRESHBONE-2	40	ZONA1-1B	0.124854	0.300978	0.165246	0.505545	0.0925372	0.426376	0.00881305	0.0108731	0.00967726	0.111465	0.565577	0.327833	104.426	1.80623	1.43328	0.0925235	0.0581392	14.6173	90.3652	0.0157256	0.0160106	0.686829
691	FRESHBONE-2	40	ZONA1-1C	0.170664	0.487612	0.219662	0.57191	0.126228	0.781868	0.0117626	0.0186143	0.00725795	0.123787	0.748177	0.453142	113.462	2.66865	2.15116	0.105706	0.0690396	15.6061	88.4144	0.012903	0.0124616	0.768567
692	FRESHBONE-2	40	ZONA1-1D	0.183748	0.500823	0.249079	0.457649	0.132604	0.867788	0.010851	0.0193657	0.0084676	0.151414	0.830717	0.486425	92.1247	1.88343	1.45082	0.13297	0.083418	15.8529	88.6359	0.0124998	0.0166411	0.597879
693	FRESHBONE-2	40	ZONA1-1E	0.139487	0.511905	0.177486	0.540034	0.102999	0.524063	0.00809093	0.019581	0.0084676	0.106757	0.740975	0.331072	101.498	3.32974	1.41936	0.112164	0.075888	13.4416	89.5166	0.0149191	0.00345978	0.704084
694	FRESHBONE-2	40	ZONA1-1F	0.142104	0.376024	0.172842	0.712796	0.101887	0.514998	0.0106586	0.0153332	0.0084676	0.104626	0.655117	0.331	113.669	2.63974	2.00497	0.11286	0.0554294	13.5807	88.1211	0.012903	0.00990439	0.779121
695	FRESHBONE-2	40	ZONA1-1G	0.149886	0.544739	0.182764	0.610586	0.106122	0.55037	0.00849913	0.0206797	0.00685473	0.103891	0.619221	0.291713	116.194	2.18712	0.951298	0.109406	0.0763643	13.8123	88.2743	0.0173384	-0.00242932	0.786612
696	FRESHBONE-2	40	ZONA2-1A	0.152956	0.480128	0.182173	0.658172	0.106412	0.55981	0.0108495	0.019148	0.00685473	0.116582	0.57056	0.302772	92.037	1.19103	2.70691	0.114876	0.0783107	14.0893	89.1834	0.016532	0.00452376	0.744016
697	FRESHBONE-2	40	ZONA3-1A	0.161033	0.421569	0.203244	0.729817	0.118959	0.698606	0.011427	0.0188988	0.00967726	0.125257	0.810369	0.457292	83.311	1.18776	1.65581	0.133131	0.0681363	14.8255	87.9345	0.0161288	0.0121792	0.781052
698	FRESHBONE-2	40	ZONA3-1I	0.286331	0.865999	0.363777	0.778313	0.211171	2.1075	0.0172413	0.0397288	0.00725795	0.303874	1.32715	0.730611	72.4821	2.708	5.96987	0.204358	0.137447	16.431	88.6007	0.0153223	0.00542084	0.727441
699	FRESHBONE-2	40	ZONA4-1A	0.313585	0.819092	0.384416	0.784791	0.227699	2.45041	0.0261035	0.0308314	0.00806439	0.279094	1.45208	0.782782	78.413	3.35732	3.63125	0.224109	0.124128	13.9876	86.2598	0.0177416	0.0314193	0.608065
700	FRESHBONE-2	40	ZONA5-1A	0.151486	0.567462	0.177632	0.506224	0.110109	0.597225	0.00992652	0.0224875	0.00645151	0.120474	0.687662	0.344844	92.3126	2.06889	2.20471	0.108582	0.0782985	13.3158	84.9014	0.0153223	-0.0018385	0.70321
701	FRESHBONE-2	40	ZONA5-1B	0.109122	0.258806	0.136943	0.672075	0.0724142	0.260927	0.00948327	0.0092361	0.00685473	0.0859508	0.492303	0.279463	89.844	0.675753	0.745062	0.0720148	0.0450979	13.6278	87.4339	0.0157256	0.0118073	0.544806
702	FRESHBONE-2	40	ZONA5-1C	0.0973277	0.411661	0.117367	0.719589	0.0648665	0.210344	0.00619953	0.0131233	0.00725795	0.0749991	0.487305	0.247804	112.04	1.56364	1.94666	0.0593829	0.0375569	14.1059	85.2075	0.012903	0.00362191	0.702959
703	FRESHBONE-2	40	ZONA5-1G	0.147832	0.428967	0.186189	0.68048	0.101077	0.506736	0.0117384	0.016296	0.00806439	0.11873	0.707964	0.40146	106.55	2.83177	2.81889	0.11041	0.0665361	14.4245	87.9692	0.0133062	0.0173483	0.693929
704	FRESHBONE-2	40	ZONA5-1H	0.225675	0.619229	0.271062	0.520675	0.157315	1.21272	0.0161174	0.0270771	0.00645151	0.150539	1.06297	0.527268	88.4972	4.19038	3.48497	0.153157	0.112069	14.8	86.5299	0.012903	0.00619502	0.828822
705	FRESHBONE-1	50	ZONA1b-1A	0.203009	0.823412	0.120317	0.283173	0.115555	0.652948	0.0243433	0.0264578	0.0020161	0.107187	0.671953	0.249007	90.2459	2.5893	2.69223	0.0426129	0.0742287	16.0947	82.8115	0.016532	0.00833649	0.659347
706	FRESHBONE-1	50	ZONA1b-1B	0.201621	0.406758	0.119526	0.114618	0.115733	0.649031	0.0277896	0.0177645	0.00282254	0.0946003	0.483731	0.187708	127.102	6.08673	4.11831	0.0660118	0.070259	13.3139	84.3366	0.012903	0.0180989	0.703383
707	FRESHBONE-1	50	ZONA1b-1C	0.0975163	0.372641	0.113184	0.643349	0.0716385	0.253704	0.00532109	0.0160488	0.00766117	0.0668417	0.447054	0.197384	110.913	2.05687	1.1961	0.0600395	0.0509044	14.5321	83.8154	0.0161288	-0.00658293	0.751737
708	FRESHBONE-1	50	ZONA1b-1D	0.153833	0.545833	0.147899	0.506252	0.110993	0.615483	0.0133617	0.0247755	0.00725795	0.0836993	0.68224	0.369195	124.002	3.40127	1.71404	0.0667916	0.0902497	15.7922	86.2504	0.0153223	-0.00618253	0.823046
709	FRESHBONE-1	50	ZONA1b-1E	0.208333	0.397626	0.153122	0.111269	0.132898	0.841578	0.0267687	0.0194489	0.00564507	0.126057	0.713228	0.395016	98.8572	1.79557	4.21536	0.0780644	0.0831632	15.6022	83.4564	0.012903	0.0185743	0.610362
710	FRESHBONE-1	50	ZONA1b-1F	0.173403	0.377724	0.117491	0.16485	0.10568	0.536166	0.0207392	0.0175305	0.00483863	0.0886401	0.549808	0.27724	75.0901	1.63417	2.07507	0.0596362	0.0639245	14.7825	85.5382	0.0173384	0.012222	0.786235
711	FRESHBONE-1	50	ZONA1b-1G	0.212413	0.741697	0.100886	0.120129	0.116718	0.645814	0.0281794	0.0227219	0.00403219	0.0994463	0.502816	0.184211	179.803	1.64897	3.03039	0.0568597	0.078231	13.3034	85.0985	0.0141127	0.014117	0.815877
712	FRESHBONE-1	50	ZONA1b-1H	0.166201	0.364483	0.100479	0.124913	0.104662	0.537829	0.0240539	0.0150753	0.00362897	0.102011	0.554751	0.281154	95.0682	2.0941	2.35357	0.0553324	0.0634635	12.9642	84.8221	0.0137095	0.0146227	0.827111
713	FRESHBONE-1	50	ZONA1b-1I	0.140853	0.479753	0.11482	0.618919	0.0982047	0.482049	0.0149428	0.0207871	0.00564507	0.101782	0.649421	0.329449	145.932	1.88806	1.41417	0.0664431	0.0604224	11.0378	83.5757	0.0153223	-0.00296758	0.693848
714	FRESHBONE-1	50	ZONA1b-1J	0.163	0.481707	0.10252	0.266433	0.0972593	0.467672	0.0180427	0.0236141	0.00403219	0.109526	0.661895	0.34727	215.109	3.32593	3.94244	0.05437	0.0802822	14.646	85.6381	0.0205642	-0.00537733	0.661187
715	FRESHBONE-1	50	ZONA1b-1K	0.128104	0.466927	0.108153	0.362844	0.0886873	0.383836	0.0104658	0.0209875	0.00725795	0.106088	0.694397	0.339695	190.136	1.73147	0.921409	0.0542513	0.0560932	14.0467	86.7501	0.0181449	-0.012724	0.785002
716	FRESHBONE-1	50	ZONA1b-1L	0.121969	0.633603	0.111046	0.517439	0.0836375	0.35051	0.0087202	0.0222703	0.00524185	0.0909828	0.687036	0.332857	149.75	1.62272	3.9687	0.0636947	0.0647687	14.2264	87.2646	0.020161	-0.0129332	0.692258
717	FRESHBONE-1	50	ZONA3c-1A	0.274458	0.871916	0.209731	0.581028	0.167774	1.36985	0.0309934	0.0313767	0.00483863	0.14485	0.856274	0.425255	182.042	4.56831	5.07031	0.124521	0.0966982	13.2996	87.4325	0.0133062	0.0135363	0.590743
718	FRESHBONE-1	50	ZONA3c-1B	0.164514	0.52265	0.190731	0.562219	0.127477	0.798879	0.0110933	0.0209489	0.00887082	0.148008	0.848805	0.407954	73.5673	1.36463	2.53235	0.132661	0.0938402	14.5026	88.2671	0.0161288	0.00846285	0.705349
719	FRESHBONE-1	50	ZONA5-1A	0.203497	0.970186	0.229797	0.251702	0.158846	1.16168	0.0163063	0.0274537	0.00645151	0.156466	1.15211	0.582433	137.866	2.68743	1.41468	0.0960549	0.0923774	16.1837	86.7851	0.0173384	0.0152109	0.678604
720	FRESHBONE-1	50	ZONA5-1B	0.395512	0.69996	0.165631	0.0781973	0.235163	2.35507	0.0660306	0.0266606	0.00362897	0.220902	0.796173	0.375877	304.494	6.69981	4.47286	0.0826206	0.0921173	16.1465	84.8546	0.012903	0.0551126	0.727725
721	FRESHBONE-2	50	ZONA1-1A	0.213511	0.587561	0.271481	0.714242	0.149956	1.0986	0.014007	0.0223866	0.00887082	0.179169	0.9998	0.597414	93.9409	2.22825	1.52673	0.153046	0.0942468	14.3381	87.2931	0.0149191	0.00941163	0.750397
722	FRESHBONE-2	50	ZONA1-1B	0.154238	0.428801	0.208095	0.452717	0.0972549	0.471522	0.00887706	0.0172262	0.00685473	0.110455	0.693996	0.381232	107.468	1.476	2.48355	0.0951673	0.0572005	15.9642	89.2915	0.00887082	0.00319716	0.76929
723	FRESHBONE-2	50	ZONA1-1C	0.153463	0.496793	0.203909	0.702472	0.0995679	0.494666	0.0104037	0.0151601	0.00564507	0.0996425	0.598712	0.308587	115.932	3.093	1.20741	0.08861	0.0625986	17.1317	86.6375	0.0124998	0.0126345	0.585454
724	FRESHBONE-2	50	ZONA1-1D	0.137107	0.401244	0.170554	0.715318	0.100846	0.49851	0.0101801	0.0149476	0.0084676	0.114835	0.637178	0.34743	118.338	2.55953	1.37544	0.0887219	0.0598551	15.0345	86.7935	0.0153223	0.00927683	0.692673
725	FRESHBONE-2	50	ZONA1-1E	0.13915	0.360548	0.175736	0.712549	0.0959592	0.458383	0.011059	0.0137085	0.00806439	0.110231	0.642489	0.348247	86.6135	1.65764	1.07879	0.103875	0.058688	15.6229	89.2459	0.0153223	0.0130488	0.648191
726	FRESHBONE-2	50	ZONA1-1F	0.120929	0.34936	0.15826	0.542822	0.0871808	0.37745	0.00736479	0.0134119	0.0084676	0.0971147	0.567709	0.29522	103.197	1.34342	0.932987	0.0887017	0.0482296	15.8309	86.4094	0.0124998	0.0054568	0.774014
727	FRESHBONE-2	50	ZONA2-1A	0.113239	0.375918	0.136957	0.737595	0.0773329	0.299614	0.0063636	0.0142591	0.00725795	0.0780583	0.485233	0.28205	91.3941	0.891374	3.02148	0.085217	0.0568559	11.479	89.4724	0.0120966	-0.00259713	0.782174
728	FRESHBONE-2	50	ZONA2-1G	0.103602	0.356908	0.124918	0.67792	0.0693589	0.241433	0.0054005	0.0128919	0.00645151	0.084768	0.448317	0.220145	97.6171	1.01562	1.2403	0.084249	0.0422985	12.13	88.6249	0.0153223	-0.00289682	0.794982
729	FRESHBONE-2	50	ZONA2-1H	0.118659	0.474998	0.139866	0.555646	0.0782289	0.30485	0.00677025	0.0168397	0.00645151	0.0795534	0.484252	0.245204	76.3914	0.749185	2.09328	0.0757394	0.0557812	12.4704	86.7159	0.0120966	0.000876295	0.780659
730	FRESHBONE-2	50	ZONA2-1I	0.09401	0.290609	0.111382	0.755245	0.0647114	0.209433	0.00577935	0.0128591	0.0084676	0.0801845	0.442161	0.214407	105.804	1.36402	0.999035	0.0575298	0.0378442	15.3716	86.8233	0.0141127	-0.00322868	0.805535
731	FRESHBONE-2	50	ZONA3-1A	0.133204	0.339896	0.160683	0.650632	0.0964686	0.463647	0.00817002	0.0163408	0.00887082	0.112282	0.6601	0.35848	86.864	1.7193	1.35365	0.107274	0.0556534	11.9456	88.1527	0.0181449	-0.00212381	0.754726
732	FRESHBONE-2	50	ZONA3-1B	0.140059	0.356947	0.173562	0.776329	0.0963907	0.463137	0.00958479	0.0180252	0.0084676	0.100079	0.610825	0.349669	98.3979	2.13979	2.10258	0.109601	0.0520821	12.6634	87.6378	0.016532	-0.000194043	0.707944
733	FRESHBONE-2	50	ZONA4-1A	0.210676	0.647157	0.258456	0.660687	0.158211	1.22638	0.0120711	0.0306324	0.00967726	0.148527	0.961088	0.456272	88.0576	2.73872	1.29022	0.149464	0.110016	16.8175	85.0632	0.016532	-0.0100918	0.760885
734	FRESHBONE-2	50	ZONA5-1A	0.140362	0.61095	0.16222	0.44979	0.0889459	0.393949	0.00998194	0.0192817	0.00685473	0.118134	0.598118	0.294535	102.723	1.80736	1.11296	0.0760229	0.0425464	15.1681	86.7954	0.0149191	0.00233852	0.712976
735	FRESHBONE-2	50	ZONA5-1B	0.128353	0.380025	0.155073	0.559161	0.0820662	0.334544	0.0100106	0.0149171	0.00806439	0.0916418	0.585463	0.358061	109.966	1.6525	5.74871	0.0847558	0.0462552	13.8026	89.5332	0.0100805	0.00114858	0.733021
736	FRESHBONE-2	50	ZONA5-1C	0.12793	0.449559	0.155774	0.735099	0.0880672	0.387162	0.010479	0.0161339	0.00685473	0.110589	0.624793	0.343975	108.674	1.83556	1.54028	0.0718186	0.0585509	17.9817	83.7448	0.0161288	0.00945963	0.81573
737	FRESHBONE-1	60	ZONA1-1A	0.153023	0.654454	0.161703	0.707333	0.0931555	0.428781	0.00682516	0.0290661	0.00645151	0.0711789	0.635682	0.277899	118.491	3.11407	1.46704	0.0790951	0.0676762	14.095	86.3476	0.0137095	-0.013978	0.844212
738	FRESHBONE-1	60	ZONA1-1B	0.158961	0.802975	0.151517	0.702304	0.100923	0.508931	0.00707663	0.0313072	0.00645151	0.100261	0.637398	0.32651	131.408	2.12142	2.00585	0.0778784	0.0771173	11.8511	86.7716	0.0153223	-0.0216896	0.836459
739	FRESHBONE-1	60	ZONA1-1C	0.29359	1.72632	0.246244	0.496686	0.217192	2.09979	0.0186998	0.0512631	0.00443541	0.189634	1.29585	0.644043	155.691	5.158	7.96746	0.124433	0.12955	13.6631	84.4849	0.0141127	-0.0250482	0.619828
740	FRESHBONE-1	60	ZONA1-1D	0.11973	0.399431	0.128014	0.719882	0.0777488	0.302561	0.00870334	0.0182335	0.00604829	0.060305	0.574495	0.251411	137.474	3.3734	1.04452	0.0761366	0.0517344	11.3895	85.5464	0.012903	-0.00700277	0.855353
741	FRESHBONE-1	60	ZONA1-1E	0.175341	1.12845	0.155127	0.375325	0.112795	0.603762	0.00847886	0.0334694	0.00564507	0.0742353	0.584388	0.291264	149.262	3.89911	2.33261	0.0717824	0.0584071	12.3065	86.7911	0.0124998	-0.0194326	0.816854
742	FRESHBONE-1	60	ZONA1-1F	0.142172	0.751061	0.138723	0.626463	0.0872044	0.384407	0.00693478	0.0260943	0.00604829	0.0779961	0.726871	0.302678	115.563	1.3973	2.6162	0.0717146	0.0545196	12.9799	85.4779	0.0137095	-0.020077	0.790804
743	FRESHBONE-1	60	ZONA1-1G	0.162211	0.868818	0.158527	0.562321	0.103577	0.538447	0.00586495	0.0321309	0.00685473	0.0789664	0.685627	0.29231	136.009	1.09777	0.907884	0.0777257	0.0847726	14.417	87.9032	0.0157256	-0.0308887	0.84302
744	FRESHBONE-1	60	ZONA1-1H	0.199222	0.726814	0.163156	0.365304	0.126156	0.778554	0.0187518	0.0304548	0.00403219	0.089094	0.70985	0.281613	274.182	3.10935	4.42811	0.0674589	0.0836471	14.4468	85.959	0.012903	-0.012574	0.792442
745	FRESHBONE-1	60	ZONA1-1I	0.175273	0.518008	0.219079	0.472581	0.115628	0.667352	0.0122343	0.0203049	0.00604829	0.141115	0.822788	0.459049	105.708	2.40491	1.88785	0.132809	0.0631966	14.1813	89.0406	0.0104837	0.0141136	0.839606
746	FRESHBONE-1	60	ZONA1-1J	0.188342	0.504051	0.117083	0.547425	0.108643	0.57605	0.0220963	0.0257827	0.00322575	0.135316	0.905588	0.545659	353.406	8.88595	7.56162	0.0586943	0.0702559	13.3295	86.123	0.0153223	-0.0074822	0.778429
747	FRESHBONE-1	60	ZONA1-1K	0.133634	0.605443	0.117253	0.122314	0.0807281	0.321227	0.00882782	0.0253011	0.00564507	0.0654732	0.533884	0.301141	149.376	1.01688	2.29342	0.0545199	0.0504819	14.2077	85.7791	0.0153223	-0.0181839	0.86984
748	FRESHBONE-1	60	ZONA1-1L	0.163962	0.724371	0.131739	0.678588	0.101276	0.517362	0.0125467	0.0317098	0.00322575	0.107353	0.521916	0.265521	77.1568	0.655587	3.49425	0.0569537	0.0536556	13.7816	85.9152	0.0189513	-0.0207556	0.798611
749	FRESHBONE-1	60	ZONA1-1M	0.123921	0.707586	0.107904	0.331873	0.0656753	0.221788	0.00510651	0.0260057	0.00483863	0.0390672	0.38718	0.174051	140.437	2.41053	1.31988	0.0519001	0.026117	12.8395	88.9997	0.0137095	-0.0213272	0.814102
750	FRESHBONE-1	60	ZONA1-1N	0.143421	0.703569	0.138278	0.655417	0.0807866	0.329125	0.00562188	0.0291485	0.00645151	0.0665829	0.521771	0.261028	155.14	2.22239	1.34329	0.065865	0.0435153	13.6694	88.9138	0.0137095	-0.0226617	0.853375
751	FRESHBONE-1	60	ZONA1-1O	0.184831	0.656065	0.1959	0.778122	0.119549	0.707256	0.0118875	0.0283574	0.00766117	0.0950369	0.850403	0.401793	124.461	3.02052	3.54014	0.129918	0.0906908	9.53502	88.9903	0.016532	-0.012774	0.819044
752	FRESHBONE-1	60	ZONA1-1P	0.236619	0.687036	0.204802	0.249902	0.145215	1.02147	0.0228096	0.0310007	0.00362897	0.136273	1.01001	0.51751	234.685	11.8934	7.22489	0.10137	0.1003	11.5045	84.7517	0.0112901	-0.00610249	0.877128
753	FRESHBONE-2	60	ZONA1-1A	0.208081	0.819584	0.247341	0.623191	0.149382	1.09824	0.0135693	0.030202	0.00604829	0.173628	0.922487	0.536912	109.535	3.26721	2.33045	0.118894	0.117732	14.5408	85.4947	0.0137095	0.00494176	0.699742
754	FRESHBONE-2	60	ZONA1-1B	0.185609	0.591966	0.220199	0.479586	0.11247	0.626896	0.0104475	0.0262067	0.00403219	0.108857	0.796822	0.434344	158.619	7.05352	2.94053	0.10148	0.0622292	16.4783	86.7661	0.00967726	-0.0146163	0.818279
755	FRESHBONE-2	60	ZONA1-1C	0.20688	0.666144	0.253024	0.557299	0.139062	0.94304	0.0134058	0.0275699	0.00564507	0.143147	1.03836	0.517951	144.095	6.03592	2.02342	0.105821	0.0888927	15.1214	87.9738	0.0112901	0.00733588	0.750744
756	FRESHBONE-2	60	ZONA1-1D	0.186862	0.516846	0.242656	0.661163	0.125874	0.776922	0.0121863	0.0210323	0.00483863	0.145548	0.839139	0.459865	99.1155	1.57684	4.19809	0.131297	0.0958033	14.6581	90.5061	0.0108869	0.01015	0.642715
757	FRESHBONE-2	60	ZONA1-1F	0.172855	0.458761	0.222644	0.526742	0.115943	0.66689	0.0112388	0.0189502	0.00685473	0.133982	0.794225	0.46182	114.289	2.78208	1.64155	0.127781	0.057705	14.468	90.57	0.012903	0.008669	0.776845
758	FRESHBONE-2	60	ZONA2-1A	0.157451	0.378184	0.190623	0.465897	0.104633	0.546041	0.0131225	0.0156	0.00725795	0.116519	0.748154	0.442465	103.392	2.54354	1.44693	0.120598	0.0584628	13.2537	91.4724	0.0145159	0.0146053	0.786677
759	FRESHBONE-2	60	ZONA2-1B	0.183125	0.632302	0.234463	0.444265	0.121468	0.717868	0.0140909	0.0197096	0.00403219	0.14831	0.802793	0.425728	146.965	4.52009	3.62329	0.104856	0.0536447	15.8591	87.6082	0.0104837	0.0164227	0.694812
760	FRESHBONE-2	60	ZONA2-1C	0.167945	0.495531	0.209084	0.705482	0.109417	0.595262	0.0139324	0.0193058	0.00604829	0.117434	0.78838	0.477976	107.124	2.23676	1.96617	0.0991609	0.0596951	14.412	88.9268	0.012903	0.0144689	0.731261
761	FRESHBONE-2	60	ZONA2-1D	0.132125	0.447936	0.152908	0.729591	0.0993837	0.487781	0.0108985	0.0168998	0.00645151	0.112383	0.632732	0.263304	94.6298	1.64456	1.35508	0.0779173	0.0711786	14.8503	88.4494	0.0141127	0.00951163	0.695546
762	FRESHBONE-2	60	ZONA2-1E	0.134564	0.489728	0.170792	0.454788	0.0928704	0.433195	0.0099337	0.0168721	0.00564507	0.115802	0.670406	0.36785	112.389	1.35371	2.86324	0.0750092	0.046615	16.9259	85.4792	0.0116934	0.00800222	0.747966
763	FRESHBONE-2	60	ZONA5-1A	0.248119	0.639472	0.332213	0.438238	0.158027	1.20684	0.0142475	0.0285737	0.00564507	0.171739	0.920382	0.51964	153.625	7.29115	3.78104	0.161984	0.0858635	14.7316	88.8821	0.0120966	-0.00291411	0.651386
764	FRESHBONE-2	60	ZONA5-1B	0.180593	0.459483	0.220634	0.609022	0.120945	0.721041	0.0151695	0.0199906	0.00725795	0.126572	0.952599	0.587186	104.122	1.97548	1.99715	0.117384	0.0604658	13.5116	87.6735	0.0141127	0.0125711	0.720234
765	FRESHBONE-2	60	ZONA5-1C	0.149404	0.440903	0.194863	0.428742	0.094248	0.440237	0.00945474	0.0151095	0.00604829	0.101634	0.631876	0.369335	134.336	1.35082	1.2346	0.103907	0.0439771	15.321	90.9775	0.0100805	0.0116756	0.753907
766	FRESHBONE-2	60	ZONA5-1D	0.140713	0.6046	0.160705	0.5358	0.0905496	0.407362	0.00687013	0.0220106	0.00524185	0.0927012	0.577378	0.292478	121.591	2.37497	1.11429	0.0802188	0.0518489	14.3393	88.1868	0.0133062	-0.010754	0.67728
767	FRESHBONE-2	60	ZONA5-1E	0.127589	0.30496	0.165452	0.463876	0.0895792	0.401175	0.00808169	0.0144419	0.00725795	0.0865081	0.535336	0.271812	88.914	1.28302	2.09418	0.085706	0.0495931	14.8638	86.3672	0.012903	0.000751564	0.759079
768	FRESHBONE-2	60	ZONA5-1F	0.109705	0.416462	0.136104	0.654658	0.0738284	0.274338	0.00531918	0.0149982	0.0084676	0.092637	0.457094	0.219058	85.5712	1.03874	1.99493	0.0810502	0.0388512	12.8928	90.0556	0.0133062	0.000265629	0.79146
769	DRYWOOD-1	10	ZONA4-1A	0.255514	1.07026	0.311102	0.53299	0.185637	1.679	0.0163681	0.0292094	0.0084676	0.233469	1.09031	0.502864	88.5667	2.55588	2.26038	0.224735	0.0900012	13.1067	90.4474	0.016532	0.00645191	0.723484
770	DRYWOOD-1	10	ZONA4-1C	0.255009	1.21894	0.296172	0.639806	0.192501	1.80636	0.012077	0.0391115	0.00967726	0.185191	1.01895	0.499964	77.7007	3.07266	3.25214	0.221921	0.0930328	10.3587	89.179	0.0173384	-0.0122212	0.655481
771	DRYWOOD-1	10	ZONA4-1D	0.25162	1.08021	0.284915	0.570234	0.186213	1.68146	0.0156533	0.0351706	0.0120966	0.205378	1.25719	0.612118	69.6877	2.7081	1.74866	0.200603	0.113149	11.7144	88.0587	0.0181449	-0.00297897	0.570498
772	DRYWOOD-1	10	ZONA4-1E	0.280488	0.853825	0.326952	0.727829	0.206669	2.05538	0.0210242	0.0326259	0.00927404	0.197609	1.33096	0.799556	77.065	3.00527	3.9185	0.260964	0.0983388	9.66317	90.7498	0.0181449	-0.00374235	0.749443
773	DRYWOOD-1	10	ZONA4-1F	0.25162	1.08021	0.284915	0.570234	0.186213	1.68146	0.0156533	0.0351706	0.0120966	0.205378	1.25719	0.612118	69.6877	2.7081	1.74866	0.200603	0.113149	11.7144	88.0587	0.0181449	-0.00297897	0.570498
774	DRYWOOD-1	10	ZONA4-1G	0.289687	1.43824	0.310808	0.520565	0.205593	2.03143	0.0117487	0.0510489	0.00967726	0.208771	1.08208	0.568409	68.89	2.19871	3.52289	0.227475	0.112691	12.0938	88.8577	0.0173384	-0.0277701	0.721586
775	DRYWOOD-1	10	ZONA4-1H	0.270884	0.809708	0.3083	0.809253	0.199843	1.93151	0.0210255	0.0310289	0.0100805	0.210115	1.3585	0.803429	84.4132	3.06473	4.24765	0.249667	0.0940008	10.5984	89.6487	0.0185481	-0.00533742	0.759226
776	DRYWOOD-1	10	ZONA5-1A	0.241706	0.619475	0.301832	0.756016	0.182132	1.61999	0.0175789	0.0265924	0.0120966	0.186224	1.14993	0.703011	81.2137	2.71702	4.03484	0.244392	0.0808135	11.3734	91.6359	0.0161288	0.00360734	0.752755
777	DRYWOOD-1	10	ZONA5-1D	0.232125	0.74123	0.280922	0.75579	0.163131	1.30289	0.0119477	0.0346391	0.0100805	0.158617	1.0421	0.518224	62.6899	0.743595	1.75745	0.204258	0.0856541	10.9097	91.0218	0.0181449	-0.010169	0.787079
778	DRYWOOD-1	10	ZONA6-1A	0.256891	0.798132	0.320429	0.658313	0.184409	1.65352	0.0140919	0.030945	0.00927404	0.19603	1.14929	0.500658	86.8419	2.05763	2.92662	0.216836	0.128653	11.4251	88.744	0.0149191	0.00861238	0.749026
779	DRYWOOD-1	10	ZONA6-1B	0.256891	0.798132	0.320429	0.658313	0.184409	1.65352	0.0140919	0.030945	0.00927404	0.19603	1.14929	0.500658	86.8419	2.05763	2.92662	0.216836	0.128653	11.4251	88.744	0.0149191	0.00861238	0.749026
780	DRYWOOD-1	10	ZONA6-1C	0.237475	0.804802	0.283153	0.783001	0.16933	1.41039	0.0105188	0.0357057	0.00927404	0.176301	1.0069	0.498332	62.1823	1.81661	2.03311	0.202417	0.0977582	11.1546	88.4319	0.0177416	-0.014574	0.785554
781	DRYWOOD-1	10	ZONA8-1A	0.241867	0.903179	0.300017	0.636821	0.176187	1.50979	0.0114833	0.0361709	0.00967726	0.186465	1.11118	0.539089	87.7363	2.42859	2.73211	0.2017	0.0773205	12.9342	88.7216	0.0169352	-0.0106995	0.756438
782	DRYWOOD-1	10	ZONA8-1B	0.241719	0.8895	0.276016	0.588868	0.171712	1.43705	0.0136888	0.034303	0.00806439	0.162551	1.00662	0.469966	95.1601	3.29486	1.38633	0.190398	0.104848	11.6998	88.9224	0.0161288	-0.00627477	0.745621
783	DRYWOOD-1	10	ZONA8-1C	0.241719	0.8895	0.276016	0.588868	0.171712	1.43705	0.0136888	0.034303	0.00806439	0.162551	1.00662	0.469966	95.1601	3.29486	1.38633	0.190398	0.104848	11.6998	88.9224	0.0161288	-0.00627477	0.745621
784	DRYWOOD-1	10	ZONA8-1D	0.272107	0.866183	0.328329	0.719067	0.189574	1.74992	0.0165126	0.035633	0.00806439	0.190247	1.2491	0.516616	82.8648	4.0715	3.0346	0.221871	0.125985	10.5964	88.5524	0.0161288	-0.00920943	0.733178
785	DRYWOOD-2	10	ZONA10-AREA1	0.404907	2.03505	0.482588	0.533395	0.310009	4.11373	0.0234328	0.0586798	0.00564507	0.2856	1.70954	0.893004	88.2852	5.06692	4.04326	0.284928	0.185566	14.9369	88.3161	0.0173384	0.0061594	0.67557
786	DRYWOOD-2	10	ZONA10-AREA2	0.308641	0.915094	0.378582	0.566452	0.230247	2.58162	0.0202652	0.037992	0.0084676	0.23854	1.43449	0.713102	80.7634	3.51343	3.87885	0.295965	0.118552	10.9875	89.0298	0.0161288	0.0188675	0.803405
787	DRYWOOD-2	10	ZONA10-AREA3	0.3349	1.06623	0.432401	0.524571	0.261704	3.28054	0.0165556	0.0420757	0.0100805	0.309004	1.60556	0.749432	72.1049	2.99637	4.11055	0.309767	0.15186	14.5392	87.8711	0.0133062	-0.00508634	0.730595
788	DRYWOOD-2	10	ZONA10-AREA4	0.365467	1.07838	0.450576	0.484661	0.278881	3.68154	0.0262055	0.0445404	0.00806439	0.319135	1.76383	0.941821	90.5904	5.31153	5.69048	0.291026	0.181189	14.3591	86.885	0.0153223	0.0182649	0.658084
789	DRYWOOD-2	10	ZONA10-AREA5	0.440985	1.34453	0.511656	0.566855	0.33078	4.86861	0.032732	0.0538992	0.00725795	0.382399	1.87069	0.880883	93.6904	9.82183	6.4643	0.339488	0.224589	12.2122	87.2806	0.0153223	0.0226221	0.630846
790	DRYWOOD-2	10	ZONA11-AREA1	0.369408	1.28913	0.440851	0.543514	0.282883	3.71199	0.0224329	0.0493864	0.0108869	0.296692	1.65231	0.834505	90.3751	4.79855	2.66651	0.304026	0.150806	11.6753	87.189	0.0149191	-0.00521812	0.469355
791	DRYWOOD-2	10	ZONA4-AREA1	0.390444	1.00524	0.494278	0.466264	0.313438	4.52172	0.0278793	0.0382034	0.0120966	0.340576	1.94745	1.12016	75.1332	2.78392	2.6937	0.39986	0.119449	11.6105	92.2958	0.0153223	0.0302189	0.649649
792	DRYWOOD-2	10	ZONA4-AREA2	0.411821	1.2444	0.453647	0.575469	0.334231	4.92787	0.036964	0.048588	0.00806439	0.325712	2.13245	1.13396	98.8885	7.43311	4.53878	0.305875	0.223411	15.0176	88.0425	0.016532	0.0263305	0.647655
793	DRYWOOD-2	10	ZONA7-AREA1	0.407994	1.77863	0.474307	0.59451	0.31582	4.28426	0.0276755	0.0484045	0.0084676	0.263883	1.84431	1.00806	80.9193	4.27776	5.35655	0.361619	0.11947	9.45893	91.2243	0.016532	0.0114473	0.712318
794	DRYWOOD-2	10	ZONA7-AREA2	0.366932	0.963449	0.412853	0.565543	0.285113	3.78154	0.0301459	0.0393978	0.00967726	0.282118	1.76363	0.904196	71.4835	3.83427	5.15633	0.365146	0.145015	10.9771	90.8353	0.0181449	0.0213686	0.652071
795	DRYWOOD-2	10	ZONA7-AREA3	0.419911	1.14575	0.44226	0.658023	0.335937	4.38433	0.0410604	0.0445598	0.00685473	0.279499	2.01044	1.19693	100.016	5.3308	7.19055	0.294914	0.163776	11.0358	88.6713	0.0157256	0.0436504	0.625755
796	DRYWOOD-2	10	ZONA9-AREA1	0.355703	1.08842	0.393893	0.40849	0.264836	3.20822	0.0333795	0.037921	0.00806439	0.242646	1.47481	0.653336	69.2345	3.24417	3.17269	0.279938	0.136889	12.9085	86.8908	0.0161288	0.0301499	0.606355
797	DRYWOOD-2	10	ZONA9-AREA2	0.307027	0.827952	0.35647	0.616994	0.236888	2.6841	0.0256129	0.0362398	0.0137095	0.221991	1.45034	0.752226	69.9234	2.92114	2.25265	0.274452	0.130351	13.4848	89.6424	0.0181449	0.0115927	0.686622
798	DRYWOOD-2	10	ZONA9-AREA3	0.310254	0.790543	0.392835	0.524815	0.240517	2.75996	0.0218139	0.0316815	0.0100805	0.255853	1.52909	0.903225	94.7812	3.86238	5.92332	0.275503	0.130873	15.3516	88.6115	0.0153223	0.0204374	0.541257
799	DRYWOOD-2	10	ZONA9-AREA4	0.393558	1.07033	0.415006	0.265418	0.267409	3.42	0.0357944	0.0413307	0.0104837	0.267227	1.65834	0.891177	95.7041	3.96616	4.45259	0.312841	0.15418	11.9811	88.4329	0.0169352	0.0348944	0.634931
800	DRYWOOD-2	10	ZONA9-AREA5	0.324686	0.96059	0.404007	0.505017	0.252113	3.00753	0.0252086	0.0299352	0.0100805	0.300781	1.47699	0.840513	78.9479	3.68774	4.14693	0.331365	0.12883	11.9102	93.4083	0.0153223	0.0281434	0.711766
801	DRYWOOD-1	20	ZONA1-1A	0.240305	0.737655	0.287704	0.613804	0.187814	1.72027	0.0151347	0.031186	0.00967726	0.191632	1.12115	0.601156	68.3824	2.438	4.36848	0.223101	0.130631	11.4708	87.5146	0.0197577	-0.00576183	0.741654
802	DRYWOOD-1	20	ZONA1-1B	0.202547	0.534507	0.255966	0.710194	0.156923	1.22363	0.0108418	0.0261493	0.0104837	0.159432	0.916928	0.42688	64.9633	2.6355	2.79244	0.19755	0.0994849	11.3583	88.2786	0.016532	-0.0049764	0.693314
803	DRYWOOD-1	20	ZONA1-1C	0.32888	0.889254	0.325931	0.535116	0.218674	2.30232	0.0343836	0.0375882	0.00806439	0.239676	1.39526	0.65842	80.2569	2.63641	3.05337	0.208708	0.120756	11.7332	87.4073	0.0157256	0.024905	0.562292
804	DRYWOOD-1	20	ZONA1-1D	0.202547	0.534507	0.255966	0.710194	0.156923	1.22363	0.0108418	0.0261493	0.0104837	0.159432	0.916928	0.42688	64.9633	2.6355	2.79244	0.19755	0.0994849	11.3583	88.2786	0.016532	-0.0049764	0.693314
805	DRYWOOD-1	20	ZONA1-1E	0.32888	0.889254	0.325931	0.535116	0.218674	2.30232	0.0343836	0.0375882	0.00806439	0.239676	1.39526	0.65842	80.2569	2.63641	3.05337	0.208708	0.120756	11.7332	87.4073	0.0157256	0.024905	0.562292
806	DRYWOOD-1	20	ZONA1-1F	0.301126	1.21194	0.329852	0.694827	0.211135	2.13761	0.0232443	0.0388776	0.00887082	0.208042	1.43577	0.653908	103.229	4.3319	5.55588	0.220533	0.107682	12.422	89.1701	0.0157256	0.00341296	0.712356
807	DRYWOOD-1	20	ZONA2-1A	0.223515	0.797547	0.265186	0.660111	0.170807	1.42644	0.0106371	0.0318578	0.0108869	0.185923	1.02886	0.472505	66.6166	2.29392	2.74541	0.232451	0.0984582	9.65691	90.2618	0.0197577	-0.0183105	0.75674
808	DRYWOOD-1	20	ZONA2-1B	0.249033	0.828992	0.311337	0.658717	0.192914	1.80081	0.017203	0.0297528	0.0120966	0.199304	1.35415	0.702378	79.1087	2.90337	2.19733	0.219545	0.10502	12.3628	90.9524	0.0157256	0.0128986	0.728677
809	DRYWOOD-1	20	ZONA3-1A	0.227773	0.758018	0.272268	0.803346	0.172771	1.4598	0.0109699	0.0334593	0.0104837	0.174926	1.10659	0.531303	79.7593	3.69702	3.1232	0.224975	0.128955	11.9784	89.303	0.0177416	-0.0211949	0.661602
810	DRYWOOD-1	20	ZONA3-1B	0.205831	0.598719	0.254804	0.677414	0.157593	1.23116	0.010594	0.0268168	0.012903	0.14627	1.02106	0.499891	67.4183	1.92392	2.49097	0.205815	0.0798914	10.2072	88.1659	0.0181449	-0.0073754	0.667826
811	DRYWOOD-1	20	ZONA3-1C	0.253752	0.893003	0.312449	0.543731	0.198387	1.90035	0.0124501	0.0362141	0.0104837	0.226951	1.23969	0.634422	67.4809	2.07704	2.41675	0.215458	0.112574	13.0863	89.4817	0.0189513	-0.0108641	0.723436
812	DRYWOOD-1	20	ZONA3-1D	0.242109	0.655068	0.305629	0.729601	0.185773	1.69149	0.0151551	0.0279042	0.0104837	0.202603	1.10057	0.609777	65.5394	3.01319	2.04932	0.241662	0.104431	9.93067	88.2683	0.0197577	0.0124242	0.61196
813	DRYWOOD-1	20	ZONA3-1G	0.21253	0.650331	0.264469	0.589174	0.164776	1.33283	0.0124786	0.0273687	0.0133062	0.190018	0.89981	0.458253	73.7812	2.02219	2.0184	0.227906	0.0888086	10.3514	90.3762	0.020161	-0.00114489	0.680111
814	DRYWOOD-1	20	ZONA3-1H	0.282333	0.826	0.345264	0.670503	0.211416	2.17311	0.0204054	0.0325881	0.0100805	0.235536	1.40473	0.681324	94.8845	3.88201	2.70048	0.234656	0.134216	14.0775	90.0708	0.016532	0.0110125	0.818055
815	DRYWOOD-1	20	ZONA5-1A	0.213826	0.706163	0.258564	0.614161	0.153826	1.17257	0.0104544	0.03204	0.0112901	0.136512	0.892684	0.385297	66.7468	2.19295	1.88011	0.178328	0.101567	12.0398	88.1666	0.0213706	-0.0177042	0.769394
816	DRYWOOD-1	20	ZONA5-1B	0.213826	0.706163	0.258564	0.614161	0.153826	1.17257	0.0104544	0.03204	0.0112901	0.136512	0.892684	0.385297	66.7468	2.19295	1.88011	0.178328	0.101567	12.0398	88.1666	0.0213706	-0.0177042	0.769394
817	DRYWOOD-2	20	ZONA1-AREA3	0.298686	0.952881	0.37254	0.462578	0.218319	2.29863	0.0229876	0.0330571	0.0084676	0.288255	1.39239	0.741209	90.0163	2.64643	3.06095	0.215282	0.118309	14.4255	87.7992	0.0189513	0.0299632	0.504898
818	DRYWOOD-2	20	ZONA2-AREA1	0.332593	1.33521	0.413361	0.465485	0.271759	3.35566	0.0251137	0.0344545	0.00967726	0.237271	1.51822	0.793235	77.7539	3.99801	5.29135	0.342484	0.205391	11.7893	91.4176	0.0149191	0.037292	0.575401
819	DRYWOOD-2	20	ZONA2-AREA2	0.406849	1.06156	0.434706	0.629381	0.296494	4.01052	0.0416922	0.0454462	0.00685473	0.304396	1.72176	0.975456	85.2646	3.12991	3.80456	0.270168	0.189205	14.1447	86.6843	0.0149191	0.0307471	0.635505
820	DRYWOOD-2	20	ZONA3-AREA1	0.265957	0.57724	0.318551	0.362486	0.192363	1.80685	0.0236277	0.0245784	0.0104837	0.230127	1.20039	0.762319	81.2902	2.59318	2.27255	0.229713	0.0818018	10.4178	90.2714	0.016532	0.0268556	0.733027
821	DRYWOOD-2	20	ZONA3-AREA2	0.253451	0.707989	0.307932	0.48443	0.188558	1.72051	0.0198475	0.0278189	0.00927404	0.234818	1.06818	0.507302	78.9479	2.06237	1.87129	0.1998	0.0915903	14.4145	87.7942	0.0169352	0.0204525	0.658797
822	DRYWOOD-2	20	ZONA4-AREA1	0.329811	1.22317	0.381926	0.442941	0.239528	2.68135	0.027606	0.0392711	0.0084676	0.304337	1.62213	0.878057	103.565	3.51802	3.5179	0.228111	0.126493	15.0756	88.9496	0.0161288	0.022001	0.64572
823	DRYWOOD-2	20	ZONA4-AREA2	0.269172	0.833401	0.32497	0.554362	0.188543	1.73497	0.0222552	0.0294717	0.00766117	0.212179	1.40011	0.767262	82.5696	3.34977	4.96416	0.194422	0.102797	13.7048	88.0968	0.0177416	0.0211325	0.742617
824	DRYWOOD-2	20	ZONA4-AREA3	0.246473	0.600871	0.321893	0.587906	0.186563	1.71686	0.0150624	0.0241297	0.0100805	0.199624	1.10423	0.58675	73.4585	2.15431	2.96736	0.259332	0.0792046	11.2769	91.335	0.0161288	0.0222097	0.649269
825	DRYWOOD-2	20	ZONA5-AREA1	0.312503	1.16194	0.376553	0.627069	0.232544	2.42429	0.02334	0.0381591	0.00927404	0.21418	1.48638	0.748492	73.2202	2.9319	7.5007	0.26138	0.113033	11.908	90.0598	0.0133062	0.0241228	0.774067
826	DRYWOOD-2	20	ZONA6-AREA1	0.361723	1.37973	0.41199	0.486221	0.277313	3.4459	0.0277183	0.0482346	0.00766117	0.291554	1.59218	0.954774	96.8479	4.25597	5.10643	0.246112	0.180519	15.6109	86.2515	0.0145159	0.00566904	0.671141
827	DRYWOOD-2	20	ZONA6-AREA2	0.258087	0.70073	0.307644	0.482227	0.178148	1.55196	0.0205633	0.026748	0.00806439	0.183781	1.11622	0.602557	85.9157	3.08406	3.15336	0.203899	0.109543	11.8947	87.6082	0.0169352	0.0208293	0.661964
828	DRYWOOD-2	20	ZONA6-AREA3	0.285172	0.89995	0.34183	0.52962	0.201361	1.95441	0.0192946	0.0369388	0.00564507	0.192107	1.32648	0.609715	89.398	3.06298	3.39978	0.203142	0.133631	14.0977	87.4429	0.012903	0.0189974	0.679837
829	DRYWOOD-2	20	ZONA7-AREA1	0.23387	0.596474	0.277301	0.468931	0.164158	1.32697	0.0203664	0.0235929	0.00806439	0.172522	0.977582	0.558102	83.0125	2.85078	2.0957	0.197241	0.0711791	12.8518	92.1517	0.0141127	0.0231628	0.640777
830	DRYWOOD-2	20	ZONA7-AREA2	0.313892	1.14595	0.362877	0.43767	0.230088	2.42851	0.0223185	0.0415597	0.0084676	0.238752	1.64009	0.872061	99.7183	3.46301	3.36633	0.224653	0.130519	13.9047	89.0712	0.0153223	0.00365439	0.657438
831	DRYWOOD-2	20	ZONA7-AREA3	0.261736	0.71679	0.306362	0.628818	0.201284	1.96228	0.0202635	0.032197	0.0108869	0.205603	1.5	0.846126	84.5726	3.91092	3.81989	0.20882	0.136263	14.61	86.1649	0.0157256	-0.00066033	0.717616
832	DRYWOOD-2	20	ZONA8-AREA1	0.25224	0.640744	0.280204	0.537913	0.185395	1.62775	0.0233149	0.0244176	0.00927404	0.21259	1.22462	0.765481	97.4411	3.49872	6.07186	0.193179	0.116535	14.6913	89.3821	0.0153223	0.0219456	0.709277
833	DRYWOOD-1	30	ZONA1-1A	0.261832	1.02781	0.295493	0.539558	0.188836	1.68504	0.0188989	0.0349807	0.00927404	0.203091	1.21295	0.514874	84.341	3.95943	3.0075	0.193234	0.111787	12.4508	88.5396	0.0213706	0.0108985	0.695408
834	DRYWOOD-1	30	ZONA1-1B	0.232624	0.683738	0.283001	0.677112	0.178985	1.58031	0.014825	0.0290465	0.0108869	0.209546	1.17362	0.573699	61.2088	2.82493	1.56173	0.214029	0.106004	11.4661	88.3532	0.0169352	0.00208372	0.808359
835	DRYWOOD-1	30	ZONA1-1C	0.224721	0.889271	0.25951	0.582846	0.16961	1.40886	0.00995056	0.0348949	0.00967726	0.179977	1.0882	0.480424	73.6779	3.94716	2.03458	0.216988	0.119363	11.7182	88.3079	0.0181449	-0.0173423	0.757534
836	DRYWOOD-1	30	ZONA1-1D	0.208394	0.578416	0.239547	0.57119	0.16428	1.32823	0.0152821	0.0272696	0.0100805	0.173677	0.984146	0.478336	56.3463	2.40974	2.125	0.204255	0.114878	11.4015	86.3517	0.0177416	0.00293779	0.70046
837	DRYWOOD-1	30	ZONA2-1A	0.230767	0.637697	0.262948	0.692043	0.183531	1.64615	0.015603	0.033098	0.0112901	0.202622	1.08315	0.602445	61.4918	3.40391	2.17958	0.236332	0.121095	11.5385	87.5133	0.0205642	-0.00978092	0.725892
838	DRYWOOD-1	30	ZONA2-1B	0.230767	0.637697	0.262948	0.692043	0.183531	1.64615	0.015603	0.033098	0.0112901	0.202622	1.08315	0.602445	61.4918	3.40391	2.17958	0.236332	0.121095	11.5385	87.5133	0.0205642	-0.00978092	0.725892
839	DRYWOOD-1	30	ZONA2-1G	0.213769	0.693593	0.250451	0.602999	0.175439	1.49978	0.0132132	0.0286749	0.0124998	0.167389	1.08377	0.56185	56.416	2.07257	2.05287	0.232141	0.107038	9.6184	88.7143	0.0193545	0.00491783	0.730094
840	DRYWOOD-1	30	ZONA2-1H	0.193382	0.506494	0.25522	0.676513	0.150674	1.11895	0.0107807	0.0223817	0.0116934	0.180114	0.975972	0.518509	59.5761	1.73912	1.83078	0.193255	0.0968296	12.2892	89.5471	0.0185481	0.00699351	0.732804
841	DRYWOOD-1	30	ZONA3-1A	0.240895	0.649914	0.271868	0.663317	0.192017	1.75202	0.0204553	0.0267865	0.0112901	0.203159	1.12003	0.625347	64.4504	3.72868	2.07218	0.215098	0.127419	12.2654	88.524	0.0185481	0.016422	0.715539
842	DRYWOOD-1	30	ZONA3-1B	0.209576	0.624118	0.260586	0.710557	0.165453	1.34797	0.0120267	0.025059	0.0104837	0.183867	1.00163	0.572574	63.259	1.65409	1.78835	0.21004	0.0894135	11.1028	89.5606	0.0185481	0.00333069	0.734867
843	DRYWOOD-1	30	ZONA3-1C	0.225495	0.675834	0.267728	0.730404	0.169535	1.40432	0.0158616	0.0273766	0.0116934	0.174639	1.00559	0.525416	64.9862	2.84165	1.80072	0.226745	0.0931064	9.35625	88.9582	0.0169352	0.00742022	0.708001
844	DRYWOOD-1	30	ZONA3-1D	0.27187	0.91486	0.288685	0.706314	0.211825	2.18372	0.0199479	0.0381813	0.00967726	0.235315	1.33875	0.686999	81.7638	2.86951	2.60855	0.23082	0.122715	11.8641	88.5514	0.0177416	-0.00857049	0.67897
845	DRYWOOD-1	30	ZONA3-1E	0.267012	1.26237	0.302076	0.651669	0.193604	1.82357	0.015827	0.0393327	0.0104837	0.202557	1.32328	0.63343	69.3952	2.99381	3.33523	0.225795	0.129551	12.782	86.7254	0.0173384	-0.0109303	0.755265
846	DRYWOOD-1	30	ZONA4-1A	0.22756	0.6152	0.271842	0.585564	0.18455	1.62831	0.0177363	0.0248891	0.00927404	0.224346	1.25008	0.760629	80.7463	2.55237	2.49059	0.210812	0.0811666	13.4147	90.243	0.0173384	0.00788878	0.713303
847	DRYWOOD-1	30	ZONA4-1C	0.211143	0.766715	0.243715	0.651689	0.16467	1.33287	0.0119145	0.0308351	0.0112901	0.177325	1.04426	0.538299	70.3876	2.21936	1.52253	0.196429	0.0838363	10.7848	88.6498	0.0205642	-0.00835796	0.74953
848	DRYWOOD-1	30	ZONA5-1A	0.190538	0.545791	0.234313	0.662198	0.153903	1.16983	0.0109588	0.0242334	0.0137095	0.178869	0.918048	0.530364	56.9932	1.79827	1.40225	0.193213	0.0977436	10.7329	87.5422	0.0189513	-0.00430108	0.769328
849	DRYWOOD-2	30	ZONA3b-AREA1	0.387667	1.30727	0.471926	0.371902	0.285349	3.74774	0.0262573	0.0488359	0.00806439	0.300035	1.58031	0.822513	93.3077	3.54958	4.58909	0.303607	0.175615	14.7783	87.4198	0.0157256	0.0233189	0.559249
850	DRYWOOD-2	30	ZONA3b-AREA2	0.431262	1.15416	0.500419	0.534452	0.296898	4.13995	0.034925	0.0484972	0.00927404	0.289297	1.60942	0.775188	86.1125	4.50092	3.63794	0.340477	0.169403	11.3109	88.062	0.0145159	0.0423752	0.732729
851	DRYWOOD-2	30	ZONA3b-AREA3	0.37851	0.856345	0.446008	0.10853	0.268314	3.34753	0.0347887	0.0366055	0.00564507	0.300344	1.66474	0.958527	113.362	3.53	5.91249	0.264096	0.196448	14.4402	87.4165	0.0149191	0.0530579	0.534265
852	DRYWOOD-2	30	ZONA5-AREA1	0.355865	0.961801	0.441877	0.609697	0.256784	3.14543	0.0272993	0.0387169	0.00806439	0.262781	1.54916	0.71986	90.1081	4.33655	3.99502	0.274203	0.149624	12.4943	88.3027	0.0169352	0.0339901	0.594731
853	DRYWOOD-2	30	ZONA5-AREA2	0.416542	1.35162	0.463336	0.555364	0.335284	4.23944	0.0385373	0.0455806	0.00806439	0.357345	2.05998	1.28342	95.0682	4.98527	5.98607	0.315214	0.173819	11.8536	88.8948	0.0157256	0.0388137	0.71146
854	DRYWOOD-2	30	ZONA5-AREA3	0.360756	0.917384	0.456064	0.521299	0.270288	3.44014	0.0272969	0.040928	0.00806439	0.271314	1.69169	0.975935	99.1251	8.51134	7.37473	0.287387	0.148964	13.9139	87.6452	0.0145159	0.04187	0.773879
855	DRYWOOD-2	30	ZONA7-AREA1	0.377687	1.43471	0.453481	0.442861	0.26362	3.17134	0.0216041	0.0552835	0.00766117	0.222003	1.48972	0.81752	115.529	3.91637	3.92205	0.258894	0.17378	14.0417	88.955	0.0141127	0.00229532	0.655536
856	DRYWOOD-2	30	ZONA7-AREA2	0.337207	1.1366	0.395192	0.559187	0.243586	2.71311	0.0246313	0.0361167	0.00766117	0.218305	1.29297	0.746958	81.2902	1.96852	7.6315	0.278656	0.130456	13.0327	91.5535	0.0124998	0.027715	0.678179
857	DRYWOOD-2	30	ZONA7-AREA3	0.330281	0.989094	0.382603	0.593199	0.261659	3.11426	0.0261983	0.0416545	0.0084676	0.258094	1.7974	1.00024	101.394	5.13241	3.79428	0.232792	0.161131	13.6431	87.9759	0.0137095	0.0153497	0.70747
858	DRYWOOD-2	30	ZONA8-AREA1	0.344951	0.794448	0.450401	0.548104	0.251953	2.95409	0.0247236	0.033815	0.0084676	0.291287	1.4241	0.809131	89.8326	3.85232	5.68628	0.251827	0.173477	16.3876	85.7153	0.0133062	0.0335046	0.67445
859	DRYWOOD-2	30	ZONA8-AREA2	0.352574	1.0251	0.433059	0.679806	0.248396	2.91785	0.0225489	0.0387114	0.00766117	0.257402	1.49377	0.778268	104.65	6.14622	6.10191	0.288646	0.13997	13.1977	90.4322	0.0137095	0.0177394	0.74957
860	DRYWOOD-2	30	ZONA9-AREA1	0.321669	0.861124	0.417888	0.516887	0.22251	2.33703	0.0257523	0.0319398	0.00766117	0.239326	1.52723	0.878415	112.118	3.45175	2.84972	0.194423	0.10598	15.5858	87.0285	0.0141127	0.050896	0.722353
861	DRYWOOD-2	30	ZONA9-AREA2	0.30563	0.817778	0.411421	0.616233	0.218502	2.28126	0.0204112	0.0291023	0.00927404	0.248276	1.39745	0.884551	92.3126	4.18353	5.71615	0.227248	0.115111	14.3329	88.3379	0.012903	0.0299722	0.661232
862	DRYWOOD-2	30	ZONA9-AREA3	0.250962	0.604319	0.314818	0.407898	0.190776	1.77209	0.0165501	0.0256267	0.0112901	0.220278	1.22243	0.654478	79.6254	3.65436	2.21593	0.242616	0.0977037	13.4556	89.0989	0.0153223	0.0157699	0.629193
863	DRYWOOD-2	30	ZONA9-AREA4	0.227802	0.614884	0.298795	0.488859	0.161309	1.28659	0.0140615	0.0240853	0.0100805	0.184355	1.06801	0.590951	88.5502	2.19507	3.06291	0.179974	0.0975067	13.9955	89.4596	0.0157256	0.0185972	0.579706
864	DRYWOOD-2	30	ZONA9-AREA5	0.24759	0.825066	0.278882	0.498563	0.175385	1.51184	0.0200886	0.0287065	0.00725795	0.171733	1.03257	0.537659	101.544	2.64656	2.73914	0.182546	0.091986	13.1129	86.7831	0.0177416	0.010913	0.669859
865	DRYWOOD-1	40	ZONA2-1A	0.265842	1.09618	0.311334	0.622996	0.195773	1.81753	0.016901	0.0361098	0.00806439	0.186703	1.16271	0.545057	90.9922	2.93432	5.32709	0.230555	0.105543	12.1715	90.9521	0.0149191	0.00328022	0.67795
866	DRYWOOD-1	40	ZONA2-1B	0.248956	0.818418	0.270694	0.583362	0.193317	1.78162	0.0228113	0.0290195	0.00967726	0.215055	1.27595	0.670239	74.6038	3.93041	4.69353	0.212526	0.123002	13.0671	88.0896	0.016532	0.013902	0.691545
867	DRYWOOD-1	40	ZONA2-1C	0.273538	1.01034	0.288792	0.60485	0.193295	1.8119	0.0211932	0.0368703	0.00887082	0.218482	1.2813	0.720934	83.2585	3.09217	4.41516	0.200402	0.110991	13.3701	90.4988	0.0181449	-0.003775	0.697802
868	DRYWOOD-1	40	ZONA2-1D	0.243107	0.758732	0.300401	0.571555	0.185774	1.68974	0.0154036	0.0289366	0.0112901	0.223782	1.21604	0.613967	81.5485	4.10469	1.55154	0.233579	0.111116	11.8493	90.4969	0.0181449	0.00700108	0.765298
869	DRYWOOD-1	40	ZONA2-1E	0.260922	0.732288	0.297498	0.670301	0.201379	1.97205	0.0203856	0.0296529	0.00927404	0.222593	1.18681	0.66229	72.7282	3.52078	2.88818	0.224633	0.118544	11.6588	89.9465	0.0153223	0.00631109	0.762821
870	DRYWOOD-1	40	ZONA3-1A	0.242213	0.788658	0.295477	0.682808	0.18872	1.74818	0.0162676	0.0302132	0.0112901	0.228215	1.13909	0.610192	75.2815	2.88783	3.34764	0.223912	0.117463	12.9679	90.0406	0.0153223	0.0115314	0.761227
871	DRYWOOD-1	40	ZONA3-1B	0.231683	0.681676	0.266421	0.609389	0.178533	1.55456	0.0191103	0.0268927	0.0104837	0.181196	1.04777	0.519964	63.4986	2.24719	2.23211	0.218148	0.117538	11.5775	88.9921	0.016532	0.0141915	0.719958
872	DRYWOOD-1	40	ZONA3-1C	0.250403	0.754627	0.295854	0.631478	0.193612	1.82654	0.0193312	0.0293615	0.0104837	0.215428	1.27139	0.681067	69.054	3.02201	3.03555	0.230465	0.115208	11.4356	88.9077	0.016532	0.00907399	0.738375
873	DRYWOOD-1	40	ZONA3-1D	0.226562	1.29686	0.235818	0.528786	0.166601	1.31412	0.0151676	0.0323381	0.0084676	0.144019	0.962625	0.524487	85.5528	2.78794	2.61393	0.18151	0.0689956	9.92005	89.0954	0.0169352	-0.00619325	0.708158
874	DRYWOOD-1	40	ZONA4-1A	0.233191	0.646651	0.295838	0.602654	0.170873	1.43193	0.0175763	0.0238478	0.00967726	0.200577	1.16347	0.669175	73.226	2.03729	2.79981	0.207049	0.0962271	12.6954	90.9205	0.0149191	0.023178	0.561771
875	DRYWOOD-1	40	ZONA4-1B	0.276408	1.22203	0.319071	0.65289	0.211522	2.14548	0.0152458	0.0422892	0.00725795	0.226162	1.24397	0.597447	64.1893	3.03814	3.95462	0.23308	0.130083	11.3848	88.2791	0.0197577	-0.00959103	0.710662
876	DRYWOOD-1	40	ZONA5-1A	0.202405	0.517601	0.248968	0.70577	0.160903	1.27653	0.0125772	0.0246405	0.0116934	0.181093	0.980601	0.50084	57.0409	1.65213	2.1917	0.200895	0.105627	13.0402	87.0796	0.016532	0.000445284	0.736324
877	DRYWOOD-1	40	ZONA5-1B	0.238463	0.720731	0.299596	0.728083	0.165518	1.36597	0.0167445	0.0286477	0.00927404	0.185535	1.22383	0.640553	85.3375	3.12546	2.54921	0.169323	0.0969864	15.3672	88.0247	0.0153223	0.0139097	0.780067
878	DRYWOOD-1	40	ZONA5-1C	0.217195	0.852647	0.267986	0.650546	0.160311	1.29054	0.0146797	0.0238295	0.0108869	0.166558	1.0853	0.588108	79.6949	2.24786	3.32129	0.207728	0.0649103	11.6793	90.3966	0.0161288	0.011296	0.787345
879	DRYWOOD-1	40	ZONA5-1D	0.213553	0.555486	0.241418	0.592633	0.169594	1.39599	0.0175293	0.0250012	0.0112901	0.172858	1.0826	0.558787	63.125	2.06205	1.77055	0.186766	0.107332	12.4389	86.7659	0.0189513	0.0105166	0.70692
880	DRYWOOD-1	40	ZONA7-1A	0.223488	0.691002	0.266625	0.622678	0.1583	1.24095	0.0182922	0.0244459	0.00766117	0.185552	1.04997	0.599108	83.3569	2.05692	5.10145	0.172454	0.0733213	12.7767	88.0745	0.0157256	0.0155637	0.752769
881	DRYWOOD-2	40	ZONA5-AREA1	0.325885	1.42006	0.387611	0.524158	0.230683	2.51827	0.0193759	0.0421483	0.00766117	0.266793	1.33329	0.766824	77.2946	2.17567	8.11347	0.264031	0.0938533	12.3601	89.4168	0.0124998	-0.00402032	0.582385
882	DRYWOOD-2	40	ZONA5-AREA2	0.319471	1.16953	0.431856	0.460416	0.23001	2.52867	0.0168372	0.0385329	0.0084676	0.254143	1.48005	0.865731	124.941	3.9154	4.44453	0.214833	0.118924	15.7578	87.4783	0.0124998	0.0247546	0.695655
883	DRYWOOD-2	40	ZONA5-AREA3	0.215489	0.568026	0.264645	0.529975	0.165219	1.33706	0.0152415	0.0256552	0.0100805	0.206027	1.11591	0.629404	80.2798	3.30326	2.43284	0.199726	0.0996939	12.9244	88.1258	0.0161288	0.00906919	0.672348
884	DRYWOOD-2	40	ZONA6-AREA1	0.363122	1.18773	0.41881	0.522576	0.259621	3.04909	0.0286473	0.0449904	0.00564507	0.255146	1.46339	0.785939	108.226	3.51049	5.35584	0.224993	0.155368	14.4293	86.615	0.012903	0.0310894	0.72624
885	DRYWOOD-2	40	ZONA6-AREA2	0.282209	1.08939	0.340588	0.517648	0.215622	2.16044	0.0175414	0.0380718	0.00887082	0.20951	1.27144	0.610094	103.648	4.75894	2.09018	0.21404	0.126723	14.4683	86.7184	0.0141127	0.000786985	0.717836
886	DRYWOOD-2	40	ZONA6-AREA3	0.23378	0.659657	0.300365	0.545306	0.164894	1.33822	0.0164782	0.0239275	0.00564507	0.203303	1.08542	0.634302	75.567	1.77634	4.99205	0.206725	0.0907252	13.8956	89.2154	0.012903	0.0209539	0.634099
887	DRYWOOD-2	40	ZONA7-AREA1	0.250244	0.695365	0.285677	0.601429	0.166045	1.36294	0.0231716	0.0285748	0.00725795	0.183129	1.1224	0.594385	92.8178	3.98807	2.48407	0.176925	0.0931487	12.7817	87.7353	0.0137095	0.0229254	0.645366
888	DRYWOOD-2	40	ZONA7-AREA2	0.361656	1.07063	0.407879	0.43258	0.250157	2.889	0.0318011	0.0431323	0.00645151	0.275471	1.59796	0.740146	95.2213	2.17699	9.3238	0.247789	0.16538	12.8829	89.319	0.012903	0.0289775	0.717581
889	DRYWOOD-2	40	ZONA7-AREA3	0.265754	0.864384	0.314097	0.466914	0.18456	1.65564	0.0205792	0.02708	0.0108869	0.210295	1.20999	0.659219	99.5461	2.91609	2.78916	0.220044	0.0737979	13.4392	90.3046	0.016532	0.0242807	0.700242
890	DRYWOOD-2	40	ZONA7-AREA3bis	0.265754	0.864384	0.314097	0.466914	0.18456	1.65564	0.0205792	0.02708	0.0108869	0.210295	1.20999	0.659219	99.5461	2.91609	2.78916	0.220044	0.0737979	13.4392	90.3046	0.016532	0.0242807	0.700242
891	DRYWOOD-2	40	ZONA8-AREA1	0.296858	0.896996	0.374213	0.531942	0.220147	2.33032	0.0185764	0.0329688	0.0104837	0.255181	1.33438	0.652681	87.6871	3.46	1.71854	0.240391	0.122483	13.8081	87.5213	0.0145159	0.0189037	0.703315
892	DRYWOOD-2	40	ZONA8-AREA2	0.351803	0.784194	0.436483	0.499609	0.248574	2.82608	0.0291076	0.033873	0.00725795	0.264088	1.43185	0.752677	82.7972	3.46694	5.49209	0.258152	0.140605	15.128	88.3068	0.0133062	0.031145	0.674531
893	DRYWOOD-2	40	ZONA8-AREA3	0.231519	0.609702	0.290489	0.681528	0.16433	1.33176	0.016089	0.0241914	0.00887082	0.200504	1.07461	0.565047	89.0518	2.84412	2.97457	0.19846	0.0782535	12.3729	90.0796	0.0149191	0.0123282	0.776509
894	DRYWOOD-2	40	ZONA9-AREA1	0.203277	0.51936	0.237323	0.403355	0.152457	1.1436	0.0181742	0.0222148	0.0108869	0.155696	0.99466	0.62031	70.0095	1.75784	2.71954	0.149135	0.0829711	14.9283	87.5323	0.0141127	0.0183083	0.769239
895	DRYWOOD-2	40	ZONA9-AREA2	0.2249	0.697932	0.287026	0.534984	0.16828	1.35731	0.0152723	0.0261184	0.00766117	0.156224	0.957995	0.4687	92.6836	2.69441	2.2165	0.167137	0.0890523	15.0237	87.5197	0.0141127	0.0163911	0.720029
896	DRYWOOD-2	40	ZONA9-AREA3	0.259292	0.735937	0.333849	0.444713	0.180193	1.56222	0.0202244	0.0288603	0.00766117	0.213389	1.26384	0.704074	96.5149	3.34423	3.93838	0.160807	0.126897	15.8784	86.6829	0.012903	0.0327946	0.603456
897	DRYWOOD-1	50	ZONA1-1A	0.257607	0.722484	0.306385	0.577633	0.182733	1.61623	0.0196093	0.0303158	0.00645151	0.179477	1.2305	0.64204	92.5586	3.08056	3.41465	0.182789	0.110067	13.6257	86.0387	0.0173384	0.0125116	0.796481
898	DRYWOOD-1	50	ZONA1-1B	0.28597	0.869018	0.340521	0.58489	0.226924	2.4015	0.0202555	0.0355306	0.00967726	0.243749	1.4004	0.799099	72.9086	2.57531	3.96229	0.21587	0.134114	15.3808	86.0501	0.0169352	0.00167979	0.591339
899	DRYWOOD-1	50	ZONA1-1C	0.498959	2.01955	0.591904	0.420021	0.379227	6.13562	0.0315135	0.0648162	0.00645151	0.349005	2.29454	1.0418	86.3421	5.31868	7.48146	0.357197	0.207866	16.5479	88.0213	0.0145159	0.0138871	0.616595
900	DRYWOOD-1	50	ZONA1-1D	0.241085	0.897754	0.284877	0.620782	0.183575	1.6346	0.0137545	0.0345216	0.00887082	0.166197	1.23686	0.579014	71.9274	2.95283	3.32292	0.228234	0.111891	11.4861	89.0443	0.0161288	-0.00677566	0.717566
901	DRYWOOD-1	50	ZONA4-1A	0.36523	1.01684	0.377104	0.493035	0.273396	3.26143	0.0367884	0.038097	0.00725795	0.27878	1.77774	0.901023	89.0801	3.73471	4.6443	0.259529	0.141761	12.3682	88.99	0.0161288	0.0378815	0.639256
902	DRYWOOD-1	50	ZONA4-1B	0.361069	1.11839	0.436716	0.459066	0.255954	3.11334	0.030232	0.0394089	0.00887082	0.277852	1.70324	0.907856	87.3427	4.15871	6.16448	0.29043	0.128018	12.6102	89.292	0.0141127	0.0256678	0.649878
903	DRYWOOD-1	50	ZONA4-1C	0.245813	0.571445	0.31109	0.57091	0.181731	1.61866	0.0178333	0.0236268	0.00887082	0.197689	1.03601	0.52613	67.1859	1.80905	1.64955	0.22253	0.0932131	11.748	88.2679	0.0137095	0.0243666	0.773398
904	DRYWOOD-1	50	ZONA4b-1A	0.232268	0.851002	0.281701	0.599846	0.175892	1.52545	0.0165396	0.0267479	0.0116934	0.182875	1.0694	0.587507	66.9321	2.13811	1.72013	0.20196	0.0818399	13.1279	88.8876	0.016532	0.0190465	0.787196
905	DRYWOOD-1	50	ZONA4b-1C	0.21871	0.648708	0.260453	0.629862	0.165238	1.34639	0.0131543	0.0295964	0.0120966	0.202042	1.07445	0.529534	56.9491	2.17033	1.21869	0.204094	0.0882892	10.4619	88.574	0.0177416	-0.00544521	0.716409
906	DRYWOOD-1	50	ZONA4b-1D	0.215627	0.545287	0.247715	0.525925	0.15701	1.22092	0.0181668	0.0237471	0.00927404	0.17909	1.08151	0.625945	82.4712	1.69647	2.28359	0.18864	0.0871079	11.311	88.2332	0.0197577	0.0172054	0.746494
907	DRYWOOD-1	50	ZONA4bB-	0.204413	0.555443	0.26216	0.57628	0.155443	1.19123	0.013811	0.0223696	0.00967726	0.164515	1.01703	0.579483	62.7798	1.98896	3.59164	0.212821	0.0950315	10.4421	90.3845	0.016532	0.0186632	0.750869
908	DRYWOOD-1	50	ZONA5-1A	0.243208	0.881273	0.298386	0.648737	0.172645	1.47323	0.0190539	0.0259962	0.0104837	0.193082	1.16027	0.647959	73.6593	1.68468	2.68565	0.187698	0.0873179	13.8453	88.2115	0.0161288	0.0265724	0.681266
909	DRYWOOD-1	50	ZONA5-1B	0.291524	0.901888	0.358074	0.61946	0.229628	2.53471	0.0192239	0.0355222	0.0100805	0.237117	1.30779	0.582095	65.6334	3.91587	3.83794	0.304107	0.160287	11.8767	88.2042	0.0161288	0.0128228	0.753758
910	DRYWOOD-1	50	ZONA6-1A	0.216533	0.590524	0.274036	0.655566	0.171644	1.43787	0.0122882	0.0271329	0.00927404	0.189806	1.005	0.513922	65.6522	2.43708	2.8413	0.20931	0.12305	11.91	88.9625	0.0157256	-0.00204848	0.691026
911	DRYWOOD-1	50	ZONA6b-1A	0.242036	0.668527	0.308547	0.640436	0.185096	1.68335	0.0146882	0.0267568	0.0104837	0.196957	1.16179	0.542158	66.0655	2.26217	2.18146	0.241135	0.105883	12.0052	89.3948	0.0169352	0.0105435	0.762996
912	DRYWOOD-1	50	ZONA7-1A	0.186995	0.575274	0.227691	0.590228	0.143815	1.02625	0.00955911	0.0253505	0.0108869	0.152051	0.812724	0.35947	67.7801	1.82397	2.16581	0.188214	0.0923451	10.4192	88.9712	0.0189513	-0.00717964	0.726423
913	DRYWOOD-2	50	ZONA3-AREA1	0.144596	0.45484	0.178848	0.113478	0.113478	0.632865	0.00901729	0.0194222	0.0100805	0.121949	0.778257	0.398173	59.8031	1.03898	1.52463	0.12348	0.0740258	14.5585	89.4139	0.016532	-0.00145251	0.691975
914	DRYWOOD-2	50	ZONA5-AREA1	0.155352	0.549446	0.189111	0.116783	0.116783	0.673873	0.0111295	0.01881	0.0104837	0.14161	0.768145	0.410127	86.4139	1.68225	2.36453	0.12155	0.0606139	15.2054	86.5975	0.0141127	0.00287355	0.741959
915	DRYWOOD-2	50	ZONA5-AREA2	0.175086	0.542177	0.223019	0.129506	0.129506	0.820336	0.0105526	0.0224018	0.0100805	0.154081	0.948681	0.506944	97.7708	2.67606	1.54792	0.128333	0.0917699	15.3834	86.3665	0.0149191	0.00708513	0.754776
916	DRYWOOD-2	50	ZONA5-AREA3	0.157437	0.581947	0.184689	0.124459	0.124459	0.763842	0.0100123	0.0256796	0.0104837	0.13887	0.8102	0.384167	79.8694	2.02127	1.26427	0.105952	0.0975948	15.6719	85.7606	0.0173384	-0.00372185	0.663551
917	DRYWOOD-2	50	ZONA5-AREA4	0.16239	0.475085	0.179068	0.124369	0.124369	0.763655	0.0137459	0.0209145	0.0084676	0.171538	0.876997	0.506516	78.5805	2.04763	1.44038	0.13076	0.0717257	13.8198	87.8373	0.0161288	0.00787052	0.696857
918	DRYWOOD-2	50	ZONA6-AREA1	0.175043	0.700766	0.213037	0.13243	0.13243	0.851508	0.00996644	0.0237996	0.00806439	0.150874	0.823379	0.431578	84.7347	3.13266	1.90454	0.122334	0.0874675	14.8907	88.2346	0.0145159	0.00500229	0.673187
919	DRYWOOD-2	50	ZONA6-AREA2	0.16102	0.401821	0.191306	0.11258	0.11258	0.635469	0.0136658	0.0162213	0.00887082	0.149759	0.759299	0.437916	99.8279	1.73283	2.56827	0.122538	0.0572974	12.223	88.8807	0.0173384	0.0125329	0.696989
920	DRYWOOD-2	50	ZONA6-AREA3	0.165056	0.540734	0.186681	0.122236	0.122236	0.725958	0.010883	0.0211833	0.00927404	0.125996	0.737528	0.404239	88.0732	1.45239	2.56226	0.107672	0.0667751	15.4211	86.8659	0.0149191	-0.00616337	0.644953
921	DRYWOOD-2	50	ZONA7-AREA1	0.15434	0.494658	0.164472	0.103096	0.103096	0.530868	0.0127915	0.020894	0.00887082	0.135548	0.716679	0.364104	91.3941	2.58761	1.39161	0.0928229	0.0640843	14.8189	86.9961	0.0141127	-0.00141238	0.554311
922	DRYWOOD-2	50	ZONA7-AREA2	0.181761	0.559838	0.196377	0.124285	0.124285	0.759936	0.0166837	0.0237463	0.00685473	0.129192	0.730479	0.413457	94.586	1.98963	5.00675	0.1117	0.0834369	13.5094	86.8967	0.016532	0.00761472	0.686248
923	DRYWOOD-2	50	ZONA7-AREA3	0.134285	0.391743	0.149143	0.098532	0.098532	0.481748	0.0116713	0.0164089	0.00967726	0.124815	0.620952	0.344326	110.683	1.6163	2.21538	0.0973889	0.0529202	13.9144	88.1016	0.0161288	0.00300895	0.721107
924	DRYWOOD-2	50	ZONA7-AREA4	0.13241	0.633918	0.14569	0.107064	0.107064	0.557023	0.00869395	0.0183391	0.00927404	0.127557	0.58349	0.299225	80.8444	1.75323	1.43673	0.109674	0.0512836	13.026	88.3454	0.0145159	-0.00273675	0.680802
925	DRYWOOD-2	50	ZONA8-AREA1	0.138009	0.676088	0.154491	0.106649	0.106649	0.555586	0.0088006	0.0173759	0.00967726	0.134947	0.647446	0.339232	90.1967	1.4425	1.76631	0.100433	0.0577962	14.3595	86.5766	0.0193545	-0.00219889	0.776651
926	DRYWOOD-2	50	ZONA8-AREA2	0.149163	0.427264	0.177566	0.106098	0.106098	0.546491	0.0107946	0.019786	0.00725795	0.109839	0.731782	0.422974	110.637	1.77425	3.12223	0.104604	0.0624073	13.4813	88.1097	0.0161288	-2.18e-06	0.738853
927	DRYWOOD-2	50	ZONA8-AREA3	0.148181	0.5971	0.158198	0.116221	0.116221	0.65756	0.00888518	0.0234449	0.0112901	0.1356	0.735178	0.382733	87.9672	1.92702	1.7432	0.114281	0.0611068	12.407	89.3132	0.0153223	-0.0143835	0.765416
928	DRYWOOD-2	50	ZONA9-AREA1	0.112292	0.319799	0.135117	0.0819891	0.0819891	0.33273	0.00655841	0.0151591	0.00927404	0.122579	0.541093	0.282521	76.6155	0.626605	1.02278	0.0756368	0.056834	14.9847	86.8243	0.0173384	-0.00305909	0.722336
929	DRYWOOD-1	60	ZONA1-1A	0.227782	0.745218	0.286901	0.482755	0.168608	1.39591	0.0137249	0.029247	0.00806439	0.172894	1.09149	0.549877	85.2646	2.18854	3.04184	0.194998	0.103603	12.8339	90.9454	0.0153223	0.00812036	0.73714
930	DRYWOOD-1	60	ZONA1-1B	0.260637	0.704795	0.312588	0.481548	0.187062	1.68375	0.0201935	0.0289756	0.00564507	0.199912	1.23078	0.65887	85.7367	4.22029	1.02135	0.195287	0.120463	13.2871	85.6575	0.0157256	0.0198084	0.735346
931	DRYWOOD-1	60	ZONA1-1C	0.297432	0.89085	0.368669	0.542643	0.226562	2.43119	0.02112	0.0368584	0.00887082	0.319012	1.55431	0.892421	81.1452	4.56844	3.69053	0.240318	0.122686	12.4327	89.0955	0.0161288	0.00956153	0.762266
932	DRYWOOD-1	60	ZONA2-1A	0.252837	0.622903	0.277348	0.366755	0.179966	1.52215	0.0270108	0.0237762	0.0084676	0.163939	0.964668	0.495144	73.4286	1.38135	2.99505	0.173904	0.0852177	12.7832	89.9144	0.0145159	0.0361673	0.761067
933	DRYWOOD-1	60	ZONA2-1B	0.25003	0.610299	0.307777	0.571845	0.185746	1.67498	0.0208615	0.0247151	0.00806439	0.2052	1.08794	0.613287	69.907	2.29686	4.47809	0.215388	0.116393	14.1674	87.5893	0.0149191	0.0279402	0.784882
934	DRYWOOD-1	60	ZONA2-1C	0.242666	0.49796	0.303088	0.427259	0.164769	1.33693	0.0197348	0.0198604	0.00927404	0.205084	1.03721	0.636739	69.6172	1.49455	2.28762	0.19506	0.088783	11.9745	88.9421	0.0141127	0.0312538	0.706845
935	DRYWOOD-1	60	ZONA2-1D	0.265815	0.635291	0.301661	0.0961878	0.190216	1.72668	0.02354	0.0287416	0.00927404	0.183708	1.10451	0.610469	89.292	3.46051	3.29036	0.205612	0.0990258	13.7809	89.2345	0.0161288	0.0201603	0.595219
936	DRYWOOD-1	60	ZONA2-1E	0.399913	1.48511	0.366942	0.517643	0.292171	3.35648	0.0474366	0.0375251	0.00403219	0.393605	1.76162	1.08858	79.7156	6.1783	5.20063	0.199945	0.126037	12.7933	87.4285	0.0116934	0.0513514	0.656766
937	DRYWOOD-1	60	ZONA2-1F	0.385425	0.755323	0.354225	0.0980712	0.23566	2.58087	0.0504246	0.0302915	0.00685473	0.218953	1.21936	0.65418	114.554	5.06201	7.73686	0.18691	0.112521	14.6186	87.6164	0.0133062	0.065724	0.645392
938	DRYWOOD-1	60	ZONA3-1A	0.312916	0.904238	0.372308	0.561626	0.207816	2.07199	0.0269664	0.0356155	0.00604829	0.258293	1.37586	0.841287	70.6697	2.00687	9.09964	0.201494	0.135069	12.9657	87.6431	0.0157256	0.0315762	0.651432
939	DRYWOOD-1	60	ZONA3-1B	0.333467	1.185	0.38467	0.435535	0.2471	2.52014	0.0327773	0.0330826	0.00685473	0.199722	1.34137	0.707303	83.0507	3.38772	7.0591	0.198695	0.105717	14.058	90.0462	0.0137095	0.0504215	0.682799
940	DRYWOOD-1	60	ZONA3-1G	0.253929	0.749718	0.332636	0.671008	0.180027	1.57182	0.0168129	0.0291015	0.00806439	0.218047	1.16631	0.613978	102.493	4.58764	2.40185	0.199503	0.109639	13.3709	90.7137	0.0149191	0.0210309	0.69351
941	DRYWOOD-1	60	ZONA4-1A	0.272185	1.00121	0.370657	0.543946	0.207488	2.06641	0.0167351	0.0286308	0.00806439	0.211875	1.37118	0.689407	67.8364	3.05437	2.7522	0.224882	0.150061	15.516	87.9485	0.0177416	0.0273553	0.668968
942	DRYWOOD-1	60	ZONA4-1B	0.275152	0.583181	0.347324	0.690042	0.190275	1.77059	0.0232827	0.0249418	0.00645151	0.205376	1.16155	0.688298	79.8719	2.89711	3.16845	0.213722	0.109772	13.8422	89.1174	0.0112901	0.0361056	0.769044
943	DRYWOOD-1	60	ZONA5-1A	0.304494	0.851406	0.396495	0.569806	0.22838	2.47203	0.0214028	0.0303976	0.00806439	0.256207	1.5246	0.804704	77.5997	4.69229	3.90244	0.249163	0.145169	15.4438	87.9972	0.0169352	0.0290299	0.639062
944	DRYWOOD-1	60	ZONA6-1A	0.323757	0.681186	0.410722	0.491988	0.226151	2.45597	0.0303106	0.0269351	0.00766117	0.239849	1.60321	0.995512	91.1227	3.63539	3.22451	0.21738	0.131691	14.3064	87.0958	0.0141127	0.0577954	0.747455
945	DRYWOOD-2	60	ZONA3-AREA1	0.266616	0.927469	0.317476	0.203534	0.203534	1.97185	0.0151397	0.0435471	0.00806439	0.236218	1.33389	0.643604	101.427	5.623	4.52777	0.202666	0.154813	15.6749	85.8559	0.016532	-0.00942178	0.702033
946	DRYWOOD-2	60	ZONA5-AREA1	0.210935	0.54104	0.273806	0.163375	0.163375	1.30744	0.0124869	0.023897	0.00967726	0.200536	0.988718	0.580979	67.65	1.29259	2.6967	0.182643	0.0928101	14.5929	85.2077	0.0141127	0.00251933	0.7708
947	DRYWOOD-2	60	ZONA5-AREA2	0.327619	1.18963	0.380182	0.243847	0.243847	2.67285	0.0211774	0.0473514	0.00685473	0.266349	1.47831	0.805954	97.5942	4.07902	1.81011	0.201513	0.184199	15.1975	85.7023	0.0137095	-0.000348112	0.738844
948	DRYWOOD-2	60	ZONA5-AREA3	0.213935	0.652476	0.232977	0.154351	0.154351	1.14727	0.0197539	0.0248166	0.00685473	0.1666	0.97487	0.478476	83.8621	2.5555	4.23428	0.144264	0.0984356	13.2897	85.1094	0.0133062	0.00903723	0.734633
949	DRYWOOD-2	60	ZONA7-AREA1	0.170624	0.586309	0.193097	0.120697	0.120697	0.702483	0.0118201	0.0235888	0.00887082	0.118438	0.848907	0.391903	85.0792	1.74688	2.00422	0.113007	0.0735061	12.4771	84.4859	0.0137095	-0.000647781	0.65323
950	DRYWOOD-2	60	ZONA7-AREA2	0.215633	0.592925	0.265821	0.158963	0.158963	1.2344	0.0162721	0.0254931	0.00887082	0.198689	1.06399	0.677889	97.5368	3.15869	4.68056	0.17258	0.0936195	13.5414	87.684	0.0116934	0.0101141	0.782022
951	DRYWOOD-2	60	ZONA7-AREA3	0.283914	0.910876	0.257833	0.188337	0.188337	1.63837	0.0302366	0.0361573	0.00564507	0.146895	1.10738	0.519674	119.295	4.47329	6.76195	0.133229	0.120264	13.7955	86.1907	0.0116934	0.0168847	0.709341
952	DRYWOOD-2	60	ZONA7-AREA4	0.158389	0.588412	0.191987	0.109778	0.109778	0.600846	0.0114906	0.0195072	0.00806439	0.131422	0.713872	0.400365	98.5127	2.78951	2.00959	0.108521	0.0673148	14.7691	86.5204	0.0133062	0.0120274	0.671225
953	DRYWOOD-2	60	ZONA7-AREA5	0.169862	0.4573	0.182532	0.120374	0.120374	0.717195	0.0163149	0.021022	0.00645151	0.191242	0.997593	0.619546	106.842	2.23875	6.38068	0.0953378	0.0764098	13.6041	85.5064	0.0141127	0.00175334	0.643091
954	DRYWOOD-2	60	ZONA8-AREA1	0.200686	0.654045	0.2388	0.150208	0.150208	1.09128	0.0120747	0.0267277	0.00806439	0.146366	0.863634	0.428377	115.735	4.96784	0.918011	0.143252	0.110414	14.3902	86.7396	0.0124998	0.000316821	0.711816
955	DRYWOOD-2	60	ZONA8-AREA2	0.274893	0.728799	0.312344	0.189731	0.189731	1.66492	0.0277218	0.0295712	0.00443541	0.228679	1.22626	0.768013	137.78	3.53742	4.52641	0.131349	0.131306	14.0997	83.98	0.0108869	0.0265145	0.629139
956	DRYWOOD-2	60	ZONA8-AREA3	0.189737	0.515886	0.219718	0.137646	0.137646	0.926896	0.0153552	0.0212909	0.00766117	0.1653	0.939543	0.48345	104.254	1.41822	3.51089	0.132065	0.102299	11.6639	88.0815	0.0149191	0.00633865	0.70145
957	DRYWOOD-2	60	ZONA8-AREA4	0.18802	0.520321	0.209413	0.124802	0.124802	0.770379	0.0158649	0.0233033	0.00766117	0.150124	0.898743	0.472037	96.6182	4.676	1.88259	0.122287	0.0866342	13.7967	86.2436	0.016532	0.00902679	0.657579
958	DRYWOOD-2	60	ZONA8-AREA5	0.177034	0.512518	0.1849	0.121319	0.121319	0.72257	0.0165729	0.0254212	0.00766117	0.159418	0.76628	0.440958	101.682	1.53894	4.16162	0.0833604	0.0891745	16.7083	83.7199	0.0177416	0.000851529	0.740531
959	DRYWOOD-2	60	ZONA8-AREA6	0.165234	0.435227	0.191649	0.11344	0.11344	0.640944	0.0125351	0.0187276	0.00927404	0.145414	0.800269	0.452417	100.407	3.16162	1.59747	0.107785	0.0678671	11.3592	86.8804	0.0137095	-0.00523144	0.664643
960	DRYWOOD-2	60	ZONA9-AREA1	0.129029	0.351379	0.160311	0.0972365	0.0972365	0.464652	0.00960607	0.0146399	0.00604829	0.107326	0.584676	0.294419	93.3952	0.832679	3.04428	0.080075	0.0696751	16.9157	87.0326	0.0137095	0.00909536	0.702373
961	MEAT-1	10	ZONA10-1A	0.182106	0.553935	0.2135	0.695698	0.129187	0.826009	0.0103172	0.0265828	0.00967726	0.133265	0.750028	0.370535	70.397	1.49167	2.4537	0.165466	0.084206	10.887	89.5771	0.020161	-0.0116634	0.726745
962	MEAT-1	10	ZONA10-1B	0.222793	0.598856	0.270088	0.788686	0.156636	1.19426	0.0161134	0.0258465	0.0084676	0.127005	1.12038	0.596522	77.4324	2.11167	2.1693	0.199942	0.0936248	10.7745	90.1579	0.0173384	0.0109409	0.724911
963	MEAT-1	10	ZONA11-1A	0.231938	0.786508	0.280185	0.776537	0.168377	1.38103	0.0146318	0.0284524	0.0124998	0.151936	1.02806	0.498618	78.3968	2.77898	1.46995	0.236736	0.095301	9.36328	91.2704	0.0189513	0.00445368	0.810846
964	MEAT-1	10	ZONA13-1A	0.266683	0.90953	0.30516	0.666166	0.195734	1.84593	0.013618	0.0419655	0.0104837	0.20168	1.02434	0.477647	77.6867	4.58013	1.04572	0.219477	0.139681	11.1899	84.1224	0.0217738	-0.0257434	0.697073
965	MEAT-1	10	ZONA14-1A	0.22068	0.636932	0.279414	0.574939	0.161882	1.27562	0.010576	0.0293777	0.0108869	0.134881	0.904315	0.388127	68.625	1.84374	1.76135	0.201437	0.0926697	12.2461	87.0231	0.0153223	0.000905971	0.757374
966	MEAT-1	10	ZONA14-1B	0.240359	0.645919	0.268698	0.743502	0.168084	1.38348	0.0188519	0.0275218	0.00967726	0.157997	1.04803	0.534643	75.8195	1.99845	4.32633	0.232258	0.0937903	10.5364	90.8267	0.0189513	0.0040448	0.800097
967	MEAT-1	10	ZONA14-1C	0.22808	0.750439	0.266477	0.748144	0.164775	1.34248	0.0112015	0.0325029	0.00927404	0.129772	1.0769	0.471757	74.6913	2.25828	1.68512	0.205093	0.113597	10.3829	87.1023	0.0181449	-0.020504	0.682135
968	MEAT-1	10	ZONA14-1D	0.242524	0.74874	0.301372	0.665781	0.175353	1.50246	0.0136901	0.0326581	0.0116934	0.187745	1.21308	0.584533	81.3361	3.55702	3.36251	0.227762	0.122312	11.2912	91.2017	0.0161288	0.006809	0.806782
969	MEAT-1	10	ZONA3-1A	0.245493	0.73819	0.302302	0.633664	0.190289	1.74982	0.0145666	0.0313371	0.00927404	0.21544	1.12281	0.535785	78.0371	2.14264	2.25513	0.207507	0.118043	11.7092	86.7584	0.0169352	-0.000798318	0.683673
970	MEAT-1	10	ZONA3-1B	0.228019	0.832985	0.277357	0.667413	0.169913	1.4057	0.0107003	0.0318836	0.0100805	0.162183	1.04777	0.485236	60.7872	2.2407	2.39651	0.223998	0.111505	9.68534	88.9824	0.0169352	-0.0124631	0.831874
971	MEAT-1	10	ZONA3-1E	0.214409	0.658997	0.258682	0.567752	0.154202	1.15966	0.0125794	0.029016	0.0112901	0.153877	1.08889	0.595023	97.9222	4.30486	3.83861	0.186884	0.0767812	11.3617	89.8397	0.0205642	-0.00161346	0.687386
972	MEAT-1	10	ZONA3-1F	0.225842	0.833127	0.277799	0.6892	0.17036	1.41812	0.0108788	0.0316356	0.00927404	0.175355	1.07232	0.506989	65.872	2.27997	2.41	0.228187	0.112571	9.95474	89.1181	0.0173384	-0.0118972	0.817163
973	MEAT-1	10	ZONA4-1A	0.195506	0.755868	0.227573	0.681151	0.136247	0.914944	0.0111929	0.0288184	0.0100805	0.149791	0.975305	0.42762	93.3195	2.22426	2.25635	0.164015	0.0786804	12.6527	89.3868	0.0213706	-0.011167	0.701122
974	MEAT-1	10	ZONA4-1B	0.234416	0.755173	0.306161	0.760604	0.166915	1.35995	0.0127856	0.0273212	0.00967726	0.159104	1.06475	0.542119	90.3837	2.82293	4.67938	0.204392	0.112871	11.3553	90.0428	0.0161288	0.0168427	0.82928
975	MEAT-1	10	ZONA4-1C	0.206717	0.653165	0.246531	0.728603	0.15499	1.17709	0.0131737	0.0261635	0.00887082	0.144655	0.972978	0.519598	83.3164	3.3172	3.00317	0.178297	0.0930737	12.7025	87.3118	0.0189513	0.0015794	0.7269
976	MEAT-1	10	ZONA4-1D	0.174284	0.415808	0.206688	0.761289	0.131348	0.854794	0.0116855	0.0197717	0.0137095	0.121375	0.684809	0.342264	80.2999	2.50751	1.6692	0.178262	0.0602024	11.6542	90.5847	0.0185481	0.00240462	0.742869
977	MEAT-2	10	ZONA0-1A	0.186313	0.429269	0.238448	0.644086	0.141308	0.987652	0.0113232	0.021567	0.0108869	0.157362	0.810321	0.43996	65.1917	1.44157	2.05987	0.1743	0.0730864	12.2004	89.632	0.0185481	0.0056704	0.647258
978	MEAT-2	10	ZONA0-1B	0.245692	0.747144	0.302176	0.626249	0.180749	1.5861	0.0127787	0.0301372	0.0120966	0.170912	1.09291	0.535292	90.4579	2.76863	2.1557	0.234094	0.10957	10.8029	90.3594	0.0189513	-0.00324598	0.729286
979	MEAT-2	10	ZONA1-1A	0.231124	0.677167	0.279377	0.631979	0.176625	1.52874	0.01537	0.0271239	0.0124998	0.157281	1.06857	0.550993	85.5826	4.46967	2.47618	0.225513	0.111146	11.2349	89.4953	0.0169352	0.00828526	0.733253
980	MEAT-2	10	ZONA1-1B	0.216449	0.632607	0.269436	0.605114	0.163934	1.32369	0.014233	0.024844	0.0100805	0.175961	1.04325	0.571888	89.5078	2.63123	2.99545	0.176691	0.0820271	13.4031	88.5633	0.0177416	0.00853429	0.750611
981	MEAT-2	10	ZONA1-1C	0.218988	0.605771	0.281241	0.745324	0.160031	1.26615	0.0123293	0.0261531	0.0108869	0.17316	1.05067	0.492366	63.7546	2.13451	1.78438	0.210402	0.0952591	10.1611	87.8858	0.0177416	0.00476768	0.72478
982	MEAT-2	10	ZONA2-1C	0.228313	0.530933	0.297297	0.569953	0.177655	1.542	0.0147721	0.0227577	0.0116934	0.181825	1.01499	0.552677	69.3722	1.74704	2.69337	0.228382	0.103996	12.2821	90.8395	0.0169352	0.0159893	0.650587
983	MEAT-2	10	ZONA4-1A	0.244862	0.658189	0.295269	0.57126	0.185277	1.678	0.0151619	0.0279092	0.0116934	0.183981	0.976739	0.529404	74.2199	2.76086	3.28446	0.256345	0.100355	11.78	90.706	0.0161288	-0.00196784	0.771887
984	MEAT-2	10	ZONA4-1B	0.202149	0.526271	0.271074	0.673965	0.15623	1.21014	0.0116293	0.0206129	0.0108869	0.172002	0.990413	0.515902	60.1156	1.11537	2.1391	0.182342	0.0922076	13.3006	88.011	0.0161288	0.0144143	0.787508
985	MEAT-2	10	ZONA4-1C	0.26378	0.777234	0.309421	0.530857	0.194901	1.84222	0.0168058	0.0363028	0.0116934	0.197785	1.30732	0.640902	80.1961	2.55999	3.05664	0.235405	0.112016	12.1577	88.7563	0.0193545	-0.00221708	0.569461
986	MEAT-2	10	ZONA4-1D	0.24105	0.738258	0.304978	0.78584	0.176047	1.5121	0.013919	0.0274259	0.0104837	0.182461	1.07814	0.569542	66.8233	3.32434	2.86856	0.239678	0.0895916	9.78753	89.3985	0.0177416	0.00818829	0.794546
987	MEAT-2	10	ZONA4-1E	0.249468	0.707347	0.298328	0.609549	0.191243	1.77871	0.0166816	0.0300875	0.0108869	0.187439	1.04287	0.521482	56.3367	1.1723	2.79213	0.242992	0.115407	12.5132	89.0112	0.0169352	0.00810212	0.637899
988	MEAT-2	10	ZONA4-1F	0.209579	0.601109	0.274868	0.673371	0.158471	1.24418	0.0123411	0.0219605	0.00967726	0.179466	1.04481	0.565177	68.8469	1.46767	2.21686	0.181107	0.0932436	13.4724	87.9392	0.0169352	0.0155982	0.80258
989	MEAT-2	10	ZONA4-1G	0.229589	0.703939	0.28295	0.618347	0.165794	1.35429	0.0161286	0.0249635	0.00967726	0.182793	1.13163	0.642085	78.2886	2.27581	2.28541	0.180119	0.0952606	13.1473	88.0778	0.0173384	0.0167826	0.804681
990	MEAT-2	10	ZONA4-1H	0.238933	0.758993	0.287064	0.590595	0.182371	1.6114	0.0142339	0.0312633	0.0104837	0.170047	1.1957	0.620615	80.034	2.24767	3.51953	0.211636	0.0980278	12.2527	89.9156	0.0189513	0.000999294	0.738615
991	MEAT-2	10	ZONA5-1A	0.239471	0.585001	0.320703	0.584259	0.176412	1.52863	0.0153809	0.0243322	0.0104837	0.173822	1.12168	0.609135	64.3578	1.93626	2.50751	0.222872	0.0894163	13.4494	89.7238	0.0161288	0.021536	0.685664
992	MEAT-2	10	ZONA7-1A	0.231932	0.713436	0.271934	0.738916	0.172585	1.44564	0.014734	0.029076	0.0124998	0.158674	1.12097	0.5758	78.5346	4.14664	2.41769	0.23109	0.0985846	10.5253	88.9131	0.0173384	-0.0108517	0.766339
993	MEAT-1	20	ZONA1-1A	0.247997	0.73622	0.293747	0.539244	0.175534	1.50787	0.0132481	0.0347075	0.0116934	0.163159	1.04451	0.507705	66.3549	2.66636	3.05457	0.221381	0.113197	12.6189	87.9561	0.0185481	-0.00550634	0.636492
994	MEAT-1	20	ZONA1-1B	0.21878	0.746389	0.269874	0.729285	0.160244	1.26668	0.0134018	0.0277452	0.00967726	0.173079	1.06563	0.531751	58.9553	2.02906	1.95009	0.206523	0.108951	11.0717	87.2489	0.0157256	0.0032827	0.70761
995	MEAT-1	20	ZONA1-1C	0.210298	0.682559	0.258758	0.790728	0.151795	1.13066	0.0122692	0.0262646	0.0112901	0.142963	0.974987	0.484215	74.847	1.10577	2.76163	0.188367	0.089268	11.7525	88.3229	0.0193545	-0.00124711	0.698098
996	MEAT-1	20	ZONA1-1D	0.26669	0.951838	0.298582	0.561667	0.194815	1.80251	0.0160065	0.0367303	0.00766117	0.158594	1.38022	0.618555	86.1655	3.21474	2.69764	0.191201	0.133632	11.4719	86.6055	0.0161288	-0.00407214	0.727281
997	MEAT-1	20	ZONA1-1E	0.211081	0.508253	0.257149	0.692213	0.156029	1.18522	0.0139152	0.024262	0.00967726	0.169567	0.944961	0.526271	65.7211	1.06222	1.99563	0.202747	0.0795544	11.6949	88.7916	0.0145159	-0.00188605	0.710171
998	MEAT-1	20	ZONA1-1F	0.246669	1.00389	0.269998	0.673113	0.172106	1.4473	0.011868	0.0417054	0.00967726	0.145686	1.17567	0.548076	79.5477	3.16105	1.31744	0.206996	0.130701	10.6956	89.0669	0.0173384	-0.0164123	0.675168
999	MEAT-1	20	ZONA1-1G	0.217577	0.7523	0.245635	0.599995	0.16557	1.33553	0.0121599	0.032154	0.0108869	0.188448	1.09432	0.50263	57.1443	1.92495	1.94759	0.191512	0.122017	11.5214	88.3085	0.0189513	-0.0117993	0.595186
1000	MEAT-1	20	ZONA1-1H	0.206578	0.62941	0.261011	0.749226	0.14982	1.10407	0.0116892	0.0274853	0.00887082	0.164727	0.97224	0.500927	65.1637	1.39024	2.49511	0.183064	0.0848286	11.5585	89.6435	0.0193545	-0.00522978	0.762208
1001	MEAT-1	20	ZONA10-1A	0.192465	0.637245	0.218738	0.722619	0.138418	0.947683	0.0106907	0.0286892	0.0104837	0.129026	0.918195	0.442974	76.4679	2.64899	2.20332	0.171363	0.0878715	11.7141	87.1055	0.020161	-0.0150333	0.69152
1002	MEAT-1	20	ZONA10-1B	0.239937	1.42155	0.246374	0.252131	0.164885	1.32707	0.00947278	0.0388375	0.0104837	0.165081	1.06458	0.443907	82.9263	2.24705	1.31716	0.200675	0.110292	9.45315	88.6177	0.020161	-0.0201984	0.657713
1003	MEAT-1	20	ZONA13-1A	0.228112	0.752624	0.287863	0.505346	0.168181	1.38248	0.0128004	0.0289509	0.0104837	0.155661	1.05503	0.56978	72.4795	1.51443	2.36083	0.201029	0.122367	10.7978	88.6424	0.0177416	0.00948873	0.694315
1004	MEAT-1	20	ZONA14-1A	0.231279	0.603919	0.27304	0.54676	0.167223	1.36216	0.0164001	0.0290562	0.00927404	0.141806	1.14054	0.627378	81.4118	3.40498	4.25449	0.215301	0.0872326	9.13054	87.4562	0.016532	0.00684873	0.670655
1005	MEAT-1	20	ZONA14-1B	0.227293	0.797099	0.273836	0.678283	0.158055	1.23414	0.0111549	0.0349044	0.00967726	0.132998	1.03504	0.527128	109.191	4.30387	2.40184	0.197899	0.107274	10.1517	88.6889	0.0181449	-0.0168225	0.708752
1006	MEAT-1	20	ZONA14-1C	0.206242	0.612133	0.272961	0.593753	0.153871	1.16859	0.0105405	0.0241465	0.0100805	0.147795	0.901225	0.480624	91.7713	3.3397	2.07459	0.21311	0.0886036	10.566	89.8574	0.016532	0.00754761	0.748283
1007	MEAT-1	20	ZONA3-1A	0.215262	0.649108	0.256006	0.735659	0.160146	1.24986	0.0127197	0.030023	0.0100805	0.171052	1.02348	0.506938	90.4373	3.26192	3.46906	0.19664	0.0940323	13.3218	89.2661	0.0169352	-0.00398998	0.581136
1008	MEAT-1	20	ZONA8-1A	0.21745	0.628642	0.26983	0.792621	0.156813	1.21026	0.0116836	0.0281104	0.0104837	0.177804	1.00618	0.540228	76.4351	4.04887	2.71535	0.205118	0.0839709	11.8719	86.8618	0.0173384	0.00264557	0.805069
1009	MEAT-2	20	ZONA0-1A	0.197043	0.74994	0.233475	0.766859	0.143953	1.02301	0.0117602	0.0255785	0.00967726	0.144738	0.803331	0.410642	68.9305	1.5465	2.87475	0.176648	0.0821845	13.0348	88.7663	0.0161288	-0.004239	0.642819
1010	MEAT-2	20	ZONA0-1C	0.210978	0.670625	0.265527	0.812296	0.152474	1.14459	0.0105825	0.0274915	0.00887082	0.137607	0.938082	0.50227	79.545	1.74909	2.54192	0.187401	0.0791169	11.1444	88.9085	0.0141127	-0.0106109	0.668146
1011	MEAT-2	20	ZONA0b-1B	0.168923	0.441515	0.21719	0.757282	0.127408	0.804674	0.00808359	0.0197043	0.0112901	0.142884	0.747304	0.394407	53.8402	1.26098	1.45181	0.161594	0.0792889	11.1282	87.4515	0.0189513	0.00843742	0.778225
1012	MEAT-2	20	ZONA1-1A	0.192037	0.495269	0.209014	0.734057	0.140821	0.976094	0.0178027	0.0214064	0.0112901	0.142694	0.986294	0.598515	81.3713	2.84383	2.38358	0.166291	0.072506	12.2736	87.9024	0.0173384	0.00510706	0.719465
1013	MEAT-2	20	ZONA1-1C	0.208184	0.549899	0.272199	0.610116	0.162918	1.30783	0.0106406	0.0246297	0.0116934	0.17522	0.896861	0.46794	64.3073	2.01434	2.04244	0.23156	0.0976519	11.2137	90.5994	0.0177416	0.000456977	0.757659
1014	MEAT-2	20	ZONA1-1E	0.210058	0.594676	0.261831	0.637154	0.16333	1.31169	0.0111815	0.0276931	0.0116934	0.158866	1.00647	0.493379	70.8993	2.4753	1.98663	0.224314	0.101277	10.1489	89.6841	0.0193545	-0.00316265	0.692238
1015	MEAT-2	20	ZONA2-1A	0.215142	0.577219	0.270663	0.769643	0.156082	1.21381	0.0126115	0.0253603	0.0112901	0.159554	0.877185	0.455996	71.2323	2.13351	2.10305	0.197983	0.0847368	11.0038	88.019	0.0177416	-0.00235853	0.756396
1016	MEAT-2	20	ZONA2-1C	0.175031	0.460689	0.223523	0.711998	0.132126	0.862645	0.0101793	0.0203244	0.0104837	0.129029	0.858453	0.465002	64.4887	1.48638	2.41865	0.185057	0.0736899	10.4925	90.3562	0.0173384	0.0044372	0.738054
1017	MEAT-2	20	ZONA2-1E	0.198529	0.669676	0.252791	0.765262	0.145641	1.05243	0.00873252	0.0256893	0.0108869	0.156479	0.853187	0.432538	63.346	1.65329	2.41119	0.197903	0.0874683	12.2211	90.0787	0.0181449	-0.0138725	0.736678
1018	MEAT-2	20	ZONA2-1G	0.198889	0.512238	0.252681	0.62218	0.150179	1.11422	0.0114416	0.0235806	0.0120966	0.150507	0.901313	0.458556	82.0557	3.86213	2.23297	0.191546	0.0827547	11.9309	88.4761	0.0177416	0.00352472	0.857981
1019	MEAT-2	20	ZONA2-1I	0.195475	0.574535	0.245882	0.646782	0.143031	1.01092	0.0100079	0.0274254	0.0108869	0.135056	0.960364	0.451278	69.5445	2.32357	2.51326	0.170537	0.10074	13.4703	87.4652	0.0173384	0.00241498	0.728881
1020	MEAT-2	20	ZONA5-1B	0.167634	0.562986	0.209054	0.697555	0.124017	0.761775	0.0088036	0.021561	0.0116934	0.139802	0.726865	0.356773	68.8517	1.80666	1.14887	0.155147	0.0586221	11.3227	86.9302	0.0217738	0.00152672	0.599147
1021	MEAT-2	20	ZONA5-1D	0.164528	0.440848	0.205443	0.629258	0.126814	0.79648	0.00961983	0.0196825	0.0124998	0.133634	0.8287	0.430158	70.1645	2.36805	1.45785	0.162756	0.0774266	11.8486	87.322	0.0193545	0.00156905	0.746682
1022	MEAT-2	20	ZONA7-1A	0.198414	0.520039	0.235496	0.715207	0.14199	0.995321	0.0121191	0.0272251	0.0120966	0.150526	0.87636	0.47062	71.0859	1.42078	2.3698	0.177413	0.0707669	11.588	90.426	0.0177416	-0.01346	0.720941
1023	MEAT-2	20	ZONAX1-1B	0.186613	0.590798	0.219989	0.589864	0.140271	0.971212	0.0110305	0.0244238	0.0120966	0.15916	0.927915	0.45132	81.6347	2.95231	1.68153	0.16535	0.0852239	12.5084	90.0775	0.0221771	-0.00620934	0.686733
1024	MEAT-2	20	ZONAX1-1D	0.1559	0.513063	0.194546	0.598651	0.117327	0.681363	0.00774062	0.0199636	0.0124998	0.119439	0.700057	0.344792	75.5111	1.90346	0.893542	0.147488	0.0584966	11.6876	89.2458	0.0217738	-0.0016321	0.758412
1025	MEAT-1	30	ZONA14-1A	0.192574	0.512256	0.24597	0.685539	0.143685	1.01854	0.0108453	0.0227838	0.00927404	0.147683	0.901373	0.472253	73.253	1.92042	3.11182	0.212674	0.0731259	8.873	89.4449	0.0161288	0.00231802	0.804365
1026	MEAT-1	30	ZONA14-1B	0.188887	0.601781	0.226123	0.626084	0.141994	0.99039	0.00928268	0.0277126	0.0112901	0.139244	0.874487	0.360842	86.8419	2.40279	1.52996	0.180922	0.0851585	11.8363	89.972	0.0177416	-0.00863925	0.737657
1027	MEAT-1	30	ZONA14-1C	0.177936	0.526108	0.214572	0.628055	0.137177	0.929437	0.00867545	0.0231734	0.0120966	0.128534	0.804379	0.363149	65.6076	1.66884	1.65296	0.184397	0.0895064	11.5177	89.529	0.016532	-0.00925416	0.66513
1028	MEAT-1	30	ZONA14-1D	0.204974	0.709054	0.237329	0.776531	0.151022	1.12435	0.0131282	0.0262481	0.00927404	0.149613	1.00419	0.437664	63.0836	1.82647	1.191	0.179343	0.108395	11.8706	87.1596	0.0185481	-0.00908047	0.600592
1029	MEAT-1	30	ZONA14-1E	0.197295	0.648464	0.2387	0.801204	0.141476	0.990652	0.0100598	0.0290293	0.00967726	0.149047	0.933391	0.439616	100.95	3.60629	2.05253	0.178446	0.0880235	10.1771	88.4898	0.0157256	-0.014044	0.737918
1030	MEAT-1	30	ZONA14-1F	0.207585	0.657153	0.24104	0.772207	0.150543	1.11167	0.0137254	0.0250189	0.0116934	0.139429	0.989866	0.535089	62.5751	1.40434	3.15778	0.188333	0.0821058	9.85472	88.9288	0.020161	-0.00498077	0.768858
1031	MEAT-1	30	ZONA14-1G	0.213688	0.66023	0.255865	0.665799	0.156202	1.19385	0.013307	0.0273807	0.00887082	0.145123	0.958619	0.427224	90.0869	3.94979	2.90196	0.207345	0.0972742	10.7979	88.6194	0.0193545	0.0068234	0.664543
1032	MEAT-1	30	ZONAX1-1H	0.195199	0.516723	0.239815	0.748029	0.144142	1.0272	0.0112326	0.0223555	0.0120966	0.140578	0.856721	0.440461	83.9928	2.28402	2.94932	0.169045	0.0943921	13.1963	87.7733	0.0209674	-0.00100884	0.677355
1033	MEAT-1	30	ZONAX1-1I	0.233415	0.75452	0.280933	0.727162	0.163421	1.31271	0.0107234	0.0329585	0.0104837	0.170532	1.11831	0.52093	72.8208	2.58897	3.37873	0.207831	0.100993	10.5428	87.3842	0.0197577	-0.0148842	0.70791
1034	MEAT-1	30	ZONAX1-1J	0.200166	0.657314	0.269994	0.739327	0.145372	1.04173	0.00911657	0.0249659	0.0100805	0.142959	0.888352	0.416718	71.8994	2.24104	2.2492	0.188309	0.0911534	9.30172	88.9589	0.020161	0.00376385	0.78967
1035	MEAT-1	30	ZONAX1-1K	0.22207	0.820423	0.26037	0.671184	0.161497	1.26184	0.0116685	0.0328145	0.00927404	0.163227	1.13623	0.527317	81.9026	3.17187	2.97196	0.173966	0.10816	11.6373	87.536	0.0193545	-0.0181498	0.818342
1036	MEAT-1	30	ZONAX1-1L	0.219975	0.796402	0.249577	0.569725	0.156492	1.20119	0.0108806	0.0322027	0.0120966	0.148167	0.949574	0.489981	89.2355	1.82796	1.09757	0.199385	0.0782307	10.678	90.3018	0.0193545	-0.0173056	0.763114
1037	MEAT-1	30	ZONAX3-1A	0.239296	0.754232	0.273194	0.719967	0.164813	1.33365	0.0116076	0.0338216	0.0116934	0.148366	0.996098	0.501148	76.8812	1.95077	2.18793	0.202305	0.0990135	11.9036	87.1874	0.0169352	-0.0230315	0.593059
1038	MEAT-1	30	ZONAX3-1B	0.227912	0.70924	0.259873	0.784182	0.164186	1.32641	0.0132689	0.0307473	0.0104837	0.163481	1.04919	0.55096	66.4406	1.85615	2.75446	0.209299	0.0896377	9.65865	88.755	0.0193545	-0.0111718	0.76519
1039	MEAT-1	30	ZONAX3-1C	0.237951	0.756392	0.275302	0.69397	0.166386	1.35723	0.0111657	0.0346416	0.0116934	0.147646	1.07644	0.533052	72.4206	1.77589	2.18893	0.20167	0.101362	11.6275	87.1791	0.0161288	-0.0215539	0.545531
1040	MEAT-1	30	ZONAX3-1D	0.196938	0.597376	0.256079	0.760077	0.139803	0.963664	0.0123382	0.0229324	0.0100805	0.126169	0.813761	0.46145	70.5941	1.642	1.5022	0.170927	0.0887349	10.8889	89.311	0.016532	0.0101038	0.820254
1041	MEAT-2	30	ZONA0c-1A	0.18056	0.564446	0.220728	0.769212	0.130415	0.840698	0.00810761	0.02473	0.0104837	0.119875	0.870728	0.378261	82.8648	3.81685	1.30712	0.178361	0.0666674	10.9251	90.7033	0.0177416	-0.00980447	0.708816
1042	MEAT-2	30	ZONA0c-1B	0.175885	0.526606	0.203619	0.757972	0.129786	0.832955	0.0108269	0.0236624	0.0108869	0.1168	0.796418	0.353932	77.5013	3.81587	1.79609	0.182463	0.0739199	9.91984	88.4192	0.0185481	-0.00626192	0.534054
1043	MEAT-2	30	ZONA1-1A	0.148163	0.439295	0.188054	0.628649	0.113187	0.638829	0.00690935	0.0206388	0.0137095	0.101747	0.683454	0.307449	67.2826	1.54308	1.2545	0.146825	0.0656861	11.555	89.5537	0.0161288	-0.00361612	0.715302
1044	MEAT-2	30	ZONA1-1B	0.187813	0.672563	0.228311	0.659951	0.136311	0.915999	0.00871971	0.0281518	0.0104837	0.120905	0.856045	0.388898	71.7544	2.78401	1.02471	0.160242	0.0925944	11.8562	88.43	0.0189513	-0.0176493	0.466939
1045	MEAT-2	30	ZONA1-1C	0.185307	0.65563	0.226207	0.571807	0.136978	0.926828	0.00992801	0.0259718	0.0084676	0.127072	0.771973	0.404154	57.3666	1.05922	1.43017	0.168178	0.0931841	10.316	87.2401	0.0173384	-0.003609	0.742432
1046	MEAT-2	30	ZONA1-1D	0.197802	0.842704	0.225058	0.662764	0.145473	1.03943	0.0103223	0.0275064	0.00967726	0.140021	0.76655	0.331643	63.3788	2.27305	1.72031	0.187103	0.0864152	9.35703	87.7986	0.0177416	-0.00954193	0.708875
1047	MEAT-2	30	ZONA2-1A	0.181967	0.478909	0.228464	0.669996	0.135868	0.912669	0.0102711	0.0204342	0.0108869	0.144688	0.87398	0.510127	77.4106	1.6562	2.3107	0.182986	0.0670684	10.6842	90.5355	0.0189513	-0.00205673	0.665912
1048	MEAT-2	30	ZONA2-1B	0.182445	0.53635	0.228363	0.670193	0.132111	0.866158	0.008505	0.0220962	0.0108869	0.135207	0.856017	0.402442	77.0276	1.96054	2.07697	0.187778	0.0742782	9.94828	90.0937	0.0181449	-0.0060301	0.714191
1049	MEAT-2	30	ZONA2-1C	0.177458	0.44507	0.225252	0.682518	0.134004	0.888185	0.00998997	0.0209642	0.0112901	0.139351	0.836207	0.463135	78.0633	1.66202	2.38161	0.182774	0.0641047	10.9929	91.117	0.0205642	-0.00124912	0.636846
1050	MEAT-2	30	ZONA2b-1A	0.172274	0.444163	0.228001	0.668887	0.136416	0.920391	0.00679861	0.0191476	0.0124998	0.142449	0.764937	0.397821	58.7685	1.35841	1.05683	0.189835	0.0723753	10.2304	90.0606	0.0193545	-0.00572378	0.591989
1051	MEAT-2	30	ZONA5b-1A	0.198041	0.555481	0.243697	0.701353	0.151605	1.14127	0.0117732	0.0249513	0.012903	0.148237	0.985944	0.512176	57.5359	2.10099	1.50183	0.209811	0.0794771	9.08921	88.9728	0.0197577	0.000911194	0.7306
1052	MEAT-2	30	ZONA5b-1B	0.166926	0.459281	0.210101	0.7346	0.122382	0.741767	0.00954465	0.019162	0.0124998	0.120961	0.810282	0.433018	68.0923	1.91306	1.95051	0.160058	0.0688003	11.4797	89.1712	0.0177416	0.00399157	0.798645
1053	MEAT-2	30	ZONA5b-1C	0.182803	0.481963	0.230436	0.578738	0.134162	0.890297	0.00978258	0.0227542	0.0104837	0.122078	0.800578	0.384801	69.5789	1.65961	2.63065	0.185737	0.0696017	10.6974	89.6228	0.0169352	-0.00555847	0.694509
1054	MEAT-2	30	ZONA5b-1D	0.167427	0.506139	0.209225	0.600705	0.127617	0.805588	0.00838984	0.0227694	0.0116934	0.127069	0.737267	0.36364	56.7654	1.15552	1.37212	0.16886	0.0834921	11.2035	88.9483	0.0197577	0.000519701	0.604097
1055	MEAT-2	30	ZONA5b-1E	0.177534	0.492957	0.211953	0.736457	0.134476	0.890389	0.0106384	0.0227521	0.0137095	0.133106	0.75635	0.42558	63.4318	1.23289	1.44879	0.17882	0.0735469	10.3418	89.7499	0.0221771	-0.000773677	0.79389
1056	MEAT-2	30	ZONA5b-1F	0.153296	0.347617	0.189957	0.751623	0.113556	0.639588	0.0110124	0.0152657	0.0120966	0.110312	0.730545	0.426149	74.077	1.71264	1.40028	0.144665	0.0504831	12.586	89.9653	0.0177416	0.0132793	0.704325
1057	MEAT-1	40	ZONA13-1H	0.263403	0.760688	0.296254	0.683649	0.193589	1.83064	0.0132089	0.0429381	0.012903	0.169458	1.24227	0.587706	75.5111	2.93215	1.61511	0.243574	0.128871	11.1039	86.9055	0.0177416	-0.0304601	0.741717
1058	MEAT-1	40	ZONA14-1A	0.212624	0.694633	0.265699	0.622282	0.15749	1.21925	0.0116307	0.0279021	0.00887082	0.14827	1.02858	0.550351	76.6832	2.61314	2.93987	0.199042	0.0815476	10.0583	88.6557	0.0177416	-6.43e-05	0.730926
1059	MEAT-1	40	ZONA14-1B	0.193714	0.602361	0.230194	0.595128	0.14781	1.07215	0.00913725	0.0269095	0.0104837	0.126485	0.906795	0.405921	66.5822	2.16537	1.58013	0.18896	0.103036	10.7165	87.289	0.0181449	-0.0152929	0.652467
1060	MEAT-1	40	ZONA14-1C	0.206925	0.679018	0.243958	0.631998	0.155752	1.19758	0.010839	0.0291162	0.0120966	0.161839	1.0217	0.470533	68.9666	2.18744	1.20098	0.19636	0.111091	11.3026	88.5956	0.0173384	-0.0160533	0.638245
1061	MEAT-1	40	ZONA14-1D	0.21633	0.671623	0.25763	0.751174	0.154529	1.17533	0.0123237	0.0320068	0.0108869	0.147086	1.13261	0.530529	99.7653	4.35447	2.48944	0.170043	0.089447	11.6404	86.9428	0.0185481	-0.00925471	0.757562
1062	MEAT-1	40	ZONA14-1E	0.207547	0.644004	0.256352	0.693342	0.155001	1.16815	0.012359	0.0254737	0.0100805	0.15389	1.08226	0.519378	73.7889	1.93063	2.72153	0.190719	0.0951756	12.1088	88.9302	0.0173384	-0.00124899	0.776284
1063	MEAT-1	40	ZONA14-1F	0.211085	0.629184	0.262487	0.609013	0.155219	1.18964	0.00903002	0.027959	0.0116934	0.145433	0.928903	0.417306	80.2951	2.77672	1.81814	0.210638	0.0918862	11.0092	89.1735	0.0185481	-0.00629177	0.649658
1064	MEAT-1	40	ZONA14-1G	0.217116	0.678352	0.262227	0.72786	0.161266	1.26152	0.0135558	0.0279401	0.0108869	0.166449	0.968044	0.494124	76.6516	4.30733	2.80113	0.210214	0.114546	9.46716	88.5243	0.0181449	0.00465071	0.623455
1065	MEAT-1	40	ZONAX3-1A	0.181739	0.505591	0.22616	0.690815	0.14097	0.980309	0.00886457	0.0238616	0.0116934	0.141298	0.8186	0.397882	66.4245	2.23945	2.0491	0.185934	0.0813019	10.4353	87.5789	0.0173384	-0.0107791	0.692888
1066	MEAT-1	40	ZONAX3-1B	0.259287	0.847851	0.301651	0.70213	0.178435	1.54772	0.0118254	0.0412562	0.00967726	0.172188	1.08798	0.504873	98.7247	4.27347	2.16442	0.215006	0.120597	11.7415	86.6202	0.0153223	-0.0195742	0.777196
1067	MEAT-1	40	ZONAX3-1C	0.228824	0.7967	0.301809	0.717753	0.163762	1.31482	0.0113427	0.0291458	0.00967726	0.174908	0.987286	0.476232	82.668	3.22747	3.04179	0.191051	0.102592	11.6586	89.2293	0.016532	0.0186175	0.680799
1068	MEAT-1	40	ZONAX3-1I	0.227477	0.720328	0.274578	0.628957	0.160803	1.26986	0.0121063	0.0314477	0.00806439	0.146591	1.03326	0.466455	81.3432	3.09173	3.68459	0.210069	0.114003	9.99688	88.2886	0.0189513	-0.0106088	0.750845
1069	MEAT-1	40	ZONAX3-1J	0.218162	0.726462	0.256564	0.597201	0.161553	1.28115	0.01218	0.0277773	0.0116934	0.157671	1.00134	0.538262	71.8096	2.07898	1.87131	0.192707	0.0913653	11.8743	87.4922	0.0185481	0.00169823	0.771039
1070	MEAT-1	40	ZONAX3-1K	0.250085	0.789971	0.308837	0.720144	0.170957	1.43349	0.0157014	0.0317314	0.00887082	0.171892	1.13669	0.614788	85.4236	4.87025	2.4358	0.205855	0.0838343	11.942	87.5006	0.016532	0.00650427	0.754815
1071	MEAT-1	40	ZONAX3-1L	0.212883	0.694245	0.260638	0.755621	0.151017	1.11427	0.0126431	0.0267929	0.0104837	0.129498	1.04984	0.516443	88.3084	3.57488	1.14304	0.210631	0.0842675	7.29242	91.5828	0.0217738	0.00130511	0.728219
1072	MEAT-1	40	ZONAX5-1A	0.200092	0.547332	0.240416	0.725178	0.148833	1.07978	0.014307	0.0241329	0.0108869	0.147706	0.977841	0.542218	58.7479	1.26717	1.24984	0.164665	0.0871625	10.752	88.4556	0.0197577	0.0110186	0.703763
1073	MEAT-2	40	ZONA0-1A	0.190498	0.547099	0.238635	0.753156	0.141746	0.992178	0.0108221	0.0242583	0.0108869	0.139344	0.915435	0.487875	58.9698	1.53428	2.11674	0.181365	0.0828747	12.0094	87.301	0.0169352	-0.00163577	0.734225
1074	MEAT-2	40	ZONA1-1B	0.192753	0.519445	0.239967	0.75208	0.151134	1.12304	0.0112786	0.023602	0.0124998	0.156742	0.88357	0.508911	64.3629	2.21306	1.5251	0.204854	0.0822205	11.3036	89.9698	0.0181449	-0.0047062	0.757352
1075	MEAT-2	40	ZONA1-1C	0.173734	0.486014	0.215796	0.643803	0.13216	0.863416	0.00846887	0.0227946	0.0116934	0.130423	0.721028	0.343582	56.863	1.32408	1.33126	0.169964	0.0819785	11.5869	89.3149	0.020161	-0.0109941	0.75772
1076	MEAT-2	40	ZONA1-1D	0.176709	0.54481	0.213421	0.825644	0.132551	0.865253	0.0119122	0.0196506	0.00967726	0.149227	0.854394	0.44514	70.2315	1.6104	1.93478	0.150018	0.078182	11.8419	90.3124	0.0205642	-0.000884799	0.631012
1077	MEAT-2	40	ZONA3-1A	0.160522	0.42179	0.204324	0.702646	0.120224	0.718313	0.00888722	0.0180863	0.0100805	0.123998	0.735949	0.385524	82.2087	1.80088	1.49276	0.159691	0.0618019	12.1371	90.7502	0.0193545	-0.00125712	0.601498
1078	MEAT-2	40	ZONA3-1B	0.264306	0.89199	0.322968	0.749946	0.180454	1.59507	0.0157137	0.0316844	0.00927404	0.170166	1.07494	0.557745	73.5907	1.56506	1.47733	0.214303	0.105418	12.6754	88.5029	0.016532	0.0112691	0.759566
1079	MEAT-2	40	ZONA3-1C	0.199464	0.549427	0.252773	0.571035	0.151819	1.14436	0.0106679	0.0267182	0.0116934	0.162751	0.896063	0.456592	57.4849	1.54083	2.24429	0.19457	0.0891134	11.0419	89.0567	0.0173384	0.00143639	0.798143
1080	MEAT-2	40	ZONA4-1A	0.195613	0.577919	0.246537	0.724851	0.144956	1.04124	0.0120315	0.0238817	0.0108869	0.149561	0.968689	0.488982	73.145	1.8917	2.67225	0.171735	0.0811003	12.94	88.2471	0.0169352	0.000698028	0.814305
1081	MEAT-2	40	ZONAX1-1A	0.199822	0.533376	0.258317	0.6828	0.149943	1.10637	0.0101979	0.0231683	0.0120966	0.155166	0.92602	0.470398	67.4739	2.22241	2.12281	0.184963	0.0830052	13.1938	88.8233	0.0173384	-0.00207528	0.649383
1082	MEAT-2	40	ZONAX1-1B	0.166288	0.484969	0.207124	0.65499	0.126835	0.797941	0.00886284	0.0214686	0.0108869	0.142165	0.793248	0.401679	60.0282	1.84949	2.04825	0.172543	0.0729821	11.282	89.8506	0.0145159	-0.00350954	0.769124
1083	MEAT-2	40	ZONAX1-1Z	0.214224	0.612648	0.238615	0.710334	0.151288	1.12708	0.0135886	0.0296667	0.0108869	0.135847	0.98129	0.487892	73.7934	2.39496	2.23257	0.189166	0.0739409	10.0909	89.0274	0.0177416	-0.00979829	0.738059
1084	MEAT-2	40	ZONAX2-1A	0.190181	0.643273	0.239786	0.765986	0.136636	0.924516	0.0107517	0.0228389	0.0104837	0.155746	0.908687	0.476509	69.4223	1.46618	2.56599	0.177529	0.0685706	11.5002	91.3539	0.0173384	-0.00306266	0.697294
1085	MEAT-2	40	ZONAX2-1B	0.183381	0.577574	0.216125	0.742489	0.134881	0.897317	0.0104555	0.0259837	0.0124998	0.136567	0.822059	0.449855	70.3766	1.97919	2.35435	0.15623	0.0686988	12.8819	87.2091	0.0177416	-0.0140946	0.75687
1086	MEAT-2	40	ZONAX3-1A	0.232525	0.85963	0.269206	0.616656	0.167075	1.36825	0.0123464	0.0356654	0.00806439	0.164776	1.10466	0.524986	91.2301	4.76904	2.30387	0.197103	0.118303	10.8844	87.8617	0.0161288	-0.00813506	0.725193
1087	MEAT-2	40	ZONAX3-1B	0.269789	0.889436	0.324857	0.721685	0.187087	1.70856	0.0147706	0.0351661	0.00967726	0.228962	1.15754	0.557984	84.2754	3.24063	1.56443	0.200431	0.129245	11.5493	88.51	0.0197577	-0.00895262	0.686039
1088	MEAT-2	40	ZONAX4-1A	0.218909	0.632505	0.260557	0.799574	0.159658	1.25489	0.0143902	0.0283197	0.0100805	0.160917	1.02633	0.539948	74.1986	3.00487	2.05739	0.210795	0.0751254	10.8891	89.188	0.016532	-0.00702012	0.727612
1089	MEAT-1	50	ZONAX1-1A	0.197775	0.625965	0.247769	0.640309	0.146089	1.05109	0.0101852	0.0241801	0.0112901	0.132886	0.992244	0.457781	63.0836	1.84293	1.64704	0.182271	0.0790722	11.8202	89.6894	0.0193545	-0.00295379	0.781681
1090	MEAT-1	50	ZONAX1-1B	0.218895	0.658303	0.249552	0.491939	0.161808	1.2899	0.0138628	0.0297892	0.0108869	0.167108	0.971952	0.491776	95.0108	4.56341	2.1549	0.200538	0.106357	10.8159	87.7825	0.020161	-0.00663185	0.764651
1091	MEAT-1	50	ZONAX3-1A	0.203756	0.597907	0.248248	0.776797	0.152096	1.13909	0.0111315	0.0274945	0.0100805	0.148732	0.926566	0.440403	75.2815	3.5542	1.79772	0.197138	0.0801739	11.7464	89.7506	0.0185481	-0.0113897	0.807077
1092	MEAT-1	50	ZONAX3-1B	0.229942	0.722832	0.278499	0.682304	0.17065	1.42552	0.0156858	0.0276536	0.0100805	0.200775	1.00269	0.588437	67.1185	2.82257	2.20131	0.227763	0.0811827	10.8665	90.1983	0.0193545	0.00864306	0.691895
1093	MEAT-1	50	ZONAX3-1C	0.20064	0.593874	0.244224	0.760357	0.146805	1.06636	0.0109291	0.0257904	0.0124998	0.157868	0.997101	0.478027	74.1945	2.75804	2.33025	0.200007	0.0873406	9.09464	89.6383	0.0221771	-0.00198986	0.80483
1094	MEAT-1	50	ZONAX3-1D	0.239785	0.644038	0.291491	0.706879	0.164342	1.3258	0.012343	0.0313667	0.00887082	0.158089	1.08993	0.525448	66.0981	3.39802	3.11131	0.210997	0.0889448	9.32431	87.0119	0.016532	-0.01017	0.771959
1095	MEAT-1	50	ZONAX3-1E	0.218433	0.729704	0.277257	0.68717	0.152664	1.15301	0.01137	0.0300513	0.0108869	0.158475	1.04806	0.474155	87.1459	3.63148	1.25256	0.178208	0.102678	12.7447	88.7785	0.0185481	0.00854152	0.812621
1096	MEAT-1	50	ZONAX3-1F	0.219912	0.708797	0.279169	0.702693	0.158951	1.23417	0.0119844	0.0269658	0.00927404	0.14215	0.99532	0.541515	79.3383	3.37759	2.06791	0.226458	0.0767696	9.70671	90.7638	0.0153223	0.00403895	0.600111
1097	MEAT-1	50	ZONAX3-1G	0.22269	0.645443	0.274296	0.737864	0.160987	1.27441	0.0134949	0.0272361	0.00967726	0.16706	1.11	0.573991	69.9664	2.59017	2.62417	0.198252	0.0937814	11.7039	87.9901	0.0169352	0.00376388	0.720182
1098	MEAT-1	50	ZONAX5-1A	0.199508	0.581266	0.254087	0.777703	0.1483	1.07994	0.00982587	0.0245429	0.00967726	0.138961	0.918298	0.413842	66.0405	1.76741	1.87945	0.196034	0.0823111	10.7215	88.1644	0.0169352	-0.00430887	0.791755
1099	MEAT-1	50	ZONAX5-1B	0.176197	0.47928	0.215472	0.726299	0.134188	0.888691	0.00853164	0.0238342	0.0133062	0.135912	0.816858	0.385989	68.0719	1.51206	1.56649	0.189945	0.0759198	9.15858	88.7668	0.020161	-0.00330958	0.663649
1100	MEAT-1	50	ZONAX5-1C	0.193232	0.526538	0.249609	0.749713	0.137517	0.933909	0.00964633	0.0237869	0.0104837	0.139176	0.830883	0.430726	84.1319	3.07817	1.90222	0.18242	0.0786037	12.794	88.6745	0.0177416	0.00100525	0.714239
1101	MEAT-1	50	ZONAX5-1D	0.215124	0.680197	0.256272	0.67461	0.158976	1.23505	0.0122096	0.0310689	0.0084676	0.175035	1.03341	0.505754	76.7516	2.1961	2.32588	0.187936	0.113727	12.0579	87.3186	0.016532	-0.0114505	0.701851
1102	MEAT-1	50	ZONAX5-1E	0.307128	1.24444	0.350117	0.728985	0.22092	2.29993	0.0198794	0.0415194	0.00887082	0.272867	1.31258	0.776962	98.9511	4.90968	4.05735	0.257764	0.138412	10.4375	89.7698	0.0173384	-0.0163954	0.773928
1103	MEAT-1	50	ZONAX7-1A	0.209535	0.635574	0.263645	0.618133	0.155424	1.19505	0.0116992	0.0256158	0.012903	0.166654	0.968108	0.50381	71.9212	2.89242	1.03808	0.19901	0.089713	10.7838	87.1885	0.0173384	-8.62e-06	0.74955
1104	MEAT-1	50	ZONAX7-1B	0.211009	0.616638	0.250466	0.651776	0.162265	1.28685	0.0126763	0.0262441	0.0112901	0.189811	0.998311	0.529364	69.7042	1.91486	1.9535	0.208675	0.0908699	10.6623	89.7044	0.0225803	-0.0113505	0.751531
1105	MEAT-2	50	ZONA1-1A	0.191845	0.67307	0.233483	0.565566	0.149824	1.09684	0.0113129	0.0234605	0.0112901	0.162914	0.937865	0.487758	64.9742	1.87499	1.63848	0.198736	0.0794373	10.1626	88.8128	0.0181449	-0.00324353	0.670227
1106	MEAT-2	50	ZONA1-1B	0.190075	0.751003	0.219362	0.679773	0.143553	1.02507	0.00933263	0.0281276	0.0104837	0.12936	0.86042	0.421844	64.9288	2.36926	2.28585	0.183707	0.0861706	10.8083	87.7829	0.0193545	-0.0142006	0.687364
1107	MEAT-2	50	ZONA1-1C	0.215155	0.971888	0.247129	0.751849	0.155425	1.18089	0.00878863	0.0307237	0.0112901	0.133677	0.916035	0.443224	78.2104	2.37585	3.06671	0.208439	0.101759	9.16567	89.2295	0.0185481	-0.0224854	0.563952
1108	MEAT-2	50	ZONA2-1A	0.168042	0.46291	0.207051	0.636557	0.128634	0.817252	0.00999895	0.0203236	0.0120966	0.129419	0.758619	0.395598	74.7839	1.90151	1.95233	0.167652	0.0764411	9.56705	88.7268	0.0189513	0.000820499	0.768118
1109	MEAT-2	50	ZONA3-1A	0.188516	0.543212	0.232098	0.662247	0.139904	0.956175	0.0100972	0.025104	0.012903	0.149244	0.855924	0.394621	72.0762	1.65672	1.47905	0.169214	0.0835391	12.2499	89.8201	0.0185481	-0.0098864	0.696952
1110	MEAT-2	50	ZONA3-1B	0.21966	0.845573	0.260703	0.592664	0.169461	1.39581	0.0101024	0.029914	0.0100805	0.149628	1.00642	0.495454	75.3312	3.05193	1.73654	0.194948	0.0952388	10.9514	87.5273	0.0217738	-0.0102484	0.672812
1111	MEAT-2	50	ZONA3-1C	0.181052	0.67219	0.22061	0.559042	0.138227	0.945405	0.00801316	0.0250239	0.0108869	0.138273	0.875178	0.349124	59.6036	1.47787	1.41381	0.17873	0.0939187	9.62357	89.4446	0.0193545	-0.0048524	0.69801
1112	MEAT-2	50	ZONA4-1A	0.202994	0.561209	0.254644	0.735285	0.156399	1.20058	0.0107475	0.0229839	0.0108869	0.152647	0.893176	0.439217	68.2736	1.65161	2.08513	0.202169	0.101637	10.2963	88.5164	0.0173384	-0.00434078	0.800126
1113	MEAT-2	50	ZONA4-1B	0.182188	0.546388	0.218051	0.628572	0.141416	0.986842	0.00972516	0.0239559	0.0120966	0.132081	0.848088	0.394745	62.2019	1.81894	1.34747	0.182029	0.0850759	9.97709	89.0854	0.0205642	-0.00493744	0.752583
1114	MEAT-2	50	ZONA4-1C	0.207745	0.595097	0.248047	0.567092	0.160173	1.25351	0.0129151	0.025508	0.0116934	0.17282	0.974255	0.455254	76.9393	2.87919	1.39189	0.191555	0.104932	11.2121	88.2807	0.0181449	0.0018239	0.585903
1115	MEAT-2	50	ZONA4-1D	0.171517	0.57422	0.203206	0.732528	0.131735	0.859685	0.00918855	0.0232405	0.0120966	0.13394	0.778874	0.412362	69.8413	1.46393	1.50619	0.151312	0.0856161	11.7969	88.0405	0.0205642	-0.00672656	0.574065
1116	MEAT-2	50	ZONA4-1E	0.207517	0.574775	0.226954	0.588664	0.157746	1.21156	0.0172919	0.0243047	0.0104837	0.156672	0.900934	0.48812	66.3411	1.64146	1.57675	0.176662	0.0860226	11.6409	88.3278	0.0217738	0.00193102	0.725601
1117	MEAT-2	50	ZONAX1-1A	0.22415	0.653184	0.262936	0.575859	0.164505	1.31453	0.0128786	0.0296941	0.00927404	0.181724	1.06737	0.573607	96.2984	3.28293	2.80158	0.207704	0.113898	10.0883	89.9084	0.0185481	-0.00808689	0.613562
1118	MEAT-2	50	ZONAX1-1B	0.206712	0.681073	0.252804	0.607881	0.154387	1.16304	0.0110567	0.0264106	0.0112901	0.155497	0.896171	0.462658	76.5138	2.02174	2.2089	0.189248	0.0948715	11.9387	88.4493	0.0189513	0.00039143	0.472826
1119	MEAT-2	50	ZONAX3-1A	0.189064	0.515908	0.238798	0.43097	0.137824	0.933807	0.0106276	0.0231168	0.0112901	0.128338	0.862008	0.437856	58.2434	1.13308	1.48784	0.172301	0.0681629	11.3133	89.2182	0.0169352	-0.00217451	0.643801
1120	MEAT-2	50	ZONAX3-1B	0.186739	0.542463	0.242741	0.586961	0.143633	1.01287	0.00914872	0.0208041	0.0116934	0.142186	0.831812	0.35701	72.6954	2.32337	1.77842	0.180192	0.0873317	11.5301	88.8872	0.0193545	0.00665666	0.749531
1121	MEAT-1	60	ZONAX1-1A	0.200772	0.879267	0.22837	0.769121	0.15216	1.12022	0.00966426	0.0295372	0.0120966	0.140463	0.899735	0.471745	76.903	1.84515	2.23843	0.182101	0.0720001	10.7748	89.1155	0.0193545	-0.0170463	0.592383
1122	MEAT-1	60	ZONAX1-1B	0.189538	0.597844	0.240991	0.644397	0.144309	1.02821	0.0100155	0.0241989	0.0108869	0.152396	0.865229	0.426756	67.5467	2.08522	2.46899	0.195149	0.0732949	11.3298	89.598	0.0181449	-0.00469635	0.82559
1123	MEAT-1	60	ZONAX1-1C	0.199567	0.606931	0.253126	0.756819	0.151117	1.11824	0.0100944	0.0254872	0.0112901	0.162028	0.925938	0.483555	72.3971	1.98178	1.9839	0.182735	0.0770178	12.9225	90.103	0.0209674	-0.00293843	0.777996
1124	MEAT-1	60	ZONAX1-1D	0.212374	0.59668	0.245147	0.647496	0.157962	1.22631	0.013133	0.027077	0.0104837	0.157278	0.937633	0.462218	80.6824	2.54994	1.28201	0.201692	0.100524	9.32319	89.1766	0.020161	-0.0106817	0.791889
1125	MEAT-1	60	ZONAX1-1E	0.352961	0.748397	0.288247	0.136217	0.342962	3.115	0.0112967	0.0496052	0.00685473	0.187197	1.14042	0.578476	82.4958	3.06334	5.41241	0.201431	0.119566	10.436	87.2128	0.020161	-0.0187348	0.693982
1126	MEAT-1	60	ZONAX2-1F	0.271888	1.30665	0.281952	0.580176	0.200008	1.84986	0.0165354	0.0471553	0.00927404	0.200402	1.46215	0.554065	116.837	4.2459	1.69182	0.187974	0.143231	11.7347	89.2824	0.0185481	-0.0124329	0.732753
1127	MEAT-1	60	ZONAX2-1G	0.196519	0.642236	0.221332	0.744976	0.140078	0.97271	0.0133772	0.0257082	0.00927404	0.134166	0.905097	0.399635	86.2601	2.4203	1.27579	0.169704	0.0877097	10.6542	86.4814	0.0213706	-0.000309432	0.778589
1128	MEAT-1	60	ZONAX2-1H	0.188607	0.542613	0.228786	0.783467	0.140159	0.971423	0.0105501	0.027139	0.0116934	0.144193	0.852935	0.41319	69.4477	2.81735	1.25955	0.171777	0.092074	10.9486	86.726	0.020161	-0.00216958	0.746071
1129	MEAT-1	60	ZONAX3-1A	0.186478	0.51771	0.231985	0.684365	0.144105	1.02534	0.00927396	0.0239395	0.0104837	0.134032	0.842499	0.390218	56.8343	1.97393	1.83851	0.203656	0.0920851	10.3122	88.6342	0.0169352	-0.00168807	0.757418
1130	MEAT-1	60	ZONAX3-1B	0.211806	0.63704	0.263219	0.607373	0.1619	1.27535	0.00976534	0.0270617	0.0116934	0.171181	1.01235	0.501157	64.2399	1.72574	1.29595	0.207316	0.0852148	9.80529	88.7034	0.0197577	-0.000761835	0.691729
1131	MEAT-1	60	ZONAX3-1C	0.191971	0.576358	0.221755	0.672941	0.143518	1.00784	0.0126424	0.0229197	0.0108869	0.157567	0.77955	0.391163	84.1377	2.08055	2.28403	0.180679	0.0910468	11.0412	87.5124	0.0209674	4.93e-05	0.670012
1132	MEAT-1	60	ZONAX3-1D	0.235575	0.78892	0.307452	0.594898	0.178411	1.55535	0.0113593	0.0283894	0.0084676	0.186217	1.12145	0.545011	64.2556	1.62111	2.44582	0.222205	0.0942416	11.8563	89.2855	0.016532	-0.00374903	0.668892
1133	MEAT-1	60	ZONAX3-1E	0.212843	0.743901	0.254541	0.75912	0.160219	1.24283	0.0113901	0.0300568	0.00967726	0.136479	1.02814	0.402739	94.0841	3.92469	2.45761	0.195673	0.108237	10.0598	89.884	0.0197577	7.26e-05	0.652593
1134	MEAT-1	60	ZONAX5-1A	0.196898	0.569567	0.246685	0.689648	0.150865	1.12208	0.0107604	0.0273423	0.012903	0.16104	0.894069	0.411722	66.1045	2.21918	1.38755	0.193971	0.0977476	11.0112	88.6503	0.0181449	-0.00765293	0.758723
1135	MEAT-1	60	ZONAX5-1B	0.300934	1.35244	0.332426	0.533902	0.238423	2.43024	0.0216622	0.035654	0.00806439	0.21308	1.3802	0.751601	86.6954	2.85846	6.16361	0.243873	0.128564	11.3082	89.4712	0.0161288	0.00735039	0.693669
1136	MEAT-1	60	ZONAX5-1C	0.222164	0.867794	0.270516	0.655239	0.167979	1.36346	0.00870037	0.0332665	0.0104837	0.165554	1.00782	0.437237	73.5209	2.29116	1.97761	0.20676	0.0986867	11.6402	89.872	0.0193545	-0.0167489	0.763273
1137	MEAT-2	60	ZONA3-1A	0.247491	0.787092	0.30245	0.720364	0.177634	1.54151	0.0161971	0.0317879	0.0100805	0.193663	1.26733	0.7229	80.2569	1.88505	1.99999	0.199291	0.105973	12.4106	88.9317	0.0153223	0.00966352	0.682998
1138	MEAT-2	60	ZONA3-1B	0.187176	0.535994	0.249961	0.546082	0.140165	0.973283	0.010185	0.0200014	0.0108869	0.152899	0.827341	0.446298	79.8761	2.15167	1.5957	0.174907	0.0821816	12.0339	89.9011	0.0205642	0.00728929	0.670498
1139	MEAT-2	60	ZONA3-1C	0.182285	0.516275	0.240183	0.654472	0.137146	0.927823	0.00877296	0.0224105	0.0112901	0.140097	0.834992	0.413121	79.9935	1.98825	2.30542	0.17949	0.0650978	11.4712	89.3618	0.0169352	-0.00155919	0.712241
1140	MEAT-2	60	ZONA4-1A	0.18211	0.478983	0.224516	0.649962	0.143709	1.02746	0.00970704	0.0218297	0.0120966	0.148157	0.870346	0.459685	77.6282	1.63776	1.11181	0.199458	0.0794331	10.8371	90.7993	0.0181449	-0.00559092	0.671464
1141	MEAT-2	60	ZONA4-1B	0.215569	0.522576	0.265407	0.537043	0.155591	1.2006	0.0171048	0.0208879	0.00887082	0.158646	0.940483	0.557415	79.5249	2.64378	4.0888	0.212985	0.0814479	9.80143	91.004	0.0181449	0.0223585	0.740771
1142	MEAT-2	60	ZONA4-1C	0.214089	0.509051	0.276333	0.816445	0.160371	1.27178	0.0133875	0.0227043	0.012903	0.166575	1.01363	0.576366	66.6511	3.81798	2.91193	0.23933	0.0660739	9.61415	91.0105	0.0177416	0.00219339	0.768272
1143	MEAT-2	60	ZONAX1-1A	0.19111	0.540694	0.249122	0.482313	0.146454	1.06673	0.00949155	0.0238183	0.0084676	0.168749	0.899885	0.437521	72.0393	2.0598	1.97825	0.185855	0.0860842	11.8657	88.9657	0.016532	-0.00603952	0.63748
1144	MEAT-2	60	ZONAX1-1B	0.204114	0.575869	0.270879	0.650059	0.155684	1.19765	0.0100559	0.0240364	0.00927404	0.177591	0.930286	0.471796	79.9555	1.96717	2.44926	0.187945	0.0860665	13.0167	88.8436	0.016532	0.00424616	0.72935
1145	MEAT-2	60	ZONAX2-1A	0.213317	0.621713	0.255991	0.79846	0.159087	1.24657	0.0132284	0.0237244	0.0112901	0.158582	0.955136	0.512159	73.5673	1.73997	1.68634	0.224062	0.0682525	10.1689	90.4381	0.0185481	-0.0023561	0.74203
1146	MEAT-2	60	ZONAX2-1B	0.206624	0.529986	0.268855	0.831005	0.156572	1.21026	0.0127201	0.0222953	0.0112901	0.154279	0.972139	0.52184	70.8419	2.22889	3.02957	0.209049	0.0810991	12.9808	91.3311	0.0185481	0.0168509	0.761139
1147	MEAT-2	60	ZONAX2-1D	0.208741	0.730748	0.239288	0.695013	0.143439	1.00553	0.0147435	0.0269398	0.0108869	0.137723	0.826877	0.404194	78.4286	1.74717	1.78696	0.165782	0.0530128	12.8848	89.1824	0.0181449	0.0050875	0.742396
1148	MEAT-2	60	ZONAX2-1E	0.194915	0.550441	0.25235	0.592769	0.142907	1.01444	0.00832171	0.0265273	0.0112901	0.149958	0.924455	0.420155	71.0945	2.68166	1.22646	0.195671	0.0809638	9.37528	88.2511	0.0185481	-0.00331974	0.664742
1149	MEAT-2	60	ZONAX4-1A	0.186002	0.445318	0.232576	0.777642	0.135386	0.914624	0.0116281	0.0203729	0.0108869	0.12641	0.813167	0.46731	84.8158	3.18237	1.89157	0.179717	0.0598809	10.72	87.9476	0.016532	0.000654532	0.63085
1150	MEAT-2	60	ZONAX4-1B	0.239982	0.965301	0.287524	0.739929	0.175197	1.48862	0.0119246	0.0328494	0.00766117	0.160787	0.955415	0.43845	74.7192	2.74632	3.37429	0.213485	0.127298	11.4129	88.3915	0.0145159	-0.00518786	0.59934
1151	MEAT-2	60	ZONAX4-1C	0.23189	0.785438	0.288577	0.751847	0.165175	1.33162	0.0105047	0.0327122	0.0108869	0.157332	0.972176	0.517969	77.6981	2.5162	3.25408	0.212459	0.102583	10.4852	89.313	0.0161288	-0.00723311	0.750588
1152	MEAT-2	60	ZONAX4-1D	0.1944	0.563262	0.240599	0.718174	0.139519	0.970698	0.00881499	0.0276051	0.0120966	0.158914	0.943843	0.429682	81.5485	2.8781	1.9717	0.174012	0.0807949	11.0927	87.9255	0.016532	-0.00563569	0.82378
1153	UNUSED	0	ZONA1-1A	0.302719	0.948851	0.374425	0.562545	0.239693	2.74847	0.0137441	0.0392389	0.0116934	0.23829	1.35693	0.646198	59.8145	3.494	2.56588	0.333097	0.105041	9.4232	89.6527	0.0193545	-0.00694938	0.707244
1154	UNUSED	0	ZONA1-1B	0.302719	0.948851	0.374425	0.562545	0.239693	2.74847	0.0137441	0.0392389	0.0116934	0.23829	1.35693	0.646198	59.8145	3.494	2.56588	0.333097	0.105041	9.4232	89.6527	0.0193545	-0.00694938	0.707244
1155	UNUSED	0	ZONA10-1A	0.216527	0.775481	0.255727	0.622103	0.159034	1.2426	0.00825809	0.0348242	0.00967726	0.135699	0.971556	0.391176	59.2454	2.03192	2.15263	0.198451	0.0935487	10.1867	89.0011	0.020161	-0.0202663	0.71423
1156	UNUSED	0	ZONA2-1C	0.354608	1.32248	0.411736	0.590651	0.267344	3.35815	0.0203756	0.0481056	0.0108869	0.2658	1.68981	0.819307	87.2783	7.75829	3.88673	0.322307	0.200671	11.6168	87.9478	0.0161288	-9.58e-05	0.739473
1157	UNUSED	0	ZONA3-1A	0.311571	0.97924	0.392936	0.50528	0.242258	2.82946	0.0142951	0.0406858	0.0124998	0.210996	1.41992	0.642461	68.3651	3.27445	2.21756	0.346699	0.171816	9.39596	89.7924	0.016532	-0.0029414	0.658089
1158	UNUSED	0	ZONA4-1A	0.333593	1.3464	0.395122	0.448885	0.259471	3.10908	0.018324	0.0433352	0.00887082	0.249583	1.56147	0.775656	75.991	3.33821	3.46374	0.311944	0.169854	12.3731	87.7011	0.0181449	-0.00662588	0.500669
1159	UNUSED	0	ZONA5-1A	0.289535	1.0193	0.344688	0.516831	0.229228	2.47101	0.015099	0.0367442	0.0100805	0.240977	1.35346	0.625161	73.0579	3.31001	2.40713	0.274359	0.145238	11.834	87.959	0.0209674	0.00503179	0.728875
1160	UNUSED	0	ZONA9-1A	0.240174	0.617916	0.313651	0.733578	0.174065	1.48958	0.0135556	0.0266766	0.00766117	0.169573	1.08381	0.545589	83.311	3.2685	4.63652	0.204756	0.0929779	12.185	87.9944	0.0133062	0.00962387	0.745363
1161	UNUSED	0	ZONA13-1A	0.213961	0.668783	0.264012	0.669785	0.17083	1.42497	0.0118077	0.0283212	0.0116934	0.194889	0.964216	0.499936	68.6604	2.37196	2.1984	0.211734	0.0968708	11.6797	87.6681	0.0217738	-0.00368681	0.584598
1162	UNUSED	0	ZONA14-1A	0.184283	0.5168	0.229701	0.655836	0.141881	0.990338	0.00907735	0.026239	0.00967726	0.152853	0.911559	0.469494	84.0863	2.63776	3.8317	0.171682	0.0986658	12.3544	88.2593	0.0169352	0.000412225	0.806778
1163	UNUSED	0	ZONA15-1A	0.178129	0.519417	0.215749	0.703959	0.134928	0.897928	0.00980674	0.0237459	0.0157256	0.134582	0.851403	0.424721	83.7216	2.64387	1.27542	0.167894	0.0903112	12.1361	89.7454	0.0193545	-0.0011156	0.834632
1164	UNUSED	0	ZONA2-1A	0.217128	0.593635	0.236291	0.65855	0.154535	1.16978	0.020429	0.0239082	0.00967726	0.163332	1.17388	0.688986	88.2653	3.0412	3.56485	0.172594	0.0857041	9.92746	89.7755	0.0185481	0.0157456	0.723747
1165	UNUSED	0	ZONA3-1B	0.161328	0.416655	0.201419	0.812411	0.125903	0.780789	0.0115673	0.0161783	0.0133062	0.123613	0.761918	0.422101	60.999	1.05449	1.45033	0.155916	0.0678194	12.8845	89.2951	0.0197577	0.0155649	0.710598
1166	UNUSED	0	ZONA4-1C	0.209189	0.647861	0.242668	0.753973	0.149857	1.09932	0.0117765	0.0289739	0.0120966	0.15703	0.940909	0.533119	71.0945	1.55087	1.39971	0.191198	0.0762171	11.2404	90.2209	0.0189513	-0.00744182	0.795415
1167	UNUSED	0	ZONA5-1A	0.181108	0.492238	0.217671	0.772774	0.132768	0.873212	0.0105282	0.0225144	0.012903	0.141713	0.789961	0.379899	77.1913	1.97321	0.989109	0.165932	0.0760703	10.1256	88.7362	0.0205642	-0.00709825	0.677047
1168	UNUSED	0	ZONA6-1A	0.219536	0.544105	0.290232	0.710738	0.161578	1.28584	0.012679	0.0216514	0.0116934	0.167908	0.992507	0.499053	76.6705	1.83075	1.92455	0.199631	0.0776518	12.2999	88.447	0.0169352	0.00783716	0.716566
1169	UNUSED	0	ZONA1-1A	0.206907	0.582512	0.262716	0.754349	0.154242	1.17243	0.0105748	0.0271299	0.0104837	0.158255	0.880501	0.465598	73.6434	2.83366	2.02835	0.205779	0.10207	10.3937	88.9849	0.0185481	-0.00991698	0.664524
1170	UNUSED	0	ZONA2-1B	0.230375	0.841474	0.276707	0.695244	0.160404	1.25072	0.0128832	0.0295315	0.00887082	0.1583	1.03711	0.570633	94.3263	3.30651	2.45141	0.18392	0.0938694	9.91185	89.4474	0.0173384	-0.0024812	0.774878
1171	UNUSED	0	ZONA3-1C	0.203645	0.778712	0.259359	0.678039	0.149268	1.08271	0.00931869	0.026542	0.00806439	0.152618	0.956152	0.445135	73.8744	2.00636	2.40784	0.18098	0.104388	11.6542	87.3524	0.0213706	-0.00413489	0.588755
1172	UNUSED	0	ZONA4-1D	0.212063	0.678633	0.257826	0.720505	0.157001	1.21446	0.0109802	0.027916	0.0120966	0.158185	0.980194	0.467351	70.574	2.50691	2.14323	0.19526	0.103439	10.9178	89.2615	0.0173384	-0.00761067	0.74896
1173	UNUSED	0	ZONA5-1E	0.227332	0.813976	0.267879	0.779821	0.165918	1.35077	0.0113441	0.0316433	0.00927404	0.167331	0.962493	0.477816	107.354	5.10662	2.4005	0.202993	0.112419	12.9046	88.3574	0.0157256	-0.0147088	0.76095
1174	UNUSED	0	ZONA6-1F	0.21718	0.656696	0.262881	0.604828	0.140964	0.97574	0.0130475	0.0276889	0.0100805	0.15709	0.792503	0.385472	78.9652	2.08203	1.55299	0.171084	0.0709605	10.6257	88.4354	0.0213706	0.0134618	0.743034
1175	UNUSED	0	ZONA7-1G	0.277999	1.1433	0.305711	0.581	0.18765	1.69197	0.00892562	0.0464385	0.00887082	0.148235	1.01515	0.434642	93.252	4.1285	1.42318	0.207309	0.132531	11.1508	86.3689	0.0173384	-0.0442749	0.778245
1176	UNUSED	0	ZONA8-1H	0.235051	0.670732	0.285602	0.674362	0.166578	1.35917	0.0144422	0.0283043	0.00927404	0.177064	1.04122	0.554322	74.516	2.79395	2.6939	0.225127	0.103201	9.38172	89.0876	0.0173384	-0.000388167	0.639067
1177	UNUSED	0	1-a0	0.183058	0.49957	0.21668	0.749968	0.138465	0.943086	0.0124512	0.0233559	0.0117942	0.142865	1.05724	0.580932	71.6657	2.05019	2.19441	0.173686	0.0832187	11.3649	88.4855	0.0203626	0.000800062	0.741087
1178	UNUSED	0	1-b0	0.17614	0.50559	0.218425	0.744519	0.132086	0.85677	0.00964913	0.0227436	0.0108869	0.135817	0.940594	0.482286	78.3144	2.39871	2.03054	0.163772	0.0789673	11.6179	88.2187	0.0195561	-0.00592318	0.646482
1179	UNUSED	0	1-c0	0.196768	0.68287	0.240618	0.742255	0.145844	1.04223	0.0109969	0.0250307	0.0103829	0.151584	1.05229	0.527582	73.5183	2.23174	2.18275	0.180862	0.0927464	11.0698	88.5723	0.0193545	-0.00271843	0.571366
1180	UNUSED	0	1-d0	0.164587	0.48482	0.198598	0.752247	0.12701	0.790687	0.00980249	0.0206524	0.0110885	0.19357	0.919306	0.477566	69.3362	1.69079	1.84553	0.152633	0.0791515	10.7908	88.087	0.0209674	-0.000740003	0.705978
1181	UNUSED	0	1-e0	0.179243	0.4978	0.217883	0.681407	0.143905	1.01528	0.0107604	0.0219966	0.0119958	0.164116	0.972644	0.491378	67.5375	1.81596	1.68874	0.179559	0.0886316	11.3823	88.7395	0.0207658	0.002527	0.655863
1182	UNUSED	0	1-f0	0.206694	0.65872	0.255324	0.760025	0.158958	1.22321	0.0119451	0.0271371	0.0107861	0.172318	1.19781	0.58737	75.225	2.18139	1.84979	0.184496	0.0986202	11.7236	87.8718	0.0208666	-0.000311285	0.734772
1183	UNUSED	0	1-g0	0.181856	0.54645	0.231962	0.772624	0.137096	0.92897	0.00889125	0.0227689	0.012399	0.146014	0.95694	0.509574	76.1522	2.23515	1.80404	0.182973	0.0823335	11.8263	89.6748	0.0200602	-0.000909014	0.640179
1184	UNUSED	0	CANA-2-AREA1	0.187017	0.563057	0.231594	0.623721	0.141254	0.990957	0.00880117	0.025364	0.012903	0.162498	0.80632	0.413937	75.1264	1.29385	1.27767	0.176834	0.0790663	10.0937	88.8326	0.0225803	-0.00335947	0.745739
1185	UNUSED	0	CANA-2-AREA2	0.184211	0.588532	0.221562	0.684846	0.130908	0.847176	0.00918038	0.0275557	0.0104837	0.129326	0.895199	0.443632	84.4168	1.88565	1.11469	0.157909	0.0732372	11.9918	87.8058	0.0209674	-0.0140912	0.752628
1186	UNUSED	0	CANA-2-AREA3	0.262849	0.599439	0.26571	0.559125	0.171832	1.41978	0.0265693	0.0263726	0.00806439	0.171996	1.03266	0.622274	79.147	1.4978	2.67347	0.191017	0.094431	12.5565	90.3642	0.0173384	0.0160708	0.70181
1187	UNUSED	0	CANA-2-AREA4	0.233774	0.713872	0.285321	0.74156	0.173045	1.47814	0.0131231	0.0310595	0.00927404	0.189481	1.12859	0.607755	86.5062	3.5018	3.2147	0.221165	0.103244	11.3944	88.4213	0.0193545	0.000234386	0.756245
1188	UNUSED	0	CANA-2-AREA5	0.188682	0.540532	0.230969	0.685729	0.140281	0.969045	0.0119777	0.0230173	0.0100805	0.156409	0.791434	0.432529	79.006	2.87737	1.53382	0.162336	0.0777049	12.8573	87.281	0.0213706	0.00262568	0.691771
1189	UNUSED	0	CANA-2-AREA6	0.23785	0.928089	0.270314	0.633204	0.163745	1.30462	0.0121834	0.036151	0.00927404	0.166235	1.08341	0.561244	73.7123	1.00161	2.70708	0.192277	0.105138	11.8092	88.4494	0.0205642	-0.0147513	0.654984
1190	UNUSED	0	CANA-2-AREA7	0.260968	0.867871	0.308998	0.685149	0.186126	1.67329	0.0148254	0.0350113	0.0100805	0.21581	1.19217	0.543982	84.5871	2.59383	1.76911	0.175204	0.116535	13.3981	86.9852	0.0153223	-0.0135041	0.640489
1191	UNUSED	0	CANA-2-AREA8	0.250413	0.91982	0.256382	0.685481	0.183913	1.60698	0.0183086	0.0355739	0.00967726	0.196259	1.12207	0.541805	73.1765	2.91573	2.39331	0.198911	0.122274	10.7058	88.4389	0.0193545	0.000423044	0.68135
1192	UNUSED	0	ASTA-0min-1	0.219009	0.681466	0.244775	0.732396	0.162694	1.29136	0.0130496	0.0316796	0.0120966	0.16639	1.06442	0.589987	75.4953	3.60605	1.67455	0.197838	0.0792148	10.3868	88.6031	0.020161	-0.018511	0.628382
1193	UNUSED	0	ASTA-0min-2	0.403072	1.24944	0.466067	0.626028	0.277015	3.58081	0.0220147	0.060282	0.00725795	0.271919	1.60439	0.728495	87.8118	6.95319	4.40505	0.312419	0.169099	10.9699	87.4194	0.0197577	-0.023009	0.766578
1194	UNUSED	0	ASTA-0min-3	0.27787	0.776638	0.324346	0.692015	0.212616	2.20025	0.0212961	0.0309572	0.0120966	0.225638	1.37853	0.753452	66.1045	2.6572	2.96728	0.257949	0.120553	12.865	87.7652	0.0197577	0.0144862	0.771668
1195	UNUSED	0	ASTA-0min-4	0.227872	0.67824	0.273327	0.746853	0.168403	1.39422	0.0110507	0.0312314	0.0133062	0.176928	1.03736	0.470735	76.2612	2.32093	1.67119	0.20419	0.104088	11.6823	88.6795	0.0213706	-0.00717234	0.769232
1196	UNUSED	0	ASTA-0min-5	0.249602	0.738544	0.311027	0.509388	0.200701	1.9627	0.0131435	0.0307198	0.0120966	0.199483	1.14716	0.560289	72.7103	3.25938	2.97479	0.265235	0.0939616	10.9355	89.3769	0.0185481	-0.00846599	0.702779
1197	UNUSED	0	ASTA-0min-6	0.228832	0.637452	0.29022	0.61592	0.185166	1.65846	0.0128795	0.0252708	0.0116934	0.188155	1.10885	0.615618	66.0311	1.82995	2.19393	0.249468	0.109377	11.8984	91.3445	0.0169352	0.00309783	0.688296
1198	UNUSED	0	ASTA-0min-7	0.296333	0.89713	0.349237	0.626249	0.213356	2.20322	0.0163517	0.0403461	0.0112901	0.176518	1.42459	0.738159	68.7369	2.25113	4.49776	0.269986	0.131551	11.3645	88.5394	0.0189513	-0.0173115	0.725878
1199	UNUSED	0	ASTA-0min-8	0.196814	0.546901	0.235002	0.581022	0.161559	1.27641	0.0113175	0.0236662	0.0133062	0.171403	0.954022	0.498411	64.948	1.6191	1.71722	0.208706	0.108757	9.82648	88.8856	0.0221771	0.0120962	0.750561
1200	UNUSED	0	ASTA-0min-1	0.196409	1.1461	0.213285	0.622336	0.232661	2.25315	0.0082144	0.0308937	0.00967726	0.544758	1.42643	0.47465	56.6396	1.5083	1.0103	0.130647	0.135973	12.0658	86.9329	0.0274189	-0.00960039	0.705222
1201	UNUSED	0	ASTA-0min-10	0.191361	0.556185	0.247418	0.718016	0.144352	1.02551	0.00866405	0.0229124	0.0108869	0.137889	0.843518	0.425422	73.0562	2.3395	1.80449	0.185908	0.0807063	11.1117	88.6183	0.0153223	-0.00201812	0.697656
1202	UNUSED	0	ASTA-0min-2	0.182295	0.629112	0.220157	0.716696	0.138321	0.935988	0.0100896	0.0222609	0.0108869	0.354233	0.938572	0.491013	81.3591	2.36086	2.04959	0.158449	0.0773407	9.81454	89.4532	0.0189513	-0.00869329	0.836284
1203	UNUSED	0	ASTA-0min-3	0.229202	0.676574	0.273022	0.595557	0.17052	1.41238	0.0124632	0.0298631	0.0104837	0.135126	0.997498	0.508975	85.7478	2.57692	2.89132	0.217184	0.107122	9.05945	88.988	0.0181449	-0.0064551	0.751551
1204	UNUSED	0	ASTA-0min-4	0.219329	0.519003	0.243946	0.743833	0.157606	1.20492	0.0185427	0.0228087	0.00967726	0.151009	0.97953	0.563207	73.4109	2.37402	1.29055	0.198926	0.073159	9.20126	88.6971	0.016532	0.0131316	0.711539
1205	UNUSED	0	ASTA-0min-5	0.203048	0.602714	0.249272	0.571696	0.153477	1.15981	0.0107645	0.0256037	0.0112901	0.142715	1.00137	0.497135	69.2	2.44984	3.09614	0.19339	0.100293	11.2314	88.1905	0.016532	-0.000792373	0.666664
1206	UNUSED	0	ASTA-0min-6	0.226682	0.94332	0.276662	0.70434	0.16359	1.28414	0.0113842	0.0297444	0.00806439	0.164438	1.09998	0.570886	79.611	3.00759	2.95343	0.194504	0.0977826	9.44746	89.2177	0.0177416	0.00478416	0.724182
1207	UNUSED	0	ASTA-0min-7	0.25273	0.833264	0.315039	0.642728	0.18652	1.69512	0.0127847	0.0323354	0.0108869	0.182672	1.1058	0.543831	83.2191	3.24504	1.32339	0.224763	0.115765	11.865	87.0308	0.0181449	-0.00469652	0.781873
1208	UNUSED	0	ASTA-0min-8	0.206126	0.602464	0.258512	0.677286	0.156689	1.20106	0.0105569	0.0255362	0.00927404	0.155867	0.9691	0.501245	65.5144	2.45463	1.5144	0.215513	0.0785665	9.26229	90.4507	0.016532	-0.000251189	0.668669
1209	UNUSED	0	ASTA-0min-9	0.194209	0.538303	0.250746	0.740266	0.144649	1.03591	0.010025	0.0245278	0.0116934	0.144424	0.908569	0.468478	62.2186	1.09715	1.62447	0.196838	0.0763267	11.0642	90.65	0.0149191	-0.000201528	0.766043
1210	UNUSED	0	CANA-SERIE-1-a0	0.232837	0.742074	0.290471	0.769633	0.167176	1.35647	0.0140351	0.0282344	0.00977807	0.181159	1.29405	0.650398	78.9737	2.97775	2.56706	0.2116	0.0983848	10.8685	89.2079	0.0184473	0.002352	0.672702
1211	UNUSED	0	CANA-SERIE-1-b0	0.212134	0.76201	0.259657	0.779077	0.155647	1.1873	0.0107123	0.0282132	0.0115926	0.162544	1.15333	0.547705	85.3755	3.6583	2.09571	0.198044	0.0940304	11.6678	88.9714	0.0200602	-0.00636261	0.653418
1212	UNUSED	0	CANA-SERIE-1-c0	0.201293	0.673699	0.247075	0.746768	0.146292	1.04598	0.0111939	0.0255695	0.0112901	0.151386	1.06092	0.553179	84.1883	2.61799	2.0629	0.178832	0.0849552	11.2565	89.2181	0.0199594	-0.00202672	0.641206
1213	UNUSED	0	CANA-SERIE-1-d0	0.212286	0.715214	0.255182	0.732016	0.14952	1.10024	0.0107653	0.0296962	0.0102821	0.154817	1.15044	0.556198	89.5902	3.5651	2.58621	0.193499	0.087938	10.9339	89.1416	0.0194553	-0.00705675	0.568585
1214	UNUSED	0	REED-1-0min-1	0.257559	0.947827	0.287205	0.735805	0.187045	1.68067	0.0157807	0.0369694	0.0084676	0.168183	1.1306	0.527608	74.1175	1.73039	3.95488	0.223003	0.0992037	9.684	90.0484	0.0145159	-0.0132874	0.732644
1215	UNUSED	0	REED-1-0min-10	0.185384	0.473022	0.244593	0.67438	0.146317	1.0584	0.00999161	0.0202478	0.0141127	0.155994	0.85294	0.46991	62.4832	2.21997	1.68906	0.195086	0.0775014	10.947	89.1629	0.020161	0.00847279	0.678026
1216	UNUSED	0	REED-1-0min-2	0.204603	0.481784	0.257164	0.768717	0.155346	1.17249	0.0132231	0.0223743	0.0108869	0.15477	0.834387	0.420304	73.8845	1.85724	2.01397	0.196436	0.0909561	11.8013	89.0467	0.0189513	0.00473363	0.725959
1217	UNUSED	0	REED-1-0min-3	0.18404	0.539215	0.230326	0.53363	0.142039	0.986719	0.0113068	0.0231501	0.0116934	0.2118	0.958877	0.509583	68.4422	1.16448	2.06485	0.156793	0.0897356	10.3188	88.3057	0.0189513	0.0104218	0.761836
1218	UNUSED	0	REED-1-0min-4	0.246991	0.773472	0.314399	0.728925	0.173091	1.44602	0.0170014	0.0286616	0.0100805	0.171123	1.12826	0.604341	67.7036	2.19202	2.185	0.208905	0.0940116	12.2376	89.9163	0.0193545	0.0144139	0.749369
1219	UNUSED	0	REED-1-0min-5	0.212975	0.623212	0.25915	0.706078	0.160155	1.25389	0.0114346	0.0261776	0.0116934	0.178104	1.0118	0.547201	78.6822	2.62903	2.04922	0.218298	0.0915807	10.4069	90.2637	0.0181449	-0.00833649	0.75204
1220	UNUSED	0	REED-1-0min-6	0.222469	0.640906	0.279225	0.716438	0.16067	1.25828	0.0120377	0.0269916	0.0112901	0.204163	1.01787	0.4937	71.7748	2.60997	2.40756	0.196256	0.0942699	12.7383	89.1863	0.020161	0.000556343	0.70132
1221	UNUSED	0	REED-1-0min-7	0.221439	0.747591	0.259031	0.684265	0.167158	1.35352	0.0126713	0.0279008	0.00927404	0.169466	1.00954	0.477802	72.2982	2.79429	2.88066	0.192179	0.0944158	10.61	88.7988	0.020161	-0.00921476	0.658073
1222	UNUSED	0	REED-1-0min-8	0.247633	0.908466	0.305028	0.656539	0.19397	1.7584	0.0145049	0.0316648	0.0112901	0.197092	1.07622	0.513413	78.836	2.42305	1.90206	0.22655	0.105347	11.5092	89.6905	0.0237899	0.00366476	0.591476
1223	UNUSED	0	REED-1-0min-9	0.221435	0.621786	0.277325	0.608478	0.16111	1.27226	0.0111191	0.0259027	0.00967726	0.140891	0.962504	0.467975	80.7603	2.9141	2.0785	0.230733	0.0824453	9.60805	90.4405	0.0173384	0.00083507	0.698867
1224	UNUSED	0	REED-1-0min-1	0.21784	0.590468	0.259227	0.738094	0.160628	1.27309	0.016329	0.0250416	0.00927404	0.161949	0.908053	0.466955	61.6073	1.52332	4.69017	0.194884	0.0927218	11.9783	88.4458	0.0177416	0.0105931	0.745515
1225	UNUSED	0	HIDE-1-2	0.229875	0.765567	0.264296	0.623828	0.175641	1.50621	0.0156653	0.0299002	0.0104837	0.182016	1.17214	0.623842	73.996	2.75351	1.47822	0.216113	0.106891	10.3493	88.5298	0.0169352	-0.00682186	0.766866
1226	UNUSED	0	HIDE-1-3	0.260401	0.800047	0.318357	0.613411	0.197948	1.90089	0.0171525	0.0313121	0.00887082	0.196915	1.44182	0.701696	87.4903	4.12286	5.52159	0.252327	0.140357	11.5088	88.2449	0.016532	0.0131249	0.771964
1227	UNUSED	0	HIDE-1-4	0.177	0.454372	0.227025	0.597388	0.137021	0.922771	0.0102424	0.0201404	0.00967726	0.147845	0.791422	0.413364	71.0879	1.42122	1.7973	0.168544	0.0769365	11.6367	88.2491	0.0161288	0.00427405	0.626397
1228	UNUSED	0	HIDE-1-5	0.197501	0.674223	0.239671	0.644728	0.161483	1.25936	0.0110269	0.0260221	0.0133062	0.197612	1.03647	0.515943	64.6035	1.98824	1.81674	0.200458	0.0965411	11.542	87.9217	0.0205642	-0.0015337	0.799681
1229	UNUSED	0	HIDE-1-6	0.232506	0.669376	0.29502	0.635886	0.177627	1.54359	0.0129729	0.0291284	0.0104837	0.194479	1.11941	0.579094	87.9036	4.19149	2.04147	0.229432	0.113705	12.8124	88.0777	0.0197577	0.000417913	0.764972
1230	UNUSED	0	HIDE-1-7	0.154195	0.3924	0.188623	0.705039	0.122479	0.746118	0.00935672	0.0189436	0.0120966	0.131437	0.810095	0.446004	67.2826	1.81557	1.60359	0.148676	0.0778086	11.3288	87.532	0.0193545	0.00371727	0.762221
1231	UNUSED	0	HIDE-1-8	0.152216	0.407474	0.200975	0.639215	0.120275	0.713376	0.00902867	0.0172485	0.0112901	0.123762	0.725345	0.371759	58.6164	0.999286	1.83134	0.134219	0.0608252	12.1707	88.1107	0.0197577	0.00786297	0.730755
1232	UNUSED	0	HIDE-2-1	0.206917	0.646135	0.24018	0.760568	0.136883	0.928217	0.00828471	0.0334356	0.0100805	0.136445	1.02219	0.416935	113.362	6.22316	1.92727	0.169741	0.0902585	10.6195	87.5639	0.0185481	-0.0194149	0.83408
1233	UNUSED	0	HIDE-2-10	0.290169	0.951345	0.326819	0.769535	0.188294	1.7256	0.0161628	0.0417045	0.00927404	0.185153	1.19902	0.571072	97.1841	5.76872	3.0933	0.215009	0.133918	11.0961	87.3654	0.016532	-0.0185232	0.730126
1234	UNUSED	0	HIDE-2-11	0.229384	0.538222	0.289772	0.72129	0.162545	1.29429	0.0152506	0.02417	0.00927404	0.174758	0.963507	0.503377	84.1032	3.97801	2.15285	0.197559	0.0830784	11.3296	89.238	0.0197577	0.0072287	0.74232
1235	UNUSED	0	HIDE-2-12	0.258764	0.83317	0.283435	0.637729	0.190208	1.73344	0.0212517	0.0331011	0.00967726	0.185932	1.09251	0.531201	84.2754	2.48783	1.71117	0.199778	0.0953026	10.9786	87.9825	0.0185481	0.00382446	0.805203
1236	UNUSED	0	HIDE-2-13	0.312911	1.06499	0.340967	0.265671	0.215496	2.18108	0.0276776	0.0336315	0.00725795	0.288722	1.51839	0.850144	84.6721	3.07277	4.21351	0.237072	0.123809	10.6033	89.7008	0.0189513	0.0236055	0.57006
1237	UNUSED	0	HIDE-2-14	0.246865	0.706044	0.292634	0.70914	0.167803	1.36883	0.0143945	0.0332551	0.00887082	0.141381	1.07882	0.50384	71.5646	1.1703	4.48723	0.209046	0.0842681	11.2158	89.256	0.0189513	-0.0105135	0.787168
1238	UNUSED	0	HIDE-2-15	0.317311	0.788525	0.396412	0.700073	0.226286	2.46111	0.0169987	0.0355846	0.00927404	0.222907	1.26072	0.590518	80.7603	3.86645	3.48564	0.282384	0.136167	10.6482	89.9719	0.0177416	0.00563347	0.713726
1239	UNUSED	0	HIDE-2-16	0.273777	0.890616	0.316742	0.777661	0.185263	1.67161	0.0124753	0.0438532	0.00927404	0.174318	1.04035	0.506097	85.9747	1.7943	3.90756	0.238662	0.116493	9.81053	88.4581	0.0197577	-0.0153095	0.796539
1240	UNUSED	0	HIDE-2-2	0.202965	0.747509	0.23642	0.605782	0.140165	0.970187	0.00918653	0.0313656	0.00887082	0.140448	0.874922	0.356294	60.9879	1.22013	2.8763	0.166129	0.0910573	9.76607	87.2825	0.016532	-0.0127536	0.647414
1241	UNUSED	0	HIDE-2-3	0.297126	0.984451	0.35001	0.746163	0.194006	1.8205	0.0179652	0.0398139	0.0084676	0.196722	1.32687	0.626783	114.357	10.0935	4.50058	0.227621	0.118172	11.3348	86.9341	0.016532	-0.00690611	0.654087
1242	UNUSED	0	HIDE-2-4	0.195692	0.512278	0.240242	0.6504	0.140663	0.97695	0.0123255	0.0236164	0.0108869	0.15298	0.941029	0.498982	83.039	3.52138	2.76037	0.179581	0.0745742	10.6729	89.3987	0.0169352	0.00720254	0.729686
1243	UNUSED	0	HIDE-2-5	0.27956	0.902517	0.34281	0.689095	0.190355	1.7572	0.0139662	0.0396131	0.0084676	0.174911	1.245	0.575294	93.3725	4.45593	2.23555	0.227374	0.107401	11.1069	88.5936	0.0189513	-0.00458427	0.725952
1244	UNUSED	0	HIDE-2-6	0.149828	0.511083	0.180902	0.756754	0.105368	0.548806	0.00653666	0.0206447	0.0120966	0.0976054	0.69888	0.328179	70.8911	1.53824	1.09936	0.14142	0.059562	10.6222	88.9508	0.0205642	-0.0123499	0.753921
1245	UNUSED	0	HIDE-2-7	0.177863	0.549261	0.220204	0.762099	0.127118	0.799506	0.00963727	0.0231807	0.00927404	0.12209	0.800934	0.38115	81.0442	2.45472	1.73098	0.167482	0.0825447	10.0477	89.6018	0.0193545	-0.00974945	0.679007
1246	UNUSED	0	HIDE-2-8	0.307035	0.987053	0.360174	0.778647	0.200422	1.95378	0.0198414	0.0384371	0.0084676	0.22749	1.45933	0.70446	93.0641	2.95579	3.49008	0.210543	0.134617	13.1012	86.6109	0.0153223	0.00545254	0.709161
1247	UNUSED	0	HIDE-2-9	0.225518	0.640751	0.290885	0.754634	0.167281	1.36607	0.0119323	0.0265622	0.0112901	0.160184	0.907252	0.474516	66.0961	2.22874	2.4243	0.224947	0.107647	10.5422	89.7744	0.0169352	0.00111205	0.620178
1248	UNUSED	0	HIDE-1-a0	0.21908	0.642448	0.272816	0.781177	0.166554	1.36039	0.0135894	0.0268598	0.0110885	0.176894	1.16996	0.601564	76.6226	2.56531	2.70329	0.208811	0.100067	11.8746	88.0701	0.0190521	0.000266406	0.555131
1249	UNUSED	0	HIDE-1-b0	0.199605	0.580547	0.251068	0.666315	0.155654	1.18928	0.0106743	0.0243464	0.0115926	0.160594	1.05025	0.506838	70.3879	2.45052	1.77549	0.208942	0.0941322	10.6258	88.8407	0.0193545	0.000144933	0.587648
1250	UNUSED	0	HIDE-1-c0	0.222427	0.580168	0.274173	0.76418	0.158536	1.22863	0.0160233	0.0241926	0.0105845	0.170623	1.16158	0.639174	79.8174	2.25234	2.91287	0.201524	0.0951284	11.6708	89.3164	0.0192537	0.0140342	0.634853
1251	UNUSED	0	HIDE-1-d0	0.233503	0.687422	0.282619	0.560983	0.173273	1.44938	0.0167486	0.0269977	0.00927404	0.179083	1.35748	0.708424	82.9404	2.96587	3.38961	0.200939	0.109321	12.199	88.9211	0.017036	0.00944781	0.681757
1252	UNUSED	0	ASTA-1	0.240951	0.70617	0.29754	0.606253	0.178654	1.55523	0.0126144	0.0316469	0.0112901	0.169167	1.04025	0.564127	89.5111	4.45228	2.60008	0.223278	0.11259	13.1388	87.89	0.016532	-0.00688732	0.699565
1253	UNUSED	0	ASTA-2	0.207261	0.627547	0.225679	0.79402	0.150573	1.11377	0.0139444	0.0272442	0.0112901	0.166183	1.00551	0.551651	93.2135	3.45822	2.31158	0.190477	0.0949616	11.8927	88.1145	0.0169352	-0.00705331	0.676558
1254	UNUSED	0	ASTA-3	0.206549	0.527585	0.260124	0.810097	0.151356	1.12748	0.0117319	0.026839	0.0124998	0.177172	0.985419	0.502889	87.5822	4.05409	2.55491	0.192987	0.0899152	12.0492	88.1946	0.0177416	0.00389504	0.624447
1255	UNUSED	0	ASTA-4	0.201173	0.614664	0.255367	0.686188	0.144838	1.0317	0.0137291	0.0221127	0.00927404	0.155587	0.89821	0.529282	93.7434	2.19316	3.56264	0.16501	0.0839652	13.9663	88.8483	0.0153223	0.0184348	0.727182
1256	UNUSED	0	ASTA-5	0.21743	0.691802	0.255203	0.730938	0.158541	1.23119	0.0148127	0.0279408	0.0104837	0.174829	1.00194	0.569097	77.6304	2.51673	2.49657	0.191271	0.0838436	11.4489	89.5166	0.0181449	-0.00603897	0.807145
1257	UNUSED	0	ASTA-6	0.413626	1.31172	0.485458	0.754653	0.311264	4.4928	0.0262309	0.0569431	0.0108869	0.370963	1.90702	0.940307	93.6412	9.13509	6.0664	0.410222	0.21133	12.6152	87.9174	0.016532	-0.00587403	0.66414
1258	UNUSED	0	CANA-1	0.215676	0.706684	0.238184	0.792597	0.163261	1.29763	0.013819	0.0288163	0.00967726	0.149062	1.02754	0.473148	74.7457	2.48259	3.27009	0.205728	0.0940857	10.3106	89.0723	0.0181449	-0.00595733	0.749462
1259	UNUSED	0	CANA-2	0.197459	0.511443	0.252324	0.721815	0.146104	1.04854	0.0114152	0.0223332	0.0100805	0.143644	0.917839	0.494705	72.258	2.81256	2.74723	0.187979	0.0680208	12.1618	90.4272	0.0157256	0.0102483	0.847241
1260	UNUSED	0	CANA-3	0.191429	0.580169	0.239799	0.660382	0.143854	1.01709	0.0112608	0.0239369	0.00967726	0.139873	0.892961	0.455845	69.4067	1.85698	3.27038	0.170366	0.0867903	12.7745	88.382	0.0145159	0.00385777	0.718325
1261	UNUSED	0	CANA-4	0.155003	0.492011	0.18389	0.620958	0.118814	0.698997	0.00763138	0.0214893	0.0120966	0.124259	0.720947	0.345451	64.6627	1.24542	1.40278	0.149426	0.0751982	11.2783	89.2089	0.0185481	-0.00791516	0.683713
1262	UNUSED	0	CANA-5	0.235571	0.792189	0.292559	0.687259	0.171045	1.42987	0.0137682	0.0310689	0.0104837	0.149892	0.98168	0.4445	73.3679	2.27091	1.95836	0.191879	0.100687	13.1006	87.5551	0.0157256	0.00688538	0.751837
1263	UNUSED	0	CANA-6	0.20182	0.661623	0.243681	0.597329	0.148004	1.07756	0.00952666	0.0274843	0.0104837	0.150283	0.999228	0.451076	94.4712	4.06398	1.94232	0.183928	0.100282	10.485	89.0469	0.0181449	-0.0028075	0.745381
1264	UNUSED	0	PIEL-1	0.23698	0.700271	0.284099	0.732738	0.177934	1.53624	0.0145673	0.031477	0.0108869	0.206164	1.13957	0.558946	72.3345	2.67397	2.67677	0.227154	0.11113	11.4812	88.4964	0.0189513	0.0081689	0.809373
1265	UNUSED	0	PIEL-2	0.210921	0.597473	0.273128	0.656391	0.1682	1.3855	0.0117549	0.0262347	0.0116934	0.179758	1.05107	0.537393	67.627	3.10651	2.09012	0.222708	0.101056	12.518	88.4246	0.0169352	0.00690491	0.746831
1266	UNUSED	0	PIEL-3	0.204728	0.561645	0.263788	0.647861	0.155005	1.17835	0.0120153	0.0216092	0.0108869	0.164238	0.981841	0.564621	66.8998	2.90901	2.65809	0.198122	0.0810635	11.5075	89.8535	0.0189513	0.00442313	0.775284
1267	UNUSED	0	PIEL-4	0.191538	0.63636	0.22823	0.696159	0.150575	1.1104	0.0120872	0.028049	0.00927404	0.150687	1.04525	0.502726	57.9736	1.81781	2.2938	0.164099	0.110369	11.3458	87.1151	0.0209674	-0.00424576	0.719218
1268	UNUSED	0	PIEL-5	0.19313	0.657241	0.225543	0.660282	0.157662	1.21831	0.0116173	0.0253908	0.0124998	0.174703	1.00712	0.484331	62.2593	2.33495	1.53786	0.217005	0.102556	9.70186	89.8954	0.0189513	0.000510326	0.599259
1269	UNUSED	0	PIEL-6	0.362632	1.14454	0.452073	0.682182	0.294007	4.00679	0.0219827	0.0465842	0.00766117	0.329508	1.76064	0.88161	64.4942	3.60041	7.42976	0.31532	0.184604	12.3417	85.281	0.0153223	0.016206	0.690486

## Sheet: S1-1 Test of equality
Wilk’s Lambda
Test of Function(s)	Wilks' Lambda	Chi-square	df	Sig.
1 a 6	0.107	2834.51	132	0
2 a 6	0.306	1502.62	105	0
3 a 6	0.506	865.449	80	0
4 a 6	0.726	407.577	57	0
5 a 6	0.879	163.404	36	0
6	0.976	30.409	17	0.024
Test of equality of group means
	Wilk’s Lambda	F	gl1	gl2	Sig.
Sq	0.62	130.828	6	1279	0
Sv	0.743	73.671	6	1279	0
Smc (p = 10%)	0.589	148.98	6	1279	0
Str (s = 0.2)	0.771	63.481	6	1279	0
Sdq	0.63	125.244	6	1279	0
Sdr	0.676	102.266	6	1279	0
Vm (p = 10%)	0.712	86.099	6	1279	0
Vvv (p = 80%)	0.736	76.462	6	1279	0
Spd (pruning = 5%)	0.579	155.265	6	1279	0
Spc (pruning = 5%)	0.667	106.254	6	1279	0
S10z (pruning = 5%)	0.619	131.251	6	1279	0
S5p (pruning = 5%)	0.628	126.117	6	1279	0
Sda (pruning = 5%)	0.695	93.384	6	1279	0
Sdv (pruning = 5%)	0.865	33.176	6	1279	0
Shv (pruning = 5%)	0.853	36.703	6	1279	0
Sk (Gaussian filter, 0.008 mm)	0.479	231.638	6	1279	0
Svk (Gaussian filter, 0.008 mm)	0.756	68.846	6	1279	0
Smr1 (Gaussian filter, 0.008 mm)	0.733	77.72	6	1279	0
Smr2 (Gaussian filter, 0.008 mm)	0.708	88.032	6	1279	0
Sds	0.801	52.881	6	1279	0
Smean	0.843	39.673	6	1279	0
Stdi	0.934	15.01	6	1279	0

## Sheet: S1-2 Unused surfaces Meat 1-2
ID	MATERIAL	TOOL	ZONE/AREA	Sq	Sv	Smcp10	Strs0.2	Sdq	Sdr	Vmp10	Vvvp80	Spdpruning5	Spcpruning5	S10zpruning5	S5ppruning5	Sdapruning5	Sdvpruning5	Shvpruning5	SkGaussianfilter0.008mm	SvkGaussianfilter0.008mm	Smr1Gaussianfilter0.008mm	Smr2Gaussianfilter0.008mm	Sds	Smean	Stdi
1	UNUSED	MEAT-2	AREA1	0.238611	0.736951	0.303355	0.527479	0.188117	1.72297	0.0128173	0.0332136	0.0120966	0.191161	1.14154	0.572536	73.8435	2.17848	2.96318	0.227696	0.126812	12.0213	89.594	0.0169352	-0.0051209	0.641819
2	UNUSED	MEAT-2	AREA2	0.235539	0.53436	0.27318	0.530134	0.181063	1.58695	0.021646	0.0234372	0.0104837	0.183804	1.25486	0.761696	70.9239	2.22892	2.73126	0.218253	0.0936261	11.185	89.3095	0.0185481	0.0227059	0.725249
3	UNUSED	MEAT-2	AREA3	0.295102	0.701594	0.379438	0.547043	0.220662	2.19306	0.0242596	0.0291081	0.00967726	0.188009	1.22148	0.687733	73.9554	3.46533	3.21525	0.227782	0.14844	11.7909	88.3227	0.020161	0.0368672	0.56815
4	UNUSED	MEAT-2	AREA4	0.324128	0.845567	0.376005	0.496299	0.256325	3.06292	0.0251705	0.037459	0.00887082	0.283174	1.54094	0.827731	81.5854	3.45287	6.05967	0.292682	0.163333	12.8752	88.6987	0.0177416	0.0184232	0.524825
5	UNUSED	MEAT-2	AREA5	0.2664	0.715624	0.3448	0.548248	0.209583	2.1309	0.0154552	0.0280969	0.00887082	0.228228	1.34533	0.736219	65.6631	2.38729	2.33193	0.273756	0.0974963	11.5035	89.6009	0.0153223	0.0194705	0.623653
6	UNUSED	MEAT-2	AREA6	0.224835	0.792647	0.283874	0.630516	0.176423	1.51963	0.0122675	0.0285951	0.012903	0.165495	1.08388	0.552228	70.9567	2.61508	1.76667	0.232467	0.120015	11.4681	88.5643	0.0205642	-0.000482822	0.644823
7	UNUSED	MEAT-2	AREA7	0.219364	0.582566	0.290752	0.629388	0.170425	1.43034	0.010582	0.0253528	0.0108869	0.15879	1.00436	0.498855	85.9005	2.48439	2.47504	0.218215	0.0931461	11.0109	87.7442	0.0197577	0.00292628	0.791525
8	UNUSED	MEAT-2	AREA8	0.223749	0.636425	0.28564	0.487407	0.182179	1.62811	0.0112097	0.0300236	0.0133062	0.185472	0.989038	0.452622	63.4116	2.40666	1.36266	0.245265	0.099454	11.8102	88.38	0.020161	-0.00789981	0.700936
9	UNUSED	MEAT-2	AREA9	0.244881	0.71935	0.309746	0.498237	0.19134	1.77521	0.0136817	0.0277834	0.0100805	0.184101	1.09405	0.645784	77.5556	2.66921	2.72123	0.241967	0.107183	10.7781	88.7527	0.0185481	0.0142908	0.708192
10	UNUSED	MEAT-2	AREA10	0.203678	0.688819	0.239674	0.571934	0.158322	1.22604	0.0118111	0.0296552	0.0116934	0.149221	1.07421	0.506342	59.2454	1.75795	1.60242	0.190923	0.102832	10.3428	90.2801	0.0213706	-0.00444167	0.750337
11	UNUSED	MEAT-2	AREA11	0.220559	0.563227	0.292866	0.562578	0.174731	1.49786	0.0123468	0.0258654	0.0112901	0.160283	1.0287	0.518752	67.7959	3.11916	3.09592	0.243712	0.103965	11.358	88.9901	0.0145159	0.0061925	0.600222
12	UNUSED	MEAT-2	AREA12	0.210392	0.614354	0.260111	0.513177	0.166436	1.36088	0.0106279	0.0269329	0.0141127	0.167198	1.00581	0.510579	75.4776	2.91104	2.14447	0.234799	0.096217	9.77517	90.003	0.0177416	-0.00853006	0.552527
13	UNUSED	MEAT-2	AREA13	0.231786	0.723075	0.284088	0.597116	0.171276	1.44414	0.0167048	0.0284103	0.0112901	0.158458	1.10727	0.613302	78.9221	2.49492	2.81568	0.215	0.0892517	11.3593	90.1775	0.0157256	0.00797484	0.570651
14	UNUSED	MEAT-2	AREA14	0.229874	0.599526	0.294847	0.695805	0.172987	1.46928	0.0115271	0.0299308	0.0100805	0.184448	1.06459	0.536036	76.6855	3.75776	2.30027	0.217738	0.105378	13.2765	87.8143	0.0177416	0.00302916	0.62855
15	UNUSED	MEAT-2	AREA15	0.225151	0.673836	0.274059	0.573351	0.179198	1.54397	0.0151755	0.0278573	0.0116934	0.162766	0.991601	0.528115	76.1665	2.44274	3.38538	0.229694	0.105292	11.9788	90.1675	0.0185481	0.00966872	0.604919
16	UNUSED	MEAT-2	AREA16	0.209647	0.570202	0.269115	0.68425	0.154932	1.18608	0.013062	0.0215958	0.0116934	0.143226	0.881381	0.496546	62.001	1.76983	3.30232	0.200626	0.077627	11.1187	88.6118	0.0177416	0.00721438	0.685629
17	UNUSED	MEAT-2	AREA17	0.268553	0.723101	0.334198	0.602047	0.207367	2.06993	0.0179667	0.0307151	0.0100805	0.198253	1.26959	0.694115	69.054	2.55751	4.94798	0.255747	0.125264	11.4365	89.0103	0.0177416	0.011101	0.72455
18	UNUSED	MEAT-2	AREA18	0.233619	0.690568	0.297245	0.62025	0.181615	1.60949	0.0117574	0.0320687	0.0104837	0.180153	1.089	0.524235	76.3229	4.21309	2.36934	0.216016	0.130341	12.4823	86.9154	0.0173384	0.00283645	0.646257
19	UNUSED	MEAT-2	AREA19	0.328021	0.86818	0.38821	0.45201	0.251767	2.96215	0.0241759	0.038606	0.00967726	0.253938	1.55947	0.776365	78.4916	3.87336	5.06288	0.282848	0.157148	13.0395	87.2968	0.016532	0.0103839	0.654933
20	UNUSED	MEAT-2	AREA20	0.266785	0.748601	0.322233	0.60444	0.198967	1.91989	0.0178528	0.0317286	0.00967726	0.19182	1.33609	0.731605	72.2853	3.54323	3.53984	0.227323	0.110554	12.2626	88.2542	0.0177416	-0.000107572	0.636938
21	UNUSED	MEAT-2	AREA21	0.237098	0.999423	0.278445	0.523503	0.183157	1.61848	0.012081	0.031921	0.0120966	0.174244	1.10352	0.519362	85.6532	5.50302	1.81671	0.243912	0.122108	9.2364	89.8827	0.020161	-0.0050469	0.568867
22	UNUSED	MEAT-2	AREA22	0.25015	0.691826	0.319716	0.601359	0.198527	1.91711	0.0142227	0.0306217	0.0153223	0.197809	1.20713	0.595164	68.8537	3.16099	1.16586	0.243525	0.107468	11.6263	87.0362	0.0209674	0.00980069	0.654884
23	UNUSED	MEAT-2	AREA23	0.232258	0.690956	0.296089	0.519621	0.177431	1.51419	0.0135729	0.0244116	0.0104837	0.158224	1.00506	0.597014	78.3624	2.26836	1.45346	0.22621	0.0823145	10.6494	89.9004	0.0193545	0.00458902	0.575796
24	UNUSED	MEAT-2	AREA24	0.257431	0.774147	0.312491	0.57386	0.198332	1.90256	0.0163059	0.0313172	0.0112901	0.196244	1.22815	0.611658	77.7539	3.19035	1.91193	0.219941	0.121628	13.1991	87.4734	0.0157256	0.00109552	0.715348
25	UNUSED	MEAT-2	AREA25	0.307189	1.05477	0.346049	0.36702	0.239764	2.59448	0.0255772	0.0380977	0.0108869	0.218245	1.18202	0.654256	81.2372	2.9076	3.06351	0.226255	0.176167	12.2657	87.0885	0.0189513	0.0190773	0.590604
26	UNUSED	MEAT-2	AREA26	0.226395	0.63849	0.284778	0.563914	0.184033	1.64809	0.0110696	0.0269023	0.0133062	0.177544	0.993701	0.529631	64.5753	1.89649	1.99727	0.244129	0.121245	11.0902	89.3186	0.0193545	-0.00295181	0.661307
27	UNUSED	MEAT-2	AREA27	0.226534	0.662129	0.28941	0.60267	0.17534	1.50873	0.0113632	0.0289643	0.0133062	0.199478	1.08893	0.500881	79.006	2.47788	1.58422	0.233327	0.101644	11.9689	88.5741	0.0189513	0.00121212	0.618668
28	UNUSED	MEAT-2	AREA28	0.218095	0.591622	0.265092	0.600035	0.172023	1.43926	0.0139071	0.0254546	0.0116934	0.162241	1.12538	0.592506	68.115	2.37183	1.86881	0.20105	0.114032	12.3576	87.9947	0.0189513	0.00416899	0.627328
29	UNUSED	MEAT-2	AREA29	0.242369	1.01818	0.28689	0.560552	0.190309	1.74352	0.0152836	0.0299729	0.00927404	0.232665	1.25849	0.644696	73.6358	1.82986	5.83514	0.240931	0.128622	10.4581	90.3578	0.016532	0.00628534	0.709255
30	UNUSED	MEAT-2	AREA30	0.283646	0.790859	0.338965	0.578092	0.214665	2.18017	0.0207218	0.0332142	0.0116934	0.187434	1.33171	0.651752	72.2484	2.99866	2.7122	0.246818	0.129596	12.6588	89.8045	0.0173384	0.0172623	0.574221
31	UNUSED	MEAT-1	AREA1	0.334099	0.815912	0.416619	0.677762	0.260692	3.18584	0.0245026	0.0361377	0.00927404	0.248536	1.55877	0.840123	77.0276	1.82918	5.71752	0.336428	0.155293	12.4482	88.4369	0.0153223	0.0233556	0.65033
32	UNUSED	MEAT-1	AREA2	0.179684	0.597667	0.22326	0.68067	0.130255	0.842429	0.00767145	0.0240689	0.0112901	0.133366	0.814031	0.396473	76.8731	1.70943	1.45265	0.169478	0.0892528	10.9431	90.058	0.0185481	-0.00649227	0.787917
33	UNUSED	MEAT-1	AREA3	0.165969	0.471109	0.2172	0.724047	0.125032	0.775866	0.00796595	0.0178417	0.0104837	0.13577	0.732698	0.388847	96.1245	3.78168	1.98012	0.174997	0.0665927	10.7142	89.9031	0.0185481	0.000581727	0.772194
34	UNUSED	MEAT-1	AREA4	0.190636	0.591607	0.240191	0.57963	0.1433	1.01009	0.00821615	0.0267192	0.00927404	0.156723	0.909325	0.414281	78.902	3.03682	2.27558	0.179019	0.0990528	12.7367	87.8398	0.0157256	0.00144041	0.60685
35	UNUSED	MEAT-1	AREA5	0.178574	0.518298	0.220604	0.725623	0.130756	0.842992	0.0104119	0.0225602	0.0124998	0.128345	0.797373	0.372994	62.1508	1.50313	1.93438	0.159041	0.0762351	11.033	88.2813	0.0181449	-0.00454992	0.767552
36	UNUSED	MEAT-1	AREA6	0.254967	0.622905	0.273254	0.632832	0.179414	1.55587	0.0259705	0.0254396	0.00806439	0.166785	1.05946	0.521058	73.7123	2.20106	4.13789	0.192139	0.0941976	11.8689	87.9247	0.0181449	0.0243799	0.72247
37	UNUSED	MEAT-1	AREA7	0.174875	0.519548	0.223906	0.75008	0.125896	0.782543	0.0078494	0.0207565	0.0104837	0.13099	0.762919	0.382427	90.8056	3.72168	2.15083	0.178078	0.0687239	9.73201	90.4731	0.0197577	-0.00629584	0.778431
38	UNUSED	MEAT-1	AREA8	0.210248	0.542447	0.26898	0.712655	0.155328	1.18991	0.0129674	0.0247168	0.0116934	0.160793	0.948883	0.550762	68.2356	2.39977	1.82577	0.193437	0.08323	12.1044	87.5601	0.0189513	0.000480794	0.631316
39	UNUSED	MEAT-1	AREA9	0.21833	0.639068	0.252653	0.560139	0.154903	1.1741	0.0137352	0.0301191	0.00766117	0.138481	0.802254	0.42843	83.5865	2.47724	1.59678	0.19541	0.0998399	10.1001	90.6728	0.0161288	-0.000232884	0.69553
40	UNUSED	MEAT-1	AREA10	0.166088	0.52251	0.199106	0.617088	0.126878	0.792016	0.00646371	0.0241437	0.0133062	0.133177	0.747941	0.330474	81.7978	3.07157	0.897599	0.172102	0.0817755	7.81783	88.3011	0.0221771	-0.0120775	0.772627
41	UNUSED	MEAT-1	AREA11	0.227953	0.716721	0.297318	0.755564	0.166421	1.36188	0.0127483	0.0279591	0.00927404	0.153323	1.0151	0.475887	80.3334	3.1784	3.54178	0.21114	0.0919242	12.4381	88.931	0.0153223	0.00482177	0.646085
42	UNUSED	MEAT-1	AREA12	0.180582	0.484895	0.230089	0.781253	0.133411	0.874428	0.0111287	0.0211558	0.0100805	0.132828	0.726205	0.409927	66.7085	1.15373	1.37614	0.166691	0.0776248	12.1807	86.7599	0.016532	0.0116148	0.728044
43	UNUSED	MEAT-1	AREA13	0.269541	0.824754	0.326505	0.707875	0.198351	1.88958	0.0222195	0.0307444	0.00725795	0.221787	1.29174	0.686376	87.8613	3.34177	4.47998	0.212847	0.113027	13.8198	87.7096	0.0161288	0.0238712	0.708959
44	UNUSED	MEAT-1	AREA14	0.16053	0.491012	0.205616	0.78674	0.122348	0.738815	0.00760826	0.0185871	0.0116934	0.117516	0.729758	0.392213	63.3475	1.92775	1.5713	0.161329	0.069153	10.3832	89.3191	0.0197577	0.00335408	0.59811
45	UNUSED	MEAT-1	AREA15	0.203591	0.629091	0.242806	0.640859	0.163752	1.29369	0.0144473	0.0257504	0.0120966	0.168265	1.1225	0.584273	70.7271	3.37488	2.03252	0.195473	0.107739	11.5033	89.4473	0.0173384	0.00355569	0.590973
46	UNUSED	MEAT-1	AREA16	0.160724	0.434466	0.198393	0.678683	0.123483	0.753633	0.0106129	0.0176919	0.0112901	0.126106	0.736414	0.367146	62.1226	1.6621	1.32031	0.153789	0.0620548	12.6288	90.6848	0.0189513	0.00837587	0.786838
47	UNUSED	MEAT-1	AREA17	0.20658	0.710466	0.243612	0.714949	0.13948	0.956065	0.0133103	0.0253696	0.00806439	0.131705	0.890267	0.423054	93.1605	1.60179	2.94251	0.172523	0.0714647	11.3128	89.2634	0.0161288	0.0103574	0.814752
48	UNUSED	MEAT-1	AREA18	0.148247	0.425181	0.185748	0.752434	0.112221	0.619493	0.00677164	0.0196968	0.0108869	0.11583	0.632199	0.315506	69.2526	1.59006	1.0187	0.154396	0.0637702	9.73281	90.5951	0.0169352	-0.00413286	0.725969
49	UNUSED	MEAT-1	AREA19	0.18199	0.54553	0.222699	0.692676	0.13241	0.870995	0.0108063	0.0225857	0.00967726	0.140972	0.854621	0.471766	66.352	1.44568	2.42944	0.177915	0.0616855	11.459	89.0008	0.0173384	0.00041953	0.763862
50	UNUSED	MEAT-1	AREA20	0.144812	0.45181	0.175627	0.635386	0.108621	0.582596	0.00758252	0.0189332	0.0124998	0.0906806	0.679507	0.316872	71.2519	1.49192	1.27222	0.139049	0.0750684	11.4336	87.5605	0.0209674	-0.00647701	0.784488
51	UNUSED	MEAT-1	AREA21	0.15955	0.425122	0.212332	0.660318	0.114203	0.650193	0.00855545	0.0193753	0.00887082	0.124172	0.690072	0.35826	74.5734	1.87835	1.07788	0.139132	0.0608515	11.4342	87.511	0.0173384	-0.0030764	0.807412
52	UNUSED	MEAT-1	AREA22	0.207199	0.656098	0.262187	0.711633	0.148917	1.08668	0.0108161	0.0236365	0.00887082	0.166985	0.877853	0.431293	63.3788	2.27902	2.77704	0.180623	0.0830936	12.6599	88.5081	0.0153223	0.00141922	0.704207
53	UNUSED	MEAT-1	AREA23	0.187086	0.634163	0.218506	0.783957	0.134861	0.899891	0.011208	0.0253348	0.0116934	0.138503	0.808566	0.405868	74.1111	2.98326	1.49741	0.167711	0.0866362	12.4589	88.6928	0.0205642	-0.00266539	0.751017
54	UNUSED	MEAT-1	AREA24	0.173699	0.510156	0.220191	0.54238	0.123526	0.757123	0.00820973	0.022381	0.0108869	0.127823	0.82839	0.399064	81.9791	2.07683	1.52454	0.15764	0.0746457	12.8831	87.3903	0.0149191	0.00321025	0.690524
55	UNUSED	MEAT-1	AREA25	0.187134	0.575139	0.229957	0.784244	0.138625	0.945362	0.00979691	0.0247427	0.0116934	0.116841	0.838226	0.449744	81.7616	2.43366	1.28737	0.17529	0.0788502	11.051	88.7277	0.0213706	-0.0117566	0.72194
56	UNUSED	MEAT-1	AREA26	0.193765	0.626323	0.223846	0.754863	0.141537	0.983496	0.00998415	0.0267656	0.0108869	0.145289	0.856177	0.417448	72.3345	2.66117	1.14149	0.188199	0.0802117	9.52755	87.7314	0.0181449	-0.00378064	0.672242
57	UNUSED	MEAT-1	AREA27	0.229827	0.654365	0.280526	0.552802	0.158788	1.2363	0.0171089	0.0270941	0.0100805	0.161251	1.09762	0.599195	60.7151	1.11547	4.33906	0.211627	0.0784069	11.2392	92.2556	0.0161288	0.00656765	0.733056
58	UNUSED	MEAT-1	AREA28	0.209299	0.566249	0.258712	0.554151	0.15991	1.25204	0.0135099	0.0239344	0.0104837	0.189725	1.00584	0.536128	69.3284	2.53158	2.65612	0.20763	0.0826134	12.601	90.1063	0.0157256	-0.000451143	0.732332
59	UNUSED	MEAT-1	AREA29	0.209197	0.455036	0.259148	0.722374	0.154045	1.1605	0.0146341	0.0206295	0.0108869	0.153077	0.876866	0.469172	65.486	1.96822	2.49896	0.191324	0.0761542	11.6936	88.2398	0.0157256	0.0102452	0.660213
60	UNUSED	MEAT-1	AREA30	0.291885	0.878819	0.371058	0.495899	0.215458	2.22248	0.0193853	0.034002	0.00887082	0.199876	1.2659	0.605205	88.2852	3.74341	3.17741	0.232809	0.132451	14.1137	88.7147	0.0153223	0.00894222	0.634979

## Sheet: S1-3 Classification - Meat-1
Classification Results - Meat TOOL -1
Predicted Group Membership
		NOUSE	DRYMEAT	Total
Count	UNUSED	24	6	30
	DRYMEAT	8	88	96
%	UNUSED	80	20	100
	DRYMEAT	8.3	91.7	100
a. 88,9% of original grouped cases correctly classified.
Wilks' Lambda - Meat TOOL -1
Test of Function(s)	Wilks' Lambda	Chi-square	df	Sig.
1	0.518	74.293	22	0

## Sheet: S1-4 Classification - Meat-2
Classification Results - Meat TOOL -2
Predicted Group Membership
		NOUSE	DRYMEAT	Total
Count	UNUSED	30	2	32
	DRYMEAT	7	106	113
%	UNUSED	93.8	6.3	100
	DRYMEAT	6.2	93.8	100
a. 93,8% of original grouped cases correctly classified.
Wilks' Lambda - Meat TOOL -2
Test of Function(s)	Wilks' Lambda	Chi-square	df	Sig.
1	0.322	149.586	22	0

## Sheet: S1-5 Classification - Wood
Classification Results - Wood Hafted/Unhafted tools
Predicted Group Membership
WOOD (unhafted)		UNUSED	ANTLER	REEDS	HIDE	BONE	WOOD
	10	4 (50%)	1(12,5%)	-	-	-	3 (37,5%)
	20	5 (62,5%)	-	-	-	-	3 (37,5%)
	30	1 (12,5%)	-	-	-	-	7 (87,5%)
	40	1(12,5%)	-	-	-	-	7 (87,5%)
	50	3 (37,5%)	-	-	-	1(12,5%)	4 (50%)
	60	-	1(12,5%)	-	-	2 (25%)	5 (62,5%)
WOOD (hafted)		UNUSED	ANTLER	REEDS	HIDE	BONE	WOOD
	10	1(12,5%)	-	-	-	-	7 (87,5%)
	20	1(12,5%)	-	-	-	-	7 (87,5%)
	30	1(12,5%)	-	-	-	-	7 (87,5%)
	40	-	-	-	-	-	8 (100%)
	50	-	-	1(12,5%)	-	3 (37,5%)	4 (50%)
	60	-	-	-	-	2 (25%)	6 (75%)

## Sheet: S1-6 Classification - 16 groups
Classification Results
Predicted Group Membership
	Unused	Antler 10-20	Antler 30-40	Antler 50-60	Reed 10-20	Reed 30-40	Reed 50-60	Hide 10-20	Hide 30-40	Hide 50-60	Bone 10-20	Bone 30-40	Bone 50-60	Wood 10-20	Wood 30-40	Wood 50-60
Antler 10	3	7	-	-	-	-	-	2	1	-	-	-	1	1	1	-
	18.8	43.8	-	-	-	-	-	12.5	6.3	-	-	-	6.3	6.3	6.3	-
Antler 20	2	4	1	-	-	-	-	2	3	-	-	1	-	-	2	1
	12.5	25	6.25	-	-	-	-	12.5	18.75	-	-	6.25	-	-	12.5	6.25
Antler 30	-	2	6	-	-	-	-	2	4	-	-	1	1	-	-	-
	-	12.5	37.5	-	-	-	-	12.5	25	-	-	6.25	6.25	-	-	-
Antler 40	-	-	6	7	1	1	-	-	-	-	-	-	1	-	-	-
	-	-	37.5	43.75	6.25	6.25	-	-	-	-	-	-	6.25	-	-	-
Antler 50	-	-	2	9	-	1	1	1	-	1	-	-	1	-	-	-
	-	-	12.5	56.25	-	6.25	6.25	6.25	-	6.25	-	-	6.25	-	-	-
Antler 60	-	-	2	9	-	-	2	-	-	-	-	1	2	-	-	-
	-	-	12.5	56.25	-	-	12.5	-	-	-	-	6.25	12.5	-	-	-
Reed 10	-	-	2	-	5	2	-	-	2	-	1	2	-	-	-	2
	-	-	12.5	-	31.25	12.5	-	-	12.5	-	6.25	12.5	-	-	-	12.5
Reed 20	-	-	1	-	5	5	2	-	-	-	-	3	-	-	-	-
	-	-	6.25	-	31.25	31.25	12.5	-	-	-	-	18.75	-	-	-	-
Reed 30	-	-	-	2	6	2	4	-	1	-	-	-	1	-	-	-
	-	-	-	12.5	37.5	12.5	25	-	6.25	-	-	-	6.25	-	-	-
Reed 40	-	-	1	-	1	5	8	-	1	-	-	-	-	-	-	-
	-	-	6.25	-	6.25	31.25	50	-	6.25	-	-	-	-	-	-	-
Reed 50	-	-	1	4	1	-	10	-	-	-	-	-	-	-	-	-
	-	-	6.25	25	6.25	-	62.5	-	-	-	-	-	-	-	-	-
Reed 60	-	-	-	-	-	5	11	-	-	-	-	-	-	-	-	-
	-	-	-	-	-	31.25	68.75	-	-	-	-	-	-	-	-	-
Hide 10	1	4	-	-	-	-	-	6	4	1	-	-	-	-	-	-
	6.25	25	-	-	-	-	-	37.5	25	6.25	-	-	-	-	-	-
Hide 20	-	-	-	-	-	-	-	4	7	5	-	-	-	-	-	-
	-	-	-	-	-	-	-	25	43.75	31.25	-	-	-	-	-	-
Hide 30	-	-	1	-	-	-	-	8	4	2	-	-	-	-	1	-
	-	-	6.25	-	-	-	-	5-	25	12.5	-	-	-	-	6.25	-
Hide 40	-	3	-	-	-	-	-	5	3	2	-	-	2	-	-	1
	-	18.75	-	-	-	-	-	31.25	18.75	12.5	-	-	12.5	-	-	6.25
Hide 50	-	-	4	1	1	-	-	-	7	3	-	-	-	-	-	-
	-	-	25	6.25	6.25	-	-	-	43.75	18.75	-	-	-	-	-	-
Hide 60	-	-	4	-	1	-	-	1	1	6	1	2	-	-	-	-
	-	-	25	-	6.25	-	-	6.25	6.25	37.5	6.25	12.5	-	-	-	-
Bone 10	-	-	-	1	-	-	-	1	1	-	5	2	1	3	2	-
	-	-	-	6.25	-	-	-	6.25	6.25	-	31.25	12.5	6.25	18.75	12.5	-
Bone 20	1	1	-	-	1	-	-	-	2	-	9	1	-	-	-	1
	6.25	6.25	-	-	6.25	-	-	-	12.5	-	56.25	6.25	-	-	-	6.25
Bone 30	-	1	1	1	2	-	1	-	1	-	3	2	3	-	1	-
	-	6.25	6.25	6.25	12.5	-	6.25	-	6.25	-	18.75	12.5	18.75	-	6.25	-
Bone 40	-	-	6	1	2	-	-	-	-	2	-	3	1	-	1	-
	-	-	37.5	6.25	12.5	-	-	-	-	12.5	-	18.75	6.25	-	6.25	-
Bone 50	-	-	5	-	1	1	1	-	-	1	1	1	5	-	-	-
	-	-	31.25	-	6.25	6.25	6.25	-	-	6.25	6.25	6.25	31.25	-	-	-
Bone 60	-	-	1	3	1	-	-	-	1	1	-	3	6	-	-	-
	-	-	6.25	18.75	6.25	-	-	-	6.25	6.25	-	18.75	37.5	-	-	-
Wood 10	4	1	-	-	-	-	-	-	-	-	2	-	-	8	1	-
	25	6.25	-	-	-	-	-	-	-	-	12.5	-	-	5-	6.25	-
Wood 20	-	4	-	-	-	-	-	-	-	-	-	-	-	7	4	1
	-	25	-	-	-	-	-	-	-	-	-	-	-	43.75	25	6.25
Wood 30	-	3	-	-	-	-	-	-	-	-	1	-	-	5	5	2
	-	18.75	-	-	-	-	-	-	-	-	6.25	-	-	31.25	31.25	12.5
Wood 40	-	5	-	-	2	-	-	1	-	-	-	-	-	4	3	1
	-	31.25	-	-	12.5	-	-	6.25	-	-	-	-	-	25	18.75	6.25
Wood 50	1	3	-	-	-	-	-	-	-	-	-	-	-	1	3	8
	6.25	18.75	-	-	-	-	-	-	-	-	-	-	-	6.25	18.75	50
Wood 60	-	-	-	-	-	-	-	-	-	1	-	1	-	-	3	11
	-	-	-	-	-	-	-	-	-	6.25	-	6.25	-	-	18.75	68.75
S1-6. Classification Results using four time intervals (0, 10-20, 30-40, 50-60). 70,0% of original grouped cases correctly classified.

## Sheet: S1-7 Blind clas. 16 groups
		No use	Antler 10-20	Antler 30-40	Antler 50-60	Reed 10-20	Reed 30-40	Reed 50-60	Hide 10-20	Hide 30-40	Hide 50-60	Bone 10-20	Bone 30-40	Bone 50-60	Wood 10-20	Wood 30-40	Wood 50-60
Antler 10	N	3	7	0	0	0	0	0	2	1	0	0	0	1	1	1	0
	%	18.8	43.8	0	0	0	0	0	12.5	6.3	0	0	0	6.3	6.3	6.3	0
Antler 20	N	2	4	1	0	0	0	0	2	3	0	0	1	0	0	2	1
	%	12.5	25	6.25	0	0	0	0	12.5	18.75	0	0	6.25	0	0	12.5	6.25
Antler 30	N	0	2	6	0	0	0	0	2	4	0	0	1	1	0	0	0
	%	0	12.5	37.5	0	0	0	0	12.5	25	0	0	6.25	6.25	0	0	0
Antler 40	N	0	0	6	7	1	1	0	0	0	0	0	0	1	0	0	0
	%	0	0	37.5	43.75	6.25	6.25	0	0	0	0	0	0	6.25	0	0	0
Antler 50	N	0	0	2	9	0	1	1	1	0	1	0	0	1	0	0	0
	%	0	0	12.5	56.25	0	6.25	6.25	6.25	0	6.25	0	0	6.25	0	0	0
Antler 60	N	0	0	2	9	0	0	2	0	0	0	0	1	2	0	0	0
	%	0	0	12.5	56.25	0	0	12.5	0	0	0	0	6.25	12.5	0	0	0
Reed 10	N	0	0	2	0	5	2	0	0	2	0	1	2	0	0	0	2
	%	0	0	12.5	0	31.25	12.5	0	0	12.5	0	6.25	12.5	0	0	0	12.5
Reed 20	N	0	0	1	0	5	5	2	0	0	0	0	3	0	0	0	0
	%	0	0	6.25	0	31.25	31.25	12.5	0	0	0	0	18.75	0	0	0	0
Reed 30	N	0	0	0	2	6	2	4	0	1	0	0	0	1	0	0	0
	%	0	0	0	12.5	37.5	12.5	25	0	6.25	0	0	0	6.25	0	0	0
Reed 40	N	0	0	1	0	1	5	8	0	1	0	0	0	0	0	0	0
	%	0	0	6.25	0	6.25	31.25	50	0	6.25	0	0	0	0	0	0	0
Reed 50	N	0	0	1	4	1	0	10	0	0	0	0	0	0	0	0	0
	%	0	0	6.25	25	6.25	0	62.5	0	0	0	0	0	0	0	0	0
Reed 60	N	0	0	0	0	0	5	11	0	0	0	0	0	0	0	0	0
	%	0	0	0	0	0	31.25	68.75	0	0	0	0	0	0	0	0	0
Hide 10	N	1	4	0	0	0	0	0	6	4	1	0	0	0	0	0	0
	%	6.25	25	0	0	0	0	0	37.5	25	6.25	0	0	0	0	0	0
Hide 20	N	0	0	0	0	0	0	0	4	7	5	0	0	0	0	0	0
	%	0	0	0	0	0	0	0	25	43.75	31.25	0	0	0	0	0	0
Hide 30	N	0	0	1	0	0	0	0	8	4	2	0	0	0	0	1	0
	%	0	0	6.25	0	0	0	0	50	25	12.5	0	0	0	0	6.25	0
Hide 40	N	0	3	0	0	0	0	0	5	3	2	0	0	2	0	0	1
	%	0	18.75	0	0	0	0	0	31.25	18.75	12.5	0	0	12.5	0	0	6.25
Hide 50	N	0	0	4	1	1	0	0	0	7	3	0	0	0	0	0	0
	%	0	0	25	6.25	6.25	0	0	0	43.75	18.75	0	0	0	0	0	0
Hide 60	N	0	0	4	0	1	0	0	1	1	6	1	2	0	0	0	0
	%	0	0	25	0	6.25	0	0	6.25	6.25	37.5	6.25	12.5	0	0	0	0
Bone 10	N	0	0	0	1	0	0	0	1	1	0	5	2	1	3	2	0
	%	0	0	0	6.25	0	0	0	6.25	6.25	0	31.25	12.5	6.25	18.75	12.5	0
Bone 20	N	1	1	0	0	1	0	0	0	2	0	9	1	0	0	0	1
	%	6.25	6.25	0	0	6.25	0	0	0	12.5	0	56.25	6.25	0	0	0	6.25
Bone 30	N	0	1	1	1	2	0	1	0	1	0	3	2	3	0	1	0
	%	0	6.25	6.25	6.25	12.5	0	6.25	0	6.25	0	18.75	12.5	18.75	0	6.25	0
Bone 40	N	0	0	6	1	2	0	0	0	0	2	0	3	1	0	1	0
	%	0	0	37.5	6.25	12.5	0	0	0	0	12.5	0	18.75	6.25	0	6.25	0
Bone 50	N	0	0	5	0	1	1	1	0	0	1	1	1	5	0	0	0
	%	0	0	31.25	0	6.25	6.25	6.25	0	0	6.25	6.25	6.25	31.25	0	0	0
Bone 60	N	0	0	1	3	1	0	0	0	1	1	0	3	6	0	0	0
	%	0	0	6.25	18.75	6.25	0	0	0	6.25	6.25	0	18.75	37.5	0	0	0
Wood 10	N	4	1	0	0	0	0	0	0	0	0	2	0	0	8	1	0
	%	25	6.25	0	0	0	0	0	0	0	0	12.5	0	0	50	6.25	0
Wood 20	N	0	4	0	0	0	0	0	0	0	0	0	0	0	7	4	1
	%	0	25	0	0	0	0	0	0	0	0	0	0	0	43.75	25	6.25
Wood 30	N	0	3	0	0	0	0	0	0	0	0	1	0	0	5	5	2
	%	0	18.75	0	0	0	0	0	0	0	0	6.25	0	0	31.25	31.25	12.5
Wood 40	N	0	5	0	0	2	0	0	1	0	0	0	0	0	4	3	1
	%	0	31.25	0	0	12.5	0	0	6.25	0	0	0	0	0	25	18.75	6.25
Wood 50	N	1	3	0	0	0	0	0	0	0	0	0	0	0	1	3	8
	%	6.25	18.75	0	0	0	0	0	0	0	0	0	0	0	6.25	18.75	50
Wood 60	N	0	0	0	0	0	0	0	0	0	1	0	1	0	0	3	11
	%	0	0	0	0	0	0	0	0	0	6.25	0	6.25	0	0	18.75	68.75

## Sheet: S1-8 Wood Unhafted Tool
Predicted use	Wood working with unhafted tool
	10’		20’		30’		40’		50’		60’
	N	%	N	%	N	%	N	%	N	%	N	%
Unused	4	50	-	-	1	12.5	-	-	1	-	-	-
Antler 10-20’	1	12.5	4	50	2	25	3	37.5	3	-	-	-
Antler 30-40’	-	-	-	-	-	-	-	-	-	-	-	-
Antler 50-60’	-	-	-	-	-	-	-	-	-	-	-	-
Reed 10-20’	-	-	-	-	-	-	-	-	-	-	-	-
Reed 30-40’	-	-	-	-	-	-	-	-	-	-	-	-
Reed 50-60’	-	-	-	-	-	-	-	-	-	-	-	-
Hide 10-20’	-	-	-	-	-	-	2	25	-	-	-	-
Hide 30-40’	-	-	-	-	-	-	-	-	-	-	-	-
Hide 50-60’	-	-	-	-	-	-	-	-	-	-	-	-
Bone 10-20’	-	-	-	-	-	-	-	-	-	-	-	-
Bone 30-40’	-	-	-	-	-	-	-	-	-	-	1	12.5
Bone 50-60’	-	-	-	-	-	-	-	-	-	-	-	-
Wood 10-20’	1	12.5	2	25	1	12.5	-	-	1	12.5	-	-
Wood 30-40’	2	25	2	25	4	50	3	37.5	3	37.5	3	37.5
Wood 50-60’	-	-	-	-	-	-	-	-	-	-	4	50
S1-8a. Blind classification of surfaces in worked material/time groups used for working wood with an unhafted tool during 10, 20, 30, 40, 50 and 60 minutes.
Predicted use	Actual use: wood working with unhafted tool
	10’		20’		40’		50’
	N	%	N	%	N	%	N	%
Unused	4	50	-	-	-	-	-	-
Antler 10-20	-	-	-	-	3	37.5	2	25
Antler 30-40	-	-	-	-	-	-	-	-
Antler 50-60	-	-	-	-	-	-	-	-
Wood 10-20	3	37.5	4	50	-	-	3	37.5
Wood 30-40	1	12.5	4	50	5	62.5	3	37.5
Wood 50-60	-	-	-	-	-	-	-	-
S1-8b. Second blind classification between unused and wood for surfaces resulting from working wood during 10 minutes with an unhafted tool; blind classification between antler and wood for surfaces resulting from working wood during 20, 40 and 50 minutes with an unhafted tool.

## Sheet: S1-9 Wood Hafted tool
Predicted use	Wood working with hafted tool
	10’		20’		30’		40’		50’		60’
	N	%	N	%	N	%	N	%	N	%	N	%
No use	1	-	-	-	-	-	-	-	-	-	-	-
Antler 10-20	-	-	-	-	-	-	-	-	-	-	-	-
Antler 30-40	-	-	-	-	-	-	-	-	-	-	-	-
Antler 50-60	-	-	-	-	-	-	-	-	-	-	-	-
Reed 10-20	-	-	1	12.5	-	-	2	25	-	-	-	-
Reed 30-40	-	-	-	-	-	-	-	-	-	-	-	-
Reed 50-60	-	-	-	-	-	-	-	-	-	-	-	-
Hide 10-20	-	-	-	-	-	-	-	-	-	-	-	-
Hide 30-40	-	-	-	-	-	-	-	-	-	-	-	-
Hide 50-60	-	-	-	-	-	-	-	-	-	-	1	12.5
Bone 10-20	2	25	1	12.5	1	12.5	-	-	-	-	-	-
Bone 30-40	-	-	-	-	-	-	-	-	-	-	-	-
Bone 50-60	-	-	-	-	-	-	-	-	-	-	-	-
Wood 10-20	3	37.5	3	37.5	3	37.5	3	37.5	-	-	-	-
Wood 30-40	2	25	2	25	2	25	2	25	-	-	-	-
Wood 50-60	-	-	1	12.5	2	25	1	12.5	8	100	7	87.5
S1-8. Blind classification of surfaces in worked material/time groups used for working wood with a hafted tool during 10, 20, 30, 40, 50 and 60 minutes.
