# Supplementary material for: Quantitative use-wear analysis of stone tools: Measuring how the intensity of use affects the identification of the worked material
Source: PLoS One. 2021 Sep 20;16(9):e0257266. doi: 10.1371/journal.pone.0257266 (PMC8452086; doi:10.1371/journal.pone.0257266)
Supplement: S2 Data — S2-0: Database with the measures of the texture parameters of the experimental tools. 4D sampling. S2-1: Calculation of the curve estimation (logarithmic model) of textural parameters Sq, Smc, Sdq, Sdr and Sk at 10, 20, 30, 40, 50 and 60 minutes. S2-2: Average values of textural parameters Sq, Smc, Sdq, Sdr and Sk at 10, 20, 30, 40, 50 and 60 minutes. (XLSX) [file pone.0257266.s002.xlsx]

## Sheet: S2-0 4D Raw Data
ID	MATERIAL	TIME	ZONE	AREA	Sq	Sv	Smc (p = 10%)	Sdq	Sdr	Vm (p = 10%)	Vv (p = 10%)	Spd (poda = 5%)	Spc (poda = 5%)	S10z (poda = 5%)	S5p (poda = 5%)	Sda (poda = 5%)	Sdv (poda = 5%)	Shv (poda = 5%)	Sk (Filtro gausiano, 0.008 mm)	Svk (Filtro gausiano, 0.008 mm)	Smr1 (Filtro gausiano, 0.008 mm)	Smr2 (Filtro gausiano, 0.008 mm)	Sds	Smean	Stdi
1	ANTLER	0	ZONA1	AREA1	51.8793	142.583	45.7748	26.8481	2214.71	2.2701	48.0449	0.00967726	23.6884	195.689	96.4354	67.1134	294.907	590.959	39.5469	14.9622	10.6037	89.2955	0.0161288	-0.0198756	0.768694
8	ANTLER	0	ZONA1	AREA2	51.8793	237.11						0.00806439	40.8628	362.357	190.52	106.521	873.766	1134.28	65.4006	29.1502	12.2283	88.1829	0.012903	0.615018	0.846868
15	ANTLER	0	ZONA1	AREA3	61.0116	289.427	58.3221	37.0985	3064.75	2.52718	60.8493	0.0104837	31.5151	289.233	124.884	72.2361	602.907	551.341	54.4578	28.205	11.6183	87.5827	0.0177416	0.914825	0.791134
22	ANTLER	0	ZONA1	AREA4	54.1511	191.27	49.8176	27.9124	2318.04	2.34051	52.1581	0.0104837	28.5871	194.964	106.121	72.5776	414.37	464.545	42.7058	18.7589	11.0698	88.9196	0.0189513	-0.166487	0.793657
29	ANTLER	0	ZONA1	AREA5	60.2991	200.449	53.066	33.4517	2818.14	2.29711	55.3631	0.0104837	30.6129	238.137	110.109	74.1716	514.341	705.922	54.2938	22.1409	10.591	90.1066	0.0153223	0.335111	0.799788
36	ANTLER	0	ZONA1	AREA6	52.3526	173.106	47.479	30.7607	2529.4	2.00949	49.4884	0.0108869	25.6451	236.195	109.035	82.3666	446.024	546.786	48.0416	22.4477	9.39744	88.1889	0.0189513	-0.0415572	0.810519
43	ANTLER	0	ZONA1	AREA7	40.1833	190.331	61.7027	37.3509	3073.41	3.23835	64.941	0.00887082	34.2875	305.951	164.085	78.5876	748.066	882.66	57.6308	27.5364	9.7917	89.5836	0.0173384	0.185496	0.837607
50	ANTLER	0	ZONA1	AREA8	35.3889	166.977	47.3159	29.3714	2395.45	2.04679	49.3627	0.0108869	26.5393	202.376	99.0176	62.165	180.335	487.027	43.5591	21.5385	11.628	89.4631	0.0169352	0.309196	0.854658
105	ANTLER	0	ZONA6	AREA1	36.5749	97.5745	43.5704	24.8803	2072.64	1.7993	45.3697	0.0108869	21.5523	182.542	101.665	99.1032	345.179	482.917	37.7889	11.8233	10.5353	89.1914	0.0145159	0.157331	0.803621
106	ANTLER	0	ZONA1	AREA1	31.6505	170.633	45.6913	26.3806	2141.86	1.69306	47.3843	0.0116934	22.9863	203.899	101.124	69.3875	315.255	309.099	40.1285	19.6374	9.9155	90.1773	0.0161288	-0.282453	0.844865
107	ANTLER	0	ZONA1	AREA1	30.3734	173.619	55.7939	32.5912	2626.3	2.29189	58.0858	0.0084676	37.548	254.821	130.405	80.2569	565.68	1165.62	45.6019	24.6163	11.8827	88.2444	0.0169352	-0.122616	0.829052
108	ANTLER	0	ZONA1	AREA2	36.3017	152.534	44.2608	25.972	2117.04	2.10413	46.365	0.00887082	22.9204	223.677	117.48	69.0737	404.839	594.21	40.7928	20.6506	10.6026	89.4646	0.0141127	-0.149955	0.763821
109	ANTLER	0	ZONA1	AREA3	28.2576	129.031	48.728	27.2339	2198.68	1.79585	50.5239	0.00927404	23.948	204.106	93.8549	79.2727	490.798	548.908	40.5587	20.2769	11.6012	88.2719	0.0157256	0.556677	0.873096
110	ANTLER	0	ZONA1	AREA4	35.3958	137.954	40.9337	24.4907	1936.49	1.81082	42.7445	0.00887082	20.7914	206.783	110.141	109.478	904.829	598.571	32.2218	21.636	11.098	85.7296	0.016532	-0.325055	0.832633
111	ANTLER	0	ZONA1	AREA5	30.0471	170.141	44.6938	28.0334	2210.78	2.05189	46.7457	0.0084676	23.4692	229.982	99.8262	95.2272	577.701	494.637	39.3357	27.8916	10.6425	89.8677	0.016532	0.402627	0.818771
112	ANTLER	0	ZONA1	AREA6	38.2233	309.857				4.06952		0.0084676				90.9922				41.2436	10.6848	87.9299	0.012903	-0.32998	0.81501
561	REED	0	ZONA1	AREA8	51.8793	134.385	40.0891	25.7102	2092.03	1.80107	41.8901	0.0104837	20.484	186.737	99.2238	70.9567	376.454	396.413	40.8012	21.8972	8.54492	87.7547	0.0169352	-0.447885	0.829136
562	REED	0	ZONA1	AREA8	51.8793	130.472	44.8612	25.9788	2152.39	1.75123	46.6124	0.0124998	22.6288	179.091	78.1869	96.0221	557.219	235.634	44.8541	18.3045	9.22153	90.8132	0.0169352	0.181643	0.843922
563	REED	0	ZONA1	AREA8	61.0116	149.722	44.2993	25.0308	2047.55	1.67469	45.974	0.0100805	20.96	189.019	93.5285	89.6144	412.472	433.224	38.7658	18.7579	10.3008	89.6707	0.0157256	0.187228	0.87038
564	REED	0	ZONA1	AREA8	54.1511	125.312	45.7275	26.1863	2103.17	2.17543	47.9029	0.00806439	24.0125	195.932	106.128	106.404	345.799	822.588	32.9852	17.6504	13.3412	87.0908	0.0137095	0.334861	0.792748
565	REED	0	ZONA1	AREA8	60.2991	138.691	48.5497	26.8569	2199.04	1.84792	50.3976	0.00927404	22.6366	203.111	102.662	91.7221	606.605	598.903	38.1948	19.3191	10.1196	88.5483	0.0157256	-0.67242	0.845992
566	REED	0	ZONA1	AREA8	52.3526	182.66	39.8763	22.3084	1806.86	1.73152	41.6078	0.00887082	19.9199	165.038	84.508	89.4318	374.903	436.421	34.4513	13.7101	10.0742	88.5396	0.0169352	-0.09457	0.757344
567	REED	0	ZONA1	AREA8	40.1833	111.901	42.207	24.4197	1993.93	1.85415	44.0611	0.0104837	21.4102	178.543	97.2411	85.2083	385.65	331.514	39.1469	16.3995	11.1209	89.4121	0.0161288	-0.399968	0.820167
568	REED	0	ZONA1	AREA8	35.3889	118.491	41.1003	25.4209	2058.26	2.09219	43.1925	0.0100805	24.2595	198.687	108.037	94.4712	467.554	619.503	34.7908	18.2195	11.6596	87.1491	0.0149191	-0.0906291	0.811798
617	REED	0	ZONA1	AREA1	36.5749	100.302	45.0638	24.1389	2013.44	1.72979	46.7935	0.00967726	22.9126	165.731	78.7257	71.6051	264.752	516.551	37.1754	14.9602	10.062	90.0503	0.0189513	-0.0885032	0.800213
624	REED	0	ZONA1	AREA2	31.6505	104.327	40.7066	22.2918	1783.98	2.12485	42.8315	0.00685473	20.1872	182.898	101.314	82.0283	307.537	534.229	30.5834	16.3269	11.6707	87.4296	0.016532	0.0451791	0.848389
631	REED	0	ZONA1	AREA3	30.3734	263.802	50.1323	28.2011	2185.11	1.69932	51.8316	0.00766117	25.1336	240.223	105.073	95.7571	1079.76	513.451	40.0878	27.3688	9.63022	88.7319	0.0181449	-0.140138	0.856891
638	REED	0	ZONA1	AREA4	36.3017	149.01	50.1329	29.0276	2386.02	2.20154	52.3344	0.00967726	26.5005	233.224	116.545	76.2219	533.125	533.692	43.8994	22.1738	13.291	88.2207	0.0137095	0.313796	0.783828
645	REED	0	ZONA1	AREA5	28.2576	164.025	41.6828	23.7852	1931.41	1.55897	43.2417	0.0108869	21.198	185.842	87.4221	83.2509	348.057	484.1	33.9695	18.076	10.8382	88.0654	0.0157256	0.0237036	0.779651
652	REED	0	ZONA1	AREA6	35.3958	196.2	50.8615	28.5964	2248.45	2.87785	53.7394	0.00806439	25.5355	251.703	130.335	109.397	599.86	379.601	39.4994	24.0907	11.0765	89.1461	0.016532	0.347217	0.721165
659	REED	0	ZONA1	AREA7	30.0471	201.152	54.9897	31.7067	2433.11	3.30088	58.2906	0.00645151	26.2073	273.536	129.075	117.716	938.924	446.135	36.5076	30.3438	10.6001	86.678	0.0161288	0.380584	0.741495
666	REED	0	ZONA1	AREA8	38.2233	235.696	48.1537	31.8318	2441.77	3.57438	51.7281	0.00927404	27.3958	236.046	130.32	102.02	620.15	445.313	42.4725	18.9868	10.965	89.749	0.0149191	-0.510773	0.828475
449	HIDE	0	ZONA1	AREA1	51.8793	151.708	43.6356	27.2531	2233.55	1.88772	45.5233	0.0137095	25.122	206.578	107.748	90.5215	722.187	271.364	40.9025	17.2856	10.3729	89.106	0.0189513	-0.765457	0.797527
450	HIDE	0	ZONA1	AREA2	51.8793	165.751	49.6209	30.4729	2450.65	2.32041	51.9414	0.0104837	25.9449	249.112	117.803	88.1166	313.133	534.303	45.7137	25.7436	10.903	89.51	0.0173384	0.0409647	0.813112
451	HIDE	0	ZONA1	AREA3	61.0116	164.333	51.7967	33.9715	2735.7	2.88874	54.6855	0.00967726	33.4151	294.698	156.723	128.738	1107.16	765.174	50.5591	23.1848	12.3584	88.9718	0.0157256	0.240297	0.834374
452	HIDE	0	ZONA1	AREA4	54.1511	103.526	40.431	23.4193	1910.71	1.81022	42.2412	0.0108869	20.008	179.089	89.1581	90.332	502.572	206.814	33.3925	16.0018	12.3862	88.6471	0.0145159	-0.251164	0.740311
453	HIDE	0	ZONA1	AREA5	60.2991	113.34	41.4477	26.4215	2145.38	2.14189	43.5896	0.0116934	25.0608	210.568	116.229	77.0707	480.538	469.42	40.9336	18.5711	11.7982	88.7549	0.0177416	-0.168047	0.850044
454	HIDE	0	ZONA1	AREA6	52.3526	134.097	51.6102	30.8621	2562.73	2.02701	53.6372	0.0120966	28.8107	231.795	117.124	79.0513	387.885	599.613	48.2211	22.3976	11.0604	88.0974	0.0173384	-0.0481009	0.861168
455	HIDE	0	ZONA1	AREA7	40.1833	184.66	35.595	21.3883	1718.94	1.40325	36.9982	0.0100805	21.9729	153.574	71.7826	72.1895	290.412	385.717	30.5392	15.5587	12.238	88.7942	0.0169352	-0.154721	0.847248
456	HIDE	0	ZONA1	AREA8	35.3889	105.013	31.5036	20.1841	1604.57	1.57911	33.0827	0.00967726	18.4943	150.619	69.9521	78.387	304.812	322.042	27.2133	14.5232	12.1012	87.4836	0.0181449	-0.0692707	0.810026
457	HIDE	0	ZONA1	AREA1	36.5749	134.602	48.3979	23.4826	1926.12	2.14482	50.5427	0.0084676	19.6085	185.639	103.07	81.9165	401.386	848.028	36.6117	12.9957	10.4252	89.4953	0.0157256	0.131096	0.876797
458	HIDE	0	ZONA1	AREA2	31.6505	108.305	40.9702	23.8722	1928.15	2.52512	43.4954	0.0112901	21.4511	190.841	116.665	86.4835	448.024	260.164	34.0618	15.4194	12.1922	90.7675	0.016532	0.113291	0.843188
459	HIDE	0	ZONA1	AREA3	30.3734	198.957	66.3203	32.9612	2688.74	2.76745	69.0877	0.00766117	30.7997	288.018	142.889	101.498	1056.5	548.044	45.2551	22.6627	12.4041	87.1189	0.0137095	-0.213546	0.820709
460	HIDE	0	ZONA1	AREA4	36.3017	168.039	41.9665	24.1704	1983.12	1.83768	43.8042	0.00967726	20.1695	181.915	92.0214	91.3941	569.82	465.879	36.021	17.5839	10.379	89.1497	0.0149191	0.100681	0.853035
461	HIDE	0	ZONA1	AREA5	28.2576	226.102	56.2501	32.2262	2592.09	3.06614	59.3163	0.00685473	28.62	243.901	118.447	82.4384	426.985	781.611	44.7599	19.6263	11.2341	87.975	0.0137095	0.81158	0.815921
462	HIDE	0	ZONA1	AREA6	35.3958	67.3525	33.6305	17.9558	1474.25	1.53996	35.1705	0.0100805	16.1398	124.36	66.7022	72.5928	179.396	357.266	29.6354	9.16048	10.3254	90.4411	0.0149191	0.255491	0.841503
463	HIDE	0	ZONA1	AREA7	30.0471	116.733	38.5618	21.8485	1772.31	1.75426	40.316	0.00927404	20.0547	171.799	87.3688	80.7391	343.855	452.875	33.2822	15.4525	10.0884	89.7369	0.0161288	0.0568826	0.80676
464	HIDE	0	ZONA1	AREA8	38.2233	185.723	66.0595	33.6536	2744.49	2.93339	68.9929	0.00766117	31.3137	282.637	139.938	92.5882	608.943	551.508	45.0635	22.2482	12.0643	86.9216	0.012903	-0.297577	0.85341
337	FRESHBONE	0	ZONA1	AREA1	51.8793	116.899	40.2883	26.7638	2208.07	1.86857	42.1569	0.0120966	25.6433	178.717	92.5301	71.6025	404.594	277.083	44.9823	18.908	10.2973	90.5309	0.0157256	-0.0143564	0.717585
434	FRESHBONE	0	ZONA1	AREA2	51.8793	169.242	59.2866	37.1539	3005.09	2.66224	61.9489	0.012903	33.7637	253.712	132.386	74.2199	514.073	328.886	54.1395	29.9248	10.6271	87.2959	0.0181449	-0.535218	0.792617
435	FRESHBONE	0	ZONA1	AREA3	61.0116	152.553	51.5095	32.5988	2697.46	2.29691	53.8064	0.0100805	28.2941	250.705	126.208	98.5127	597.77	546.947	52.0142	21.1813	10.2606	89.5845	0.0161288	-0.0540852	0.806688
436	FRESHBONE	0	ZONA1	AREA4	54.1511	178.072	52.9915	33.0173	2685.08	2.28649	55.278	0.00887082	28.604	245.788	110.021	100.886	468.19	739.202	51.5326	25.4855	9.82578	89.5797	0.0137095	0.427138	0.779819
437	FRESHBONE	0	ZONA1	AREA5	60.2991	173.932	51.225	30.6467	2478.66	2.3974	53.6224	0.00967726	30.2203	240.923	114.478	79.1872	394.213	511.047	45.2058	19.1293	11.898	88.5751	0.0173384	0.0374611	0.779331
438	FRESHBONE	0	ZONA1	AREA6	52.3526	171.825	50.9222	33.5569	2657.53	2.60054	53.5227	0.00887082	33.7254	283.461	139.541	99.1442	1082.24	535.473	46.4044	30.0608	10.8044	87.071	0.0157256	0.158194	0.766263
439	FRESHBONE	0	ZONA1	AREA7	40.1833	161.064	49.7068	31.2502	2568.03	2.48603	52.1928	0.00887082	28.3741	237.861	114.938	70.5515	422.156	646.551	49.8824	22.5934	9.99624	89.75	0.0149191	0.0239013	0.762277
440	FRESHBONE	0	ZONA1	AREA8	35.3889	180.362	50.6434	29.1391	2369.95	2.12617	52.7696	0.0100805	27.2559	217.076	107.411	92.3585	547.727	580.832	44.1994	23.7968	12.1536	89.464	0.016532	-0.539772	0.788745
441	FRESHBONE	0	ZONA1	AREA1	36.5749	189.836	50.1488	26.7948	2202.18	1.7563	51.9051	0.0084676	22.975	215.181	106.005	97.3228	770.154	538.031	43.436	20.0191	8.8076	90.0194	0.0157256	-0.205729	0.867746
442	FRESHBONE	0	ZONA1	AREA2	31.6505	134.816	48.5386	26.3562	2149.19	1.88253	50.4211	0.00887082	22.9551	213.613	96.2888	94.6443	793.658	509.091	36.7584	21.4661	12.199	88.4412	0.0145159	0.013508	0.860645
443	FRESHBONE	0	ZONA1	AREA3	30.3734	109.977	42.4045	24.0997	2009.36	1.58508	43.9895	0.0112901	21.0512	169.344	82.7435	74.2044	221.215	450.537	37.9222	13.4123	11.5488	88.66	0.0149191	0.0742526	0.790907
444	FRESHBONE	0	ZONA1	AREA4	36.3017	141.307	47.8786	26.2828	2137.15	1.80863	49.6872	0.0100805	23.4186	207.2	100.276	78.332	421.477	340.491	37.4272	21.9306	12.6742	89.3834	0.0153223	0.0944485	0.841887
445	FRESHBONE	0	ZONA1	AREA5	28.2576	123.198	42.6206	24.7678	2051.57	1.6789	44.2995	0.00927404	22.2972	182.459	86.6743	87.6281	549.05	478.421	36.3543	16.3312	11.39	87.6496	0.0161288	-0.00640763	0.841231
446	FRESHBONE	0	ZONA1	AREA6	35.3958	141.307	47.8786	26.2828	2137.15	1.80863	49.6872	0.0100805	23.4186	207.2	100.276	78.332	421.477	340.491	37.4272	21.9306	12.6742	89.3834	0.0153223	0.0944485	0.841887
447	FRESHBONE	0	ZONA1	AREA7	30.0471	122.878	49.9299	27.2064	2236.16	1.93775	51.8677	0.0104837	23.7975	207.389	105.072	87.4903	459.034	394.391	38.7927	17.266	12.3125	88.5937	0.0161288	-0.186368	0.794406
448	FRESHBONE	0	ZONA1	AREA8	38.2233	211.097	62.3953	36.3297	2871.56	3.02367	65.4189	0.00725795	36.1371	290.355	139.772	105.652	1089.93	991.622	48.334	29.4356	13.117	87.7972	0.0153223	-0.599574	0.833859
225	DRYWOOD	0	ZONA1	AREA1	51.8793	164.816	45.6135	25.6764	2115.38	1.9345	47.548	0.00927404	23.0498	199.183	96.8687	84.6773	321.67	664.287	39.8931	15.8646	11.0762	89.6384	0.0145159	0.525653	0.798588
226	DRYWOOD	0	ZONA1	AREA2	51.8793	212.509	49.4551	27.2504	2129.12	2.31882	51.7739	0.00604829	21.2223	228.518	108.334	120.098	454.483	754.17	34.7695	21.4704	11.0865	88.4694	0.0153223	0.153666	0.859156
227	DRYWOOD	0	ZONA3	AREA1	61.0116	110.036	45.9327	26.3183	2085.68	2.30998	48.2426	0.00887082	26.6812	198.626	116.294	77.329	302.045	465.789	39.1916	14.7949	11.3558	89.5729	0.0141127	0.0429315	0.779011
228	DRYWOOD	0	ZONA4	AREA1	54.1511	152.643	47.3654	26.7366	2168.43	2.10268	49.468	0.00927404	25.9866	203.083	120.285	83.3186	417.419	604.717	36.0295	16.9881	11.5846	88.1047	0.0141127	-0.107303	0.838472
277	DRYWOOD	0	ZONA5	AREA1	60.2991	148.777	51.2461	28.5424	2302.34	2.45914	53.7053	0.00887082	24.2999	215.779	99.2052	105.631	577.283	533.712	40.4657	21.265	12.308	87.7151	0.0153223	0.160384	0.773349
278	DRYWOOD	0	ZONA6	AREA1	52.3526	143.385	45.3493	24.4732	1972.24	1.88263	47.2319	0.0104837	21.8975	166.595	93.1371	85.9535	333.306	402.927	37.315	15.9142	10.191	89.5097	0.0169352	-0.308011	0.828785
279	DRYWOOD	0	ZONA7	AREA1	40.1833	130.692	63.9827	32.2966	2605.48	3.17084	67.1535	0.00887082	30.5494	231.332	135.555	86.6636	329.162	329.157	47.4011	18.2998	10.9508	90.611	0.0137095	0.858831	0.866018
280	DRYWOOD	0	ZONA8	AREA1	35.3889	148.22	52.4855	28.8825	2387.17	2.11588	54.6014	0.00887082	26.4245	227.035	110.863	76.6401	536.964	815.699	47.6909	19.0961	10.9044	91.1957	0.0137095	0.437844	0.795167
281	DRYWOOD	0	ZONA10	AREA1	36.5749	149.731	45.803	25.0232	2074.44	1.68048	47.4834	0.0100805	22.6563	164.419	83.4001	92.0256	400.458	486.647	37.8755	13.7377	11.6636	89.9245	0.0169352	0.234007	0.752726
282	DRYWOOD	0	ZONA10	AREA2	31.6505	153.372	61.7395	31.9464	2523.52	3.00415	64.7436	0.00645151	27.7051	223.51	103.64	84.7973	431.206	1122.39	39.6703	23.7628	12.8181	88.1587	0.0145159		0.833707
283	DRYWOOD	0	ZONA10	AREA3	30.3734	172.524	58.77	32.989	2629.79	2.38626	61.1562	0.00887082	28.5396	264.091	136.585	100.579	625.514	525.873	41.6756	27.2131	12.3049	85.4217	0.0149191	-1.11943	0.838755
284	DRYWOOD	0	ZONA10	AREA4	36.3017	230.709	52.0634	27.8337	2272.15	2.12367	54.187	0.00806439	24.6511	203.654	108.697	91.4269	468.71	710.655	40.1996	19.2234	11.3098	87.6141	0.016532	-0.383039	0.858377
285	DRYWOOD	0	ZONA10	AREA5	28.2576	216.146	49.2135	30.7437	2400.12	1.96506	51.1786	0.0104837	27.0236	232.086	102.31	94.3167	576.841	378.708	38.6846	30.8422	13.6031	88.089	0.0177416	-0.629989	0.84856
286	DRYWOOD	0	ZONA11	AREA1	35.3958	156.377	47.8763	29.3523	2394.61	2.34132	50.2176	0.0116934	27.3124	245.194	137.637	77.329	403.652	525.076	42.4528	19.9021	11.3326	89.0466	0.0161288	-0.107999	0.852298
287	DRYWOOD	0	ZONA11	AREA2	30.0471	191.268	65.9467	35.3334	2908.18	2.27961	68.2263	0.00967726	32.1484	272.363	131.113	105.932	1175.48	645.404	49.8824	24.0291	12.2161	87.3004	0.0161288	-0.775053	0.808752
288	DRYWOOD	0	ZONA11	AREA3	38.2233	148.913	36.4895	20.0006	1631.81	1.61194	38.1014	0.00967726	18.9361	144.839	78.0402	95.6882	461.181	225.374	29.6179	11.3061	11.1835	88.6979	0.016532	0.00524669	0.82225
113	MEAT	0	ZONA1	AREA1	51.8793	204.365	67.3895	39.9325	3405.1	2.60397	69.9935	0.0124998	35.5137	244.239	124.596	72.8421	508.898	612.381	67.0567	22.5229	9.51921	91.6349	0.016532	-0.0116368	0.811478
114	MEAT	0	ZONA1	AREA2	51.8793	204.365	67.3895	39.9325	3405.1	2.60397	69.9935	0.0124998	35.5137	244.239	124.596	72.8421	508.898	612.381	67.0567	22.5229	9.51921	91.6349	0.016532	-0.0116368	0.811478
115	MEAT	0	ZONA1	AREA3	61.0116	292.465	75.3248	44.8419	3673.45	3.66416	78.989	0.0104837	40.5688	375.506	197.989	77.9441	701.128		66.0049	32.8196	11.9563	89.3722	0.0149191	-0.336559	0.856314
116	MEAT	0	ZONA1	AREA4	54.1511	163.364	68.4462	40.7711	3420.74	3.10315	71.5494	0.0108869	40.2498	306.595	173.836	81.736	540.535	652.027	66.5853	22.5717	11.3671	89.5075	0.0141127	-0.129967	0.852607
117	MEAT	0	ZONA1	AREA5	60.2991	244.837	72.289	45.2156	3592.5	3.78044	76.0694	0.00887082	40.5815	307.839	172.618	80.4865	571.89	1148.87	65.9413	36.4683	11.1045	88.4815	0.0145159	0.017587	0.715975
118	MEAT	0	ZONA1	AREA6	52.3526	192.406	62.7947	39.7695	3260.75	3.05768	65.8524	0.0120966	34.8273	287.99	157.649	86.7096	471.817	431.988	61.3047	22.7667	10.4286	89.2582	0.0161288	-0.129253	0.808161
119	MEAT	0	ZONA1	AREA7	40.1833	158.996	49.0643	28.7258	2329.76	2.11663	51.1809	0.00927404	26.4502	223.178	106.414	104.426	682.73	770.341	38.9982	23.6049	12.4594	88.4328	0.0189513	-0.115102	0.843713
120	MEAT	0	ZONA1	AREA8	35.3889	95.06	46.0017	25.8571	2145.5	2.28357	48.2853	0.0104837	23.8386	178.574	103.727	79.1805	354.876	394.78	40.1251	13.5077	10.5344	90.7565	0.0153223	0.308808	0.79745
169	MEAT	0	ZONA13	AREA1	36.5749	173.42	45.8409	28.7527	2329.07	2.09657	47.9374	0.0100805	25.6323	219.143	104.761	72.6359	393.803	549.889	41.2709	25.4496	12.0358	88.5804	0.0157256	0.156522	0.730095
170	MEAT	0	ZONA14	AREA1	31.6505	136.242	39.4468	23.6124	1888.9	1.8532	41.3	0.0108869	20.9817	171.803	85.8751	92.3126	611.244	369.119	33.7567	18.7479	11.433	88.7401	0.0173384	-0.000686744	0.847887
171	MEAT	0	ZONA15	AREA1	30.3734	112.48	38.334	22.5029	1842.17	1.76908	40.1031	0.00927404	21.7474	172.223	87.8129	63.4151	278.165	475.63	32.6696	15.2558	10.7417	87.8379	0.016532	0.266201	0.787842
172	MEAT	0	ZONA2	AREA1	36.3017	197.73	42.7982	25.9893	2031.75	1.78054	44.5787	0.0100805	21.7855	203.034	93.1318	101.832	584.259	480.018	36.3967	22.1629	9.62001	91.3144	0.0177416	-0.0786641	0.825914
197	MEAT	0	ZONA3	AREA1	28.2576	175.147	34.7358	21.6322	1728.67	1.2318	35.9676	0.0112901	20.8645	150.416	70.6929	76.9448	329.54	226.882	32.0042	15.1089	10.0007	88.0876	0.0173384	-0.197215	0.799369
222	MEAT	0	ZONA4	AREA1	35.3958	190.145	42.6533	25.359	2064.9	2.19165	44.8449	0.00887082	21.9292	205.483	111.176	82.1007	476.518	523.62	40.1218	17.4898	8.87223	89.8058	0.0153223	0.0229187	0.862769
223	MEAT	0	ZONA5	AREA1	30.0471	101.15	38.403	21.57	1783.07	1.51737	39.9204	0.0120966	19.6826	160.485	82.1825	73.4061	268.893	298.117	31.4398	14.1917	11.8248	89.0195	0.0177416	-0.230502	0.720133
224	MEAT	0	ZONA6	AREA1	38.2233	148.853	48.5108	27.5876	2318.56	1.46769	49.9785	0.0120966	23.3668	181.168	77.7926	88.3629	546.518	338.175	41.2015	19.3492	10.7993	88.6251	0.0153223	-0.0135775	0.840795
2	ANTLER	10	ZONA1	AREA1	32.6428	107.743	44.0997	22.5681	1835.42	1.73729	45.837	0.00927404	19.5232	166.529	95.8682	80.1774	291.853	457.004	36.4307	11.2683	10.3566	90.8068	0.0137095	0.259806	0.794692
9	ANTLER	10	ZONA1	AREA2	31.0724	116.95	39.9508	20.3937	1646.49	1.60658	41.5574	0.00887082	18.6529	152.268	79.9533	119.18	318.922	292.901	31.9234	11.8519	11.5168	91.4885	0.0141127	0.0764003	0.899679
16	ANTLER	10	ZONA1	AREA3	25.3293	80.6141	30.2266	17.6934	1441.21	1.53854	31.7651	0.00967726	14.9829	153.87	85.9007	88.7205	375.893	550.082	29.7306	9.68395	9.70047	90.9566	0.0169352	-0.180605	0.849244
23	ANTLER	10	ZONA1	AREA4	29.5414	109.099	34.6438	20.5868	1644.75	2.04358	36.6874	0.00806439	18.1803	176.351	94.494	97.1923	363.567	453.655	29.2505	12.5464	10.504	88.2945	0.016532	-0.0647931	0.863947
30	ANTLER	10	ZONA1	AREA5	30.2734	124.784	37.3511	19.6252	1563.6	1.54981	38.9009	0.00645151	17.1371	155.886	70.9466	93.5025	440.336	786.195	27.0821	15.5844	11.3726	86.919	0.0120966	0.395117	0.854453
37	ANTLER	10	ZONA1	AREA6	30.3126	116.629	38.4473	21.2808	1720.69	1.36861	39.8159	0.0104837	17.9979	162.702	65.9656	90.8288	361.267	254.542	32.2869	16.5698	13.3532	88.4896	0.0145159	0.408597	0.821787
44	ANTLER	10	ZONA1	AREA7	26.3055	130.515	31.4938	18.0251	1446.63	1.19675	32.6905	0.00806439	14.0103	138.027	71.3702	95.2978	278.156	452.39	26.4409	11.6366	8.57466	88.9412	0.0141127	-0.26056	0.795364
51	ANTLER	10	ZONA1	AREA8	28.6454	142.293	32.1913	18.8962	1481.44	1.90894	34.1003	0.0084676	15.6664	164.357	84.981	135.943		300.964	26.3937	15.0678	9.91878	88.1199	0.012903	-0.0738794	0.877921
57	ANTLER	10	ZONA5	AREA7	35.0326	126.373	42.2996	25.0488	2002.38	1.90456	44.2042	0.00725795	21.817	168.28	86.8332	96.159	366.376	525.58	32.8534	14.8749	11.3391	89.1326	0.0157256	0.0732404	0.870802
58	ANTLER	10	ZONA5	AREA8	32.0551	172.352	39.2333	23.1842	1926.16	1.49671	40.73	0.0124998	18.5689	161.733	77.6003	73.4367	300.131	393.147	35.9455	16.5706	11.1734	89.9625	0.0177416	-0.0494999	0.851175
59	ANTLER	10	ZONA5	AREA1	36.8683	124.641	44.9617	27.8503	2248.96	2.31284	47.2745	0.0116934	24.3794	201.586	110.119	65.79	205.871	420.39	40.408	19.2988	10.7476	87.8014	0.0157256	0.33683	0.784742
60	ANTLER	10	ZONA6	AREA2	33.8051	121.738	40.442	24.5543	2027.6	1.51106	41.953	0.00967726	19.3885	175.346	78.8887	73.3296	296.718	461.48	38.7227	17.5676	8.77963	88.2207	0.0157256	0.377861	0.821806
61	ANTLER	10	ZONA6	AREA3			58.1095					0.00645151				81.1312	631.162	835.44	49.6856		12.0358	84.7096	0.0185481	-0.797166	0.789144
62	ANTLER	10	ZONA6	AREA4	31.4545	118.716	38.0442	23.4118	1891.64	1.79648	39.8407	0.00967726	19.1317	187.362	91.0936	77.1568	423.021	298.505	35.1053	19.6234	10.4771	88.5896	0.016532	-0.143807	0.821781
63	ANTLER	10	ZONA6	AREA5	26.5702	83.0365	33.7048	20.041	1665.97	1.28859	34.9934	0.0108869	15.7748	137.43	65.3741	75.0496	346.288	410.776	33.1914	13.3813	7.75972	91.0365	0.016532	0.294396	0.857764
64	ANTLER	10	ZONA6	AREA6	33.6729	137.272	38.7313	23.7453	1908.96	1.87967	40.611	0.0100805	19.5671	167.616	72.4846	91.6237	592.923	392.721	35.2334	17.3948	9.18878	87.9454	0.0153223	0.595482	0.807428
3	ANTLER	20	ZONA1	AREA1	28.6026	86.6524	37.8419	19.9034	1622.46	1.58151	39.4234	0.0100805	17.0715	149.054	81.3458	90.5904	382.247	340.098	31.5952	13.9954	9.96046	91.8786	0.0133062	0.201618	0.861955
10	ANTLER	20	ZONA1	AREA2	28.2448	114.752	35.4032	18.3287	1454.12	1.79239	37.1956	0.0084676	17.4804	122.502	71.3722	103.473	233.451	297.711	28.8716	10.0703	11.8512	91.4713	0.0145159	0.0148396	0.90803
17	ANTLER	20	ZONA1	AREA3	21.9226	72.3029	26.3853	15.2244	1232.69	1.34756	27.7329	0.0108869	12.4977	123.622	64.5878	90.4919	323.854	265.47	23.9505	10.1033	11.2813	88.3976	0.0149191	-0.0208705	0.88268
24	ANTLER	20	ZONA1	AREA4	27.0318	111.274	32.0129	18.4064	1450.24	1.64569	33.6586	0.00887082	13.6312	143.164	61.1137	94.7926	353.57	248.914	24.5588	14.7708	10.8555	87.4548	0.0145159	0.422165	0.795465
31	ANTLER	20	ZONA1	AREA5	27.5578	90.2362	35.2678	18.4127	1470.48	1.61641	36.8842	0.0084676	14.9387	134.455	73.9115	86.9074	277.532	381.781	27.4125	11.8639	9.63723	89.5756	0.0137095	-0.285393	0.854614
38	ANTLER	20	ZONA1	AREA6	26.5255	113.399	32.6975	18.2302	1480.61	1.40645	34.1039	0.0100805	15.728	142.435	68.9228	86.2715	337.211	323.569	28.4351	13.0373	10.5601	89.8466	0.0141127	0.127629	0.86668
45	ANTLER	20	ZONA1	AREA7	21.5689	71.4001	26.0548	13.5171	1084.63	1.03899	27.0938	0.00927404	12.2139	103.867	51.7378	94.6443	311.954	261.893	20.8866	8.26737	10.5121	89.4493	0.0141127	-0.135843	0.863384
52	ANTLER	20	ZONA1	AREA8	24.2889	97.7677	29.0315	16.8036	1358.65	1.16373	30.1952	0.0100805	14.3472	135.029	67.7099	96.0076	534.855	301.596	24.47	10.6621	9.9872	88.5184	0.0137095	-0.198628	0.857779
65	ANTLER	20	ZONA6	AREA7	39.3817	203.37	45.8352	28.2792	2215.81	2.2724	48.1076	0.00887082	23.8195	233.113	113.539	119.562	634.49	519.538	34.1119	17.9471	13.8017	88.4999	0.0153223	-0.362785	0.80737
66	ANTLER	20	ZONA5	AREA8	34.7633	240.677	41.0868	24.2855	1952.46	1.61277	42.6996	0.00887082	21.5389	152.812	87.2384	102.646	764.956	341.648	33.5569	13.4256	10.0648	87.8069	0.0153223	-0.556976	0.836326
67	ANTLER	20	ZONA5	AREA1	35.0503	139.714	43.2891	25.6742	2111.72	1.87186	45.161	0.00967726	22.4268	205.435	99.6559	73.6718	383.869	498.258	38.6921	19.2576	10.3401	88.3497	0.0153223	-0.0322091	0.795478
68	ANTLER	20	ZONA6	AREA2	32.0448	131.547	38.2663	23.3964	1913.57	1.60196	39.8682	0.0100805	20.7119	170.133	75.679	82.8402	343.057	319.996	36.427	15.9984	9.66786	89.3676	0.0161288	0.538058	0.82303
69	ANTLER	20	ZONA6	AREA3		229.235	61.2608	38.4114	2838.96		65.3225	0.00725795	36.1676			104.024	635.511		42.3035	37.5289	13.6409	84.8493	0.0145159	-0.857948	0.850274
70	ANTLER	20	ZONA6	AREA4	28.2884	114.558	36.7681	21.352	1747.1	1.42296	38.1911	0.0112901	17.8985	149.305	73.0584	57.5232	265.077	229.48	32.1001	15.3706	11.0481	87.2355	0.0169352	-0.115808	0.818237
71	ANTLER	20	ZONA6	AREA5	27.3982	122.09	33.9381	20.7066	1659.94	1.19964	35.1378	0.00967726	15.6568	152.641	66.1837	66.4406	297.263	378.311	31.3837	18.1534	9.1354	88.5832	0.0161288	0.038707	0.780933
72	ANTLER	20	ZONA6	AREA6	32.8347	133.746	40.8559	23.2589	1864.01	1.58309	42.439	0.00967726	18.7985	179.516	79.4598	108.502	710.911	391.242	33.0127	18.3965	11.2216	88.3082	0.0157256	0.611583	0.804414
569	REED	10	ZONA1	AREA1	19.5134	86.8579	23.9513	13.6359	1045.48	1.25543	25.2067	0.00806439	13.9197	116.534	65.7001	93.5182	341.791	437.742	18.9315	9.87499	10.5807	88.7444	0.0141127	0.146164	0.851168
570	REED	10	ZONA1	AREA2	22.2397	106.165	25.3614	16.6089	1232.32	1.59742	26.9589	0.00725795	17.1462	146.843	70.3344	87.2033	436.528	304.319	19.7286	17.1297	12.1733	86.1272	0.0149191	0.259831	0.785497
571	REED	10	ZONA1	AREA3	25.7888	100.253	32.0952	18.1242	1401.8	1.47301	33.5683	0.00887082	14.072	144.663	65.4586	89.504	335.381	283.483	25.4019	15.0904	11.3984	86.2211	0.0137095	0.0867728	0.839731
572	REED	10	ZONA1	AREA4	26.6668	134.569	29.1679	17.3383	1261	1.88697	31.0549	0.00524185	14.9607	156.671	69.2366	99.4969	405.66	307.226	17.5506	17.3861	11.5561	85.6821	0.0112901	0.532459	0.838627
573	REED	10	ZONA1	AREA5	33.4028	179.273	36.7958	22.1579	1659.17	1.98349	38.7793	0.00645151	18.9695	179.777	94.6956	123.849	599.059	459.128	23.6091	20.3433	12.3666	85.3425	0.0116934	-0.337497	0.861651
574	REED	10	ZONA1	AREA6	26.7999	127.202	30.7082	18.2596	1352.02	1.70533	32.4136	0.00725795	15.1441	132.721	60.8359	92.3126	439.249	575.155	22.2305	13.4072	12.8119	88.9715	0.0137095	0.0471879	0.82372
575	REED	10	ZONA1	AREA7	26.3071	102.417	30.3583	18.963	1463.08	1.59789	31.9562	0.00766117	18.7776	160.348	76.2616	107.786	527.166	283.334	22.3311	17.1743	13.4271	84.5693	0.0120966	0.0120568	0.808353
576	REED	10	ZONA1	AREA8	24.3827	110.42	28.221	15.7283	1238.62	1.09791	29.3189	0.00927404	12.7945	115.037	54.4586	110.511	420.307	144.947	19.3229	12.4974	12.5068	87.096	0.0157256	-0.485692	0.810788
618	REED	10	ZONA1	AREA1	43.3353	194.66	52.3462	29.4514	2270.18	2.67378	55.0199	0.00766117	27.7151	254.863	126.635	150.475		699.775	32.7371	25.4408	15.4728	86.5643	0.0104837	-0.0625809	0.850896
625	REED	10	ZONA1	AREA2	43.3435		50.9542	29.9066	2068.72	2.98258	53.9367	0.00403219	31.778	221.542	124.671	87.9496	349.253	971.398	23.6404	30.6228	15.4177	82.4311	0.00927404	0.613732	0.73841
632	REED	10	ZONA1	AREA3	28.3477	99.2614	34.882	20.1146	1577.64	1.50211	36.3841	0.00604829	16.1493	153.011	65.894	87.6379	443.713	475.349	24.9254	17.7658	12.2492	84.3005	0.0124998	0.0851765	0.717817
639	REED	10	ZONA1	AREA4	37.9533	139.58	48.2993	26.0073	2079.56	1.77389	50.0732	0.00564507	23.9772	217.084	103.319	98.2371	811.444	564.974	33.4995	22.527	14.0257	86.1034	0.0116934	0.548394	0.829095
646	REED	10	ZONA1	AREA5	36.6028	133.635	46.505	24.9014	1977.76	1.89134	48.3964	0.00685473	25.2812	215.895	113.875	100.579	536.399	535.516	31.9347	20.4456	13.134	85.9345	0.0120966	-0.0143945	0.781607
653	REED	10	ZONA1	AREA6	27.0715	111.173	32.183	19.2566	1451.22	1.48703	33.6701	0.00806439	18.9055	163.268	77.19	86.9267	367.595	484.079	20.8166	19.9035	17.2244	85.282	0.0116934	-0.225246	0.731165
660	REED	10	ZONA1	AREA7	27.3062	117.653	32.1749	18.6262	1375.43	1.71371	33.8886	0.00524185	18.6946	181.246	85.8651	133.745	773.918	462.081	20.3279	18.7807	14.2225	84.6842	0.0108869	0.135954	0.812395
667	REED	10	ZONA1	AREA8	34.1719	138.477	38.8712	25.0209	1921.82	2.25953	41.1307	0.00725795	22.8455	208.33	112.677	96.3886	710.158	628.4	28.1978	24.1348	13.0645	83.6902	0.0124998	-0.134311	0.781165
577	REED	20	ZONA1	AREA1	36.922	177.529	42.3254	23.5278	1651.48	2.74429	45.0697	0.00524185	22.1933	204.018	102.293	134.106	639.003	668.459	18.4418	22.3918	16.556	81.6927	0.0108869	0.108163	0.829916
578	REED	20	ZONA1	AREA2	32.3391	125.533	34.3945	21.472	1518.62	2.62991	37.0244	0.00524185	21.1149	200.287	114.938	139.847	515.759	1088.31	19.3778	19.4619	14.3386	83.5382	0.00967726	0.451688	0.843933
579	REED	20	ZONA1	AREA3	34.7893	112.916	42.925	22.122	1664.99	1.89176	44.8168	0.00685473	17.5318	161.465	83.9934	125.63	724.427	407.571	22.2875	22.9938	14.0012	82.2766	0.0100805	-0.409618	0.812948
580	REED	20	ZONA1	AREA4	20.3863	81.4263	20.2832	11.9486	765.616	1.84463	22.1278	0.00443541	10.6151	114.894	51.3154	194.27	1142.28	366.441	8.22878	10.7756	16.4489	86.9	0.00685473	0.218881	0.9077
581	REED	20	ZONA1	AREA5	23.737	184.365	12.6368	14.9775	610.382	2.30419	14.941	0.000806439	13.0883					1554.93	6.05273	11.8121	13.3463	87.5615	0.0108869	0.0605454	0.843659
582	REED	20	ZONA1	AREA6	27.8691	132.359	29.4877	18.7299	1240.18	2.25251	31.7402	0.00564507	18.918	164.096	97.9563	139.541	417.221	746.417	13.5182	21.4165	17.5055	83.4315	0.0112901	-0.575995	0.814731
583	REED	20	ZONA1	AREA7	30.2315	102.021	35.9703	20.0598	1481.45	1.88221	37.8525	0.00645151	18.6867	155.892	76.9336	183.799	348.957	368.429	19.0032	17.3111	15.1316	83.4191	0.0112901	0.25064
584	REED	20	ZONA1	AREA8	19.5353	107.994	20.7415	12.7947	817.854	1.45513	22.1966	0.00322575	12.3371	115.553	51.0245	197.485	572.229	492.134	10.1097	12.7612	16.3748	83.7913	0.0124998	-0.192677	0.816963
619	REED	20	ZONA1	AREA1	31.4723	135.751	35.4831	19.777	1367.8	2.80103	38.2841	0.00564507	20.3324	193.712	113.583	130.202	429.333	937.941	15.6292	15.3188	16.1345	85.3379	0.0108869	-0.179797	0.815912
626	REED	20	ZONA1	AREA2	29.431		34.0356	17.2553	1120.12	2.48018	36.5158	0.00241932	22.6824	159.772	96.2606	210.115	738.727	1675.96	11.6476	16.0877	15.612	84.7251	0.00806439	0.246795	0.756557
633	REED	20	ZONA1	AREA3	25.5315	115.716	33.3759	16.0579	1142.03	1.80011	35.176	0.00564507	15.9549	156.444	80.1642	149.147	178.067	407.337	13.6754	13.1181	17.5863	86.7432	0.00887082	0.0904225	0.778272
640	REED	20	ZONA1	AREA4	32.7494	99.0678	45.9129	19.3978	1408.43	2.37314	48.2861	0.00443541	20.7309	193.611	108.992	109.338	321.559	785.037	16.9735	16.5844	16.854	84.18	0.00766117	0.494725	0.837051
647	REED	20	ZONA1	AREA5	29.5125	139.342	37.7994	18.8932	1291.7	2.33137	40.1307	0.00443541	23.929	194.244	116.092	165.474	648.229	892.928	16.1894	15.8502	15.5192	87.7825	0.00887082	-0.113656	0.812071
654	REED	20	ZONA1	AREA6	20.2431	90.9007	23.7201	12.4152	812.384	1.69176	25.4119	0.00483863	14.3103	139.904	76.2092	236.522	687.309	656.208	8.65877	9.96689	16.7131	84.8098	0.00766117	-0.0768652	0.863113
661	REED	20	ZONA1	AREA7	19.3583	100.302	22.5604	11.8957	739.356	1.8771	24.4375	0.00282253	14.59	126.972	64.7427	168.781	1325.47	742.18	8.2997	11.0189	14.3021	84.6663	0.00806439	0.25033	0.836429
668	REED	20	ZONA1	AREA8	26.141	109.65	29.9266	17.7333	1211.43	2.3336	32.2602	0.00564507	20.502	171.259	93.8396	141.618	315.884	519.176	13.3371	17.6144	16.8093	83.4895	0.0116934	0.102391	0.84309
465	HIDE	10	ZONA1	AREA1	21.1051	106.086	23.973	15.9607	1227.59	1.06114	25.0341	0.00927404	13.8023	126.418	55.7692	99.4599	477.773	255.098	21.8174	15.6853	11.9819	87.605	0.0181449	-0.238897	0.706494
471	HIDE	10	ZONA1	AREA2	21.4832	107.108	27.5335	16.5716	1314.71	1.09284	28.6263	0.00887082	14.4176	136.237	58.0983	72.6971	329.605	350.816	24.7845	16.0243	11.8912	87.8013	0.0149191	0.0490186	0.786485
477	HIDE	10	ZONA1	AREA3	24.3958	155.917	25.8987	16.6627	1247.02	1.44057	27.3393	0.00645151	14.3937	131.288	59.4318	108.649	380.664	324.442	21.1866	12.6985	10.1776	88.9638	0.0161288	0.0180985	0.794973
483	HIDE	10	ZONA1	AREA4	23.3604	116.307	28.8625	17.945	1423.26	1.2332	30.0957	0.00887082	15.1923	142.088	55.5866	75.4346	317.934	271.27	23.9685	14.555	11.4217	86.5927	0.0153223	0.36262	0.793287
489	HIDE	10	ZONA1	AREA5	24.3695	103.936	28.5115	16.8902	1348.86	1.45114	29.9626	0.0104837	13.6323	144.135	71.0057	98.9511	441.097	179.208	23.2922	11.9549	10.8678	87.5281	0.0169352	-0.07121	0.770614
495	HIDE	10	ZONA1	AREA6	29.6	140.276	31.1707	20.7263	1450.92	1.87841	33.0491	0.00403219	15.498	143.034	58.3646	150.082	1055.02		22.1868	14.1937	10.6864	86.6891	0.0149191	0.237065	0.795206
501	HIDE	10	ZONA1	AREA7	27.1925	135.305	31.9885	20.0377	1588.3	1.44991	33.4384	0.0100805	16.4817	162.737	76.7411	80.4537	321.085	276.686	28.129	13.7448	9.91267	89.2106	0.0145159	0.0590825	0.794107
507	HIDE	10	ZONA1	AREA8	25.5883	113.735	23.4701	17.7082	1248.57	2.05671	25.5268	0.00524185	14.7344	116.228	46.3625	134.594	491.893	339.32	19.7527	11.912	8.37765	89.4467	0.016532	0.133792	0.752367
513	HIDE	10	ZONA1	AREA1	40.523		29.6525		1651.34	3.62236	33.2748	0.00322575		249.555	121.862	90.2459	990.693	263.107	18.8294	20.7258	14.7013	86.1848	0.0173384	-0.308543	0.820868
519	HIDE	10	ZONA1	AREA2	26.347	105.855	31.1959	19.4208	1523.03	1.63837	32.8342	0.00967726	17.5609	171.247	89.3819	85.0527	466.214	342.305	28.1701	15.5021	11.2241	87.2413	0.0157256	0.206347	0.837279
525	HIDE	10	ZONA1	AREA3	37.7546	187.785	41.467	27.3044	1980.55	2.71389	44.1808	0.00725795	24.6527	211.992	116.971	124.433	763.518	577.195	32.0158	24.6122	11.9836	86.0579	0.012903	0.0849166	0.849458
531	HIDE	10	ZONA1	AREA4	25.5286	138.723	29.2542	18.0212	1404.59	1.6735	30.9277	0.00806439	15.5973	143.432	81.8278	82.774	425.569	440.864	25.2761	12.2648	9.96463	87.7684	0.0145159	-0.163687	0.833755
537	HIDE	10	ZONA1	AREA5	24.9926	117.388	29.5997	18.6006	1403.73	1.54515	31.1448	0.00967726	17.0865	149.199	64.527	100.235	571.499	388.001	25.3724	12.4795	13.8878	88.1521	0.0145159	0.469111	0.87722
543	HIDE	10	ZONA1	AREA6	26.4972	149.552	27.1726	18.8117	1317.05	1.98799	29.1606	0.00604829	18.6895	177.854	86.624	132.269	511.366	419.822	21.7797	15.8653	11.3117	89.0956	0.0149191	-0.216112	0.872095
549	HIDE	10	ZONA1	AREA7	23.1911	98.9946	29.3314	16.6898	1312.01	1.28753	30.6189	0.00927404	15.259	139.614	62.832	69.9922	254.559	296.533	25.1575	12.3794	11.7699	87.5575	0.0137095	0.449409	0.82074
555	HIDE	10	ZONA1	AREA8	33.7156	153.992	31.8495	23.5974	1602	2.93435	34.7838	0.00685473	21.6956	209.996	119.35	131.481	531.881	387.754	22.7959	22.4338	14.4579	88.2046	0.0137095	-0.359682	0.827661
466	HIDE	20	ZONA2	AREA1	20.4517	90.794	25.5735	15.2161	1170.77	1.12197	26.6954	0.0104837	12.3763	126.299	60.2928	74.0137	262.025	251.547	20.6863	13.8617	13.1814	86.9393	0.0141127	-0.0490014	0.743919
472	HIDE	20	ZONA2	AREA2	20.7426	82.5017	24.4698	15.9336	1223.6	1.43214	25.9019	0.0108869	13.642	132.902	73.2946	98.1996	392.219	259	23.9221	13.0042	10.6802	89.3489	0.0169352	0.152671	0.855316
478	HIDE	20	ZONA2	AREA3	22.042	95.776	25.2246	16.2139	1237.82	1.4822	26.7068	0.00685473	15.4073	117.835	62.9479	109.621	366.157	388.587	21.0819	9.79502	10.5702	89.0388	0.0161288	0.0270582	0.842141
484	HIDE	20	ZONA2	AREA4	21.2077	72.848	24.5563	15.3377	1205.93	1.52558	26.0819	0.0100805	12.5028	110.198	53.8613	94.6663	334.562	172.857	22.5889	9.60921	9.58268	89.1644	0.0157256	0.285331	0.831758
490	HIDE	20	ZONA2	AREA5	21.3076	67.0075	27.4953	16.0362	1299.74	1.1558	28.6511	0.0100805	14.2218	112.199	61.8086	75.779	266.673	452.929	22.7364	11.6134	12.3671	87.3731	0.0141127	-0.0447566	0.808469
496	HIDE	20	ZONA2	AREA6	20.4985	87.8294	23.019	14.8174	1100.55	1.39084	24.4098	0.00806439	11.1989	99.1635	50.7998	95.265	339.415	242.39	17.6566	9.12531	11.782	87.3407	0.0141127	0.234749	0.81325
502	HIDE	20	ZONA2	AREA7	26.643	106.141	28.7927	20.1443	1538.58	1.90832	30.701	0.00967726	18.5722	184.338	97.9855	95.3813	513.463	516.423	27.4987	17.5588	10.0598	89.8141	0.0157256	-0.160282	0.855728
508	HIDE	20	ZONA2	AREA8	23.7849	126.904	25.1369	17.4982	1294.13	1.86409	27.001	0.00887082	14.8804	137.127	66.3997	97.4529	230.165	452.198	20.1079	11.6756	11.3915	88.1	0.0189513	-0.225555	0.821936
514	HIDE	20	ZONA2	AREA1	36.7627	184.049	30.6078	26.2143	1737.12		34.075	0.00685473	23.0102	186.11	103.912	101.039	790.454	541.591	25.3492	24.3847	9.00087	89.2361	0.0161288	0.0572749	0.802241
520	HIDE	20	ZONA2	AREA2	21.2108	87.7462	24.6038	15.4812	1202.09	1.36665	25.9704	0.00927404	14.434	131.67	67.7261	102.026	367.778	271.917	21.5435	10.9831	11.0342	87.5538	0.0145159	0.0271789	0.857498
526	HIDE	20	ZONA2	AREA3	28.3688	162.077	32.6637	20.677	1475.58	1.82277	34.4865	0.0084676	17.9408	186.769	85.9791	90.0928	446.043	364.455	24.7233	19.7221	12.6927	89.1971	0.0145159	0.527913	0.783313
532	HIDE	20	ZONA2	AREA4	37.5181	217.197	36.2251	24.6569	1736.97	2.38334	38.6084	0.00524185	19.0183	220.324	85.891	127.982	496.66	798.997	25.7736	27.618	12.1122	86.8944	0.0157256	0.0637517	0.830561
538	HIDE	20	ZONA2	AREA5	21.6901	76.7863	26.558	14.8325	1160.14	1.26832	27.8263	0.0084676	11.4785	103.326	50.5817	96.605	200.084	275.577	22.4147	10.3657	9.99764	87.848	0.0124998	0.297255	0.840933
544	HIDE	20	ZONA2	AREA6	22.0981	119.954	24.2137	15.8077	1150.84	1.78898	26.0027	0.0084676	13.9181	148.652	75.9026	106.894	490.002	401.691	20.4216	17.8731	12.2744	88.3356	0.0137095	0.207679	0.782881
550	HIDE	20	ZONA2	AREA7	19.6643	80.55	23.0806	14.1309	1079.89	1.2512	24.3318	0.00927404	12.1095	113.048	50.3553	75.0901	273.847	251.361	19.3153	10.6556	10.6407	87.1861	0.0153223	0.296024	0.878706
556	HIDE	20	ZONA2	AREA8	22.8015	111.833	25.3854	16.3988	1215.39	1.42469	26.8101	0.00967726	14.8146	116.376	65.431	96.6756	298.226	347.455	20.1886	10.3228	10.7831	87.7767	0.016532	-0.255343	0.866111
338	FRESHBONE	10	ZONA1	AREA1	41.1838	130.892	48.1744	28.2586	2185.36	2.80028	50.9747	0.00725795	24.149	229.428	115.737	102.034	591.652	477.047	40.9805	22.5238	9.91557	87.0764	0.0145159	0.201327	0.83383
344	FRESHBONE	10	ZONA1	AREA2	26.3361	92.8919	32.4001	18.7402	1480.8	1.55176	33.9519	0.00927404	16.2593	143.01	75.9379	79.3957	275.214	379.675	25.1182	13.5417	11.4191	87.0183	0.0141127	-0.14097	0.840067
350	FRESHBONE	10	ZONA1	AREA3	30.4609	118.078	37.1264	22.2756	1826.16	1.65044	38.7768	0.0112901	17.9425	177.759	84.7572	81.1089	442.422	532.262	33.871	15.4702	9.36015	86.9174	0.0153223	0.0500578	0.882446
356	FRESHBONE	10	ZONA1	AREA4	37.986	149.84	41.3701	26.1211	1977.9	2.62818	43.9982	0.00685473	22.698	200.788	106.792	115.932	1128.58		34.9358	22.3894	11.1518	87.4415	0.0149191	-0.0459592	0.81028
362	FRESHBONE	10	ZONA1	AREA5	27.851	93.2387	34.2829	20.7129	1652.65	1.61331	35.8962	0.00967726	20.2666	168.613	97.4329	72.4637	333.242	377.415	29.6775	14.1081	10.8841	85.7955	0.0157256	-0.181507	0.84991
368	FRESHBONE	10	ZONA1	AREA6	28.176	107.452	34.9832	20.5658	1666.1	1.22672	36.2099	0.00967726	16.7203	154.919	64.2669	89.9015	562.999	277.381	29.8876	17.0511	10.2861	87.5844	0.0149191	0.15021	0.835401
374	FRESHBONE	10	ZONA1	AREA7	34.2774	136.944	44.2274	23.605	1867.64	1.73078	45.9582	0.00887082	19.4568	181.739	88.9125	99.8905	547.373	374.288	31.041	19.4115	10.8381	86.5366	0.0157256	-0.701829	0.845529
380	FRESHBONE	10	ZONA1	AREA8	27.4584	92.3067	32.7247	18.9456	1522.31	1.63465	34.3593	0.00967726	14.9416	153.875	74.9411	96.446	383.249	420.561	27.0835	14.0129	11.1454	88.4907	0.0145159	-0.239674	0.871653
386	FRESHBONE	10	ZONA3	AREA1	40.9544	183.645	47.589	30.187	2439.73	2.64617	50.2352	0.00967726	26.0396	248.918	128.867	88.9492	538.931	534.064	40.2117	24.5664	11.801	87.616	0.0141127	-0.110656	0.825223
392	FRESHBONE	10	ZONA3	AREA2	43.7307	145.126	53.1294	32.1694	2613.62	2.83529	55.9647	0.00967726	32.4485	262.623	143.863	79.1317	645.778	848.997	45.914	24.573	12.745	88.1248	0.0153223	-0.676926	0.83182
398	FRESHBONE	10	ZONA3	AREA3	33.4511	156.508	39.8149	24.1068	1911.68	2.03509	41.8499	0.0084676	22.2921	166.745	83.279	98.1683	446.463	426.929	32.013	13.7589	10.698	88.3708	0.0149191	-0.232336	0.819908
404	FRESHBONE	10	ZONA3	AREA4	37.411	180.843	46.3953	26.5374	2155.06	1.89832	48.2936	0.0108869	23.1906	211.419	100.251	92.9485	602.155	318.268	38.9927	21.7613	10.6774	91.1032	0.0161288	-0.515886	0.876166
410	FRESHBONE	10	ZONA3	AREA5	36.9932	183.446	46.8204	26.8828	2182.8	1.58021	48.4006	0.00967726	21.7131	207.101	81.7919	79.8435	648.695	482.396	40.3911	22.1006	10.8544	91.0398	0.0149191	0.23182	0.789241
416	FRESHBONE	10	ZONA3	AREA6	37.5425	156.566	44.9763	28.5341	2349.12	1.77406	46.7503	0.0120966	23.0999	230.271	101.602	82.9263	556.462	336.589	42.4042	24.0109	9.92379	88.3014	0.0169352	0.147797	0.819691
422	FRESHBONE	10	ZONA3	AREA7	40.9231	157.093	45.4451	29.1501	2304.89	2.4377	47.8828	0.00887082	23.6015	242.563	118.996	78.8102	406.985	562.803	40.6627	28.6249	11.1798	88.1694	0.0153223	-0.0996617	0.784226
428	FRESHBONE	10	ZONA3	AREA8	46.6628	216.311	53.6803	34.7378	2778.77	2.91565	56.596	0.0108869	29.0034	290.116	130.647	67.4759	699.829	460.542	43.8981	31.5244	12.4146	85.6663	0.0145159	-0.00153162	0.833335
339	FRESHBONE	20	ZONA1	AREA1	35.6754	104.245	43.0021	21.827	1785.52	1.90557	44.9077	0.00806439	16.1342	163.822	76.577	123.571	605.079	494.567	31.3471	13.9642	10.1453	88.1634	0.0116934	0.177178	0.893344
345	FRESHBONE	20	ZONA1	AREA2	35.1118	132.807	39.6735	21.5839	1700.68	2.55436	42.2279	0.00443541	15.1931	166.159	72.1752	116.252	520.404	786.565	26.4292	17.1602	10.8526	88.4686	0.0100805	0.537132	0.851664
351	FRESHBONE	20	ZONA1	AREA3	24.7083	95.9365	30.7012	17.4924	1416.41	1.15787	31.8591	0.00887082	14.3295	139.001	60.0565	75.6412	275.858	464.703	27.983	14.8447	10.5183	87.648	0.0149191	0.150701	0.891293
357	FRESHBONE	20	ZONA1	AREA4	28.6521	105.031	37.1414	18.431	1487.99	1.41955	38.5609	0.00766117	14.3638	131.642	63.5792	107.296	549.233	328.271	29.9548	10.3717	8.86518	88.5719	0.012903	0.069992	0.878628
363	FRESHBONE	20	ZONA1	AREA5	29.1493	132.054	36.8726	19.558	1566.61	1.24462	38.1172	0.00806439	15.0195	156.531	73.1831	88.317	391.501	351.219	27.4336	16.9262	10.8449	87.332	0.0116934	-0.0964023	0.866505
369	FRESHBONE	20	ZONA1	AREA6	24.6089	87.077	31.1536	16.4031	1332.32	1.21725	32.3709	0.00806439	13.3734	124.052	58.2647	122.418	421.917	381.731	25.1932	8.78846	9.16662	88.5618	0.012903	0.202779	0.915244
375	FRESHBONE	20	ZONA1	AREA7	32.1792	123.742	39.6976	19.2412	1495.91	1.54149	41.2391	0.0084676	13.7902	142.419	75.4417	143.488	774.484	302.216	26.5467	12.3849	10.223	90.8455	0.0137095	-0.82143	0.887715
381	FRESHBONE	20	ZONA1	AREA8	31.6977	204.056	34.515	18.3593	1390.5	1.67827	36.1933	0.00604829	14.441	135.837	64.6852	116.906	589.462	474.487	20.1337	13.9511	10.6787	87.2125	0.0120966	-0.544272	0.870164
387	FRESHBONE	20	ZONA3	AREA1	48.9973	180.335	57.5807	35.0115	2863.68	2.55787	60.1386	0.0108869	29.7872	297.954	136.956	77.4151	508.87	679.014	48.4818	27.656	11.9068	87.0312	0.0153223	-0.229348	0.850524
393	FRESHBONE	20	ZONA3	AREA2	55.8218	203.544	64.2742	39.6603	3198.28	3.49245	67.7667	0.00927404	32.7342	338.136	173.413	96.817	860.919	656.293	57.1437	29.0159	10.2041	89.5027	0.016532	-0.683464	0.846965
399	FRESHBONE	20	ZONA3	AREA3	52.5382	200.25	65.5923	38.1513	3141.29	2.79896	68.3913	0.00967726	31.8212	303.134	152.183	90.289	786.124	973.246	55.9988	27.7708	10.6469	90.2961	0.0157256	-0.590332	0.837019
405	FRESHBONE	20	ZONA3	AREA4	50.9233	182.748	60.7306	35.7652	2911.03	2.56845	63.2991	0.0108869	29.1669	290.447	126.766	90.9922	852.064	517.153	55.2155	28.4077	9.56633	89.8176	0.0153223	0.100078	0.854653
411	FRESHBONE	20	ZONA3	AREA5	54.5169	264.168	59.8077	38.8108	3060.04	2.90117	62.7089	0.00806439	29.126	311.324	127.591	106.703	1083.62	584.169	49.0322	33.1692	10.6666	87.4428	0.0145159	0.600413	0.828713
417	FRESHBONE	20	ZONA3	AREA6	47.3875	205.73	56.9854	33.2769	2740.71	2.19141	59.1768	0.00927404	27.0693	259.388	98.8411	100.579	925.18	583.581	47.5823	26.7636	9.95711	88.3397	0.0137095	0.259442	0.844378
423	FRESHBONE	20	ZONA3	AREA7	59.2546	180.979	67.1008	41.1488	3336.08	3.73596	70.8367	0.00967726	30.7136	300.938	150.405	81.2902	614.547	703.008	54.6621	29.3521	11.2663	86.8646	0.0133062	0.0707038	0.867844
429	FRESHBONE	20	ZONA3	AREA8	56.8717	367.622	58.9342	40.8661	3233.53	3.25274	62.187	0.00645151	30.5922	381.011	140.927	108.846		947.927	52.6127	41.1368	10.3017	86.1169	0.0153223	0.10171	0.828989
229	DRYWOOD	10	ZONA4	AREA1	41.3694	192.039	52.0279	29.1813	2387.45	1.91403	53.9419	0.0084676	28.1205	225.73	110.827	87.0081	789.584	712.11	45.2975	18.9168	11.09	89.1203	0.0137095	-0.137086	0.893892
235	DRYWOOD	10	ZONA4	AREA2	29.3949	134.354	36.0626	21.9141	1774.89	1.52481	37.5874	0.0100805	19.928	183.136	83.6824	93.2135	552.555	434.642	32.3177	17.1081	11.4485	88.7297	0.0169352	0.12622	0.856202
241	DRYWOOD	10	ZONA4	AREA3	38.7895	109.064	47.2724	27.3417	2232.11	2.52279	49.7951	0.00887082	23.9253	187.969	93.5224	94.7238	535.511	481.087	41.57	14.8622	9.32249	90.2216	0.0153223	0.60535	0.892909
247	DRYWOOD	10	ZONA4	AREA4	39.5164	221.568	47.4018	27.1248	2131.33	2.45511	49.8569	0.00806439	22.4457	245.782	127.984	115.942	908.313	928.534	36.1414	22.6851	10.873	89.1986	0.0141127	-0.298903	0.79523
253	DRYWOOD	10	ZONA4	AREA5	37.3961	137.169	46.2479	25.8238	2117.53	1.72854	47.9764	0.00967726	22.2913	196.551	95.2933	93.7363	647.506	656.487	38.048	17.3236	11.2458	88.729	0.0157256	-0.466481	0.819987
259	DRYWOOD	10	ZONA4	AREA6	36.1348	129.672	43.8245	25.1075	2049.73	1.78913	45.6136	0.00725795	19.8043	161.645	75.6573	71.3619	309.113	581.488	34.2896	20.2757	11.4804		0.0161288	-0.201835	0.845494
265	DRYWOOD	10	ZONA4	AREA7	38.2325	158.342	46.5505	26.8463	2237.35	1.80757	48.3581	0.00887082	23.7939	220.451	97.2235	111.101	764.787	548.1	41.4484	21.6254	10.4749	89.9044	0.0153223	0.123232	0.830506
271	DRYWOOD	10	ZONA4	AREA8	36.42	147.942	42.7998	26.3355	2088.12	1.9614	44.7612	0.0084676	25.0042	203.808	86.7456	79.2235	526.602	572.088	36.6489	25.5524	11.3349	88.7839	0.016532	0.233752	0.823218
289	DRYWOOD	10	ZONA7	AREA1	61.7839	289.408				2.84067	74.3598	0.00887082			147.475	100.685	1101.73	930.312	64.5446	41.3023	10.4847	88.6328	0.0157256	-0.577286	0.758991
295	DRYWOOD	10	ZONA7	AREA2	55.6463	254.997	65.985	39.8655	3198.25	2.43079	68.4158	0.00887082	36.7565	320.017	157.345	125.655	1440.77	800.047	54.43	32.7256	10.2752	88.903	0.0149191	-0.768645	0.877009
301	DRYWOOD	10	ZONA7	AREA3	55.7558	237.494	63.7798	39.0438	3110.36	3.03515	66.8149	0.0084676	33.9465		164	114.013	1085.12	980.997	52.0387	33.4927	13.1102	88.3159	0.0161288	-0.0260893	0.790393
307	DRYWOOD	10	ZONA7	AREA4	43.0623	172.769	52.3742	31.1065	2584.1	1.97308	54.3473	0.00927404	26.8616	230.965	96.4116	94.0923	719.57	643.172	47.4675	21.3357	10.1666	87.6856	0.0157256	0.449626	0.847577
313	DRYWOOD	10	ZONA7	AREA5	45.5994	184.795	58.2603	31.5646	2588.17	2.36045	60.6208	0.00927404	28.2024	239.799	122.113	90.0737	418.735	538.015	45.2154	22.3221	11.8994	90.0317	0.012903	-0.149627	0.836193
319	DRYWOOD	10	ZONA7	AREA6	52.4558	210.965	63.8022	37.1703	3033.73	2.59754	66.3997	0.00927404	30.7049	311.447	136.817	82.1759	856.815	724.48	51.4695	27.641	10.8186	89.8148	0.0145159	-0.132796	0.872745
325	DRYWOOD	10	ZONA7BIS	AREA1	45.7288	195.135	54.6596	31.7993	2627.1	2.39839	57.058	0.00806439	28.2176	263.848	119.616	101.613	468.76	524.399	43.875	23.783	10.1009	88.9923	0.0141127	0.811953	0.822945
331	DRYWOOD	10	ZONA7BIS	AREA2	50.6241	205.273	58.1037	37.7728	3109.06	2.7833	60.887	0.00967726	32.2928	299.527	146.954	77.5874	676.709	886.432	54.7927	31.1813	10.2256	87.5526	0.0169352	0.261642	0.835093
230	DRYWOOD	20	ZONA4	AREA1	33.1687	118.465	43.0426	23.3813	1933.42	1.74209	44.7847	0.00967726	21.0416	176.142	93.7752	92.2634	386.426	482.522	38.8601	14.1722	10.3825	91.4082	0.0137095	0.128205	0.904542
236	DRYWOOD	20	ZONA4	AREA2	23.6155	84.8507	29.3792	17.587	1428.77	1.33017	30.7093	0.0124998	14.6609	132.509	66.9322	65.9048	196.236	248.344	26.9325	9.58531	10.1224	90.2438	0.0161288	0.228793	0.873461
242	DRYWOOD	20	ZONA4	AREA3	43.0278		47.9817	30.9561	2189.38	2.99612	50.9778	0.00443541	26.3142	255.417	101.235	132.441	1015.6	1099.47	32.6454	20.0084	10.5147	89.6907	0.0133062	0.821736	0.881512
248	DRYWOOD	20	ZONA4	AREA4	34.7303	212.277	41.3943	22.9272	1799.17	2.44254	43.8368	0.00645151	19.8806	179.394	100.896	162.351	1126.87	755.371	31.1949	15.298	12.1907	90.0154	0.0137095	-0.289221	0.805514
254	DRYWOOD	20	ZONA4	AREA5	33.0118	107.236	41.2554	23.0001	1884.96	1.99928	43.2547	0.00967726	21.0382	182.53	99.5153	84.8266	364.511	559.848	33.2149	15.3586	11.9851	88.0953	0.0149191	-0.302999	0.837135
260	DRYWOOD	20	ZONA4	AREA6	36.162	152.496	46.1407	24.1798	1978.57	1.48119	47.6219	0.0084676	18.9153	164.962	76.2491	91.5663	372.508	511.265	38.5941	17.4929	9.88972	90.1015	0.0137095	-0.443852	0.820985
266	DRYWOOD	20	ZONA4	AREA7	31.5072	130.337	41.6262	21.5289	1790.63	1.31416	42.9404	0.00887082	18.5435	159.326	69.6329	94.6746	578.671	310.885	34.8849	14.3382	10.0964	89.5594	0.0137095	0.151449	0.862113
272	DRYWOOD	20	ZONA4	AREA8	45.2349	176.68	49.4694	33.7928	2518.11	3.21688	52.6863	0.0104837	26.3075		164.675	81.7912	713.829	645.846	41.53	36.6838	13.4476	87.3781	0.0137095	0.290672	0.780743
290	DRYWOOD	20	ZONA7	AREA1	40.6135	179.104	48.3016	27.6701	2201.55	2.201	50.5026	0.00806439	23.3889	232.994	110.928	135.886	927.526	794.49	35.6507	23.077	11.7006	88.0761	0.0133062	-0.267454	0.812038
296	DRYWOOD	20	ZONA7	AREA2	36.543	160.979	42.782	25.6649	2027.42	1.9605	44.7426	0.00887082	21.4579	202.875	103.104	113.669	872.532	491.332	33.8701	21.7167	10.8573	88.1133	0.0141127	-0.556731	0.776118
302	DRYWOOD	20	ZONA7	AREA3	32.3419	126.891	39.119	22.6332	1744.35	1.7477	40.8667	0.00806439	21.7302	209.96	99.6427	102.805	694.744	501.243	27.6133	18.4659	12.359	87.1035	0.0141127	-0.455748	0.80162
308	DRYWOOD	20	ZONA7	AREA4	29.4271	117.642	36.0228	20.2428	1638.7	1.34323	37.366	0.00927404	16.0533	174.801	73.14	89.928	557.605	377.986	29.6934	14.5918	11.2736	87.2967	0.0124998	0.388196	0.867663
314	DRYWOOD	20	ZONA7	AREA5	35.2662	149.069	41.6322	23.7136	1855.19	1.77436	43.4066	0.00645151	18.9753	172.517	90.6763	119.869	906.798	391.597	31.5891	21.0765	10.8065	86.5623	0.0161288	-0.0759003	0.791646
320	DRYWOOD	20	ZONA7	AREA6	37.0556	137.474	43.6859	25.9566	2147.22	1.87556	45.5614	0.00967726	20.3133	196.675	93.5015	102.302	805.809	401.315	40.634	18.5481	9.68357	89.3138	0.0153223	-0.0360876	0.883141
326	DRYWOOD	20	ZONA7BIS	AREA1	32.1539	98.1667	35.1679	23.2267	1767.89	2.46016	37.628	0.0084676	20.2036	181.822	101.944	133.187	599.288	642.142	28.512	19.3498	11.657	88.0454	0.0145159	0.483333	0.824405
332	DRYWOOD	20	ZONA7BIS	AREA2	26.8574	142.776	32.6914	19.0151	1518.92	1.33636	34.0277	0.0084676	16.9737	146.288	65.7303	93.2475	436.265	425.467	27.3196	15.1076	8.41825	87.0469	0.0145159	0.075558	0.840558
121	MEAT	10	ZONA13	AREA1	39.1252	146.552	47.0965	27.5804	2224.71	2.2768	49.3733	0.0084676	23.8979	218.91	116.583	96.7591	487.945	550.522	41.253	19.9839	11.3214	89.1394	0.0161288	0.0379545	0.861595
127	MEAT	10	ZONA13	AREA2	46.8956		50.8343	33.2003	2560.25	3.44644	54.2808	0.00887082	28.7334	257.064	155.885	100.284	502.535	821.814	46.306	24.0813	10.6977	90.0238	0.0161288	-0.298101	0.872225
133	MEAT	10	ZONA13	AREA3	41.9597	164.459	53.7294	29.3364	2360.87	2.33744	56.0668	0.00927404	27.9747	210.18	114.4	89.9589	475.938	594.359	38.9905	20.5408	12.4736	87.3783	0.016532	-0.126503	0.88222
139	MEAT	10	ZONA13	AREA4	30.7958	88.9931	38.8824	21.1811	1730.97	1.7966	40.679	0.00887082	20.9451	150.101	82.4569	73.2772	136.826	192.359	29.4898	14.8369	12.5374	88.1845	0.0124998	0.255434	0.841236
145	MEAT	10	ZONA14	AREA1	33.2719	120.249	41.9233	23.0228	1866.38	1.93955	43.8629	0.00927404	19.7219	188.796	96.3657	70.9184	225.687	473.057	33.4483	14.6413	12.2019	89.0037	0.0145159	-0.232803	0.827142
151	MEAT	10	ZONA14	AREA2	34.319	140.769	42.7714	24.3004	1965.34	1.95898	44.7303	0.00927404	21.0551	194.468	102.994	88.8681	474.007	866.859	36.0048	17.2967	10.4932	90.0704	0.0153223	-0.176446	0.836128
157	MEAT	10	ZONA14	AREA3	38.8861	150.997	44.2233	28.2032	2251.52	2.47129	46.6946	0.0100805	24.5839	223.858	107.703	92.9154	515.766	551.033	40.7311	20.6852	10.3358	89.5957	0.0157256	0.292745	0.866216
163	MEAT	10	ZONA14	AREA4	36.2013	127.75	43.6863	24.2807	1927.15	2.21065	45.897	0.00725795	21.824	203.3	105.644	100.266	389.231	655.992	35.2006	17.1752	10.5915	90.4468	0.0141127	-0.497655	0.890189
173	MEAT	10	ZONA2	AREA1	36.9505	153.8	45.8998	26.8643	2223.26	1.79493	47.6947	0.0100805	21.1767	198.464	89.7188	80.785	721.637	374.353	40.6248	20.7075	9.89468	88.4422	0.0161288	-0.179073	0.845223
179	MEAT	10	ZONA2	AREA2	34.4101	131.926	43.1738	25.1735	2044.13	1.754	44.9278	0.00806439	21.7785	197.726	93.2433	87.2398	532.922	655.35	36.3604	18.6111	11.6786	88.0329	0.0133062	0.635422	0.816518
185	MEAT	10	ZONA2	AREA3	35.566	148.548	44.9481	26.0033	2147.36	1.68935	46.6375	0.0100805	23.0377	222.639	109.714	82.0939	568.117	518.399	43.0758	17.1609	9.13683	89.5761	0.0157256	-0.317903	0.85104
191	MEAT	10	ZONA2	AREA4	42.9187	160.738	54.473	29.8651	2420.7	2.76647	57.2395	0.0104837	25.3711	240.825	117.764	89.1812	803.736	495.268	44.5127	22.2654	10.796	89.0441	0.0145159	-0.0400527	0.877913
198	MEAT	10	ZONA3	AREA1	46.1073	156.325	58.5616	32.129	2687.09	2.24475	60.8063	0.0100805	27.4796	236.671	113.466	79.3527	487.697	710.877	48.564	23.7134	11.7971	88.5433	0.0153223	-0.20621	0.832553
204	MEAT	10	ZONA3	AREA2	36.6245	157.5	45.6346	25.902	2109.38	1.98664	47.6213	0.00967726	23.0601	217.305	101.929	108.31	522.271	847.051	41.4949	18.7588	10.0098	90.7864	0.0141127	0.0587787	0.836247
210	MEAT	10	ZONA3	AREA3	31.4464	137.657	38.8915	22.587	1852.83	1.44043	40.3319	0.0104837	18.7255	184.229	82.4835	91.2793	627.416	437.924	34.4936	18.3901	11.3408	89.0659	0.0141127	0.269603	0.83312
216	MEAT	10	ZONA3	AREA4	38.0896	203.785	44.6774	27.8943	2299.29	1.83348	46.5109	0.00887082	25.8344	219.461	101.167	94.2415	694.822	442.91	41.546	22.7658	11.0742	88.414	0.0161288	-0.29028	0.837069
122	MEAT	20	ZONA13	AREA1	38.8255	132.256	46.4302	27.0762	2097.93	2.38416	48.8144	0.00604829	25.2497	196.912	101.31	115.46	638.249	660.403	34.7867	15.0117	11.2251	89.1329	0.0141127	0.42297	0.858954
128	MEAT	20	ZONA13	AREA2	41.5482	168.366	49.3946	28.1663	2204.32	2.94474	52.3394	0.00766117	23.1682	213.373	112.549	133.548	564.307	456.864	35.1169	19.7071	13.6795	88.2804	0.0153223	0.703098	0.879821
134	MEAT	20	ZONA13	AREA3	38.6632	123.927	49.9689	25.9305	2102.62	2.36021	52.3291	0.00725795	24.2407	207.079	106.523	77.2946	405.03	754.021	37.6642	16.9313	11.0891	89.1747	0.0141127	-0.0428874	0.862118
140	MEAT	20	ZONA13	AREA4	32.5333	134.112	38.2633	22.2444	1799.74	1.93813	40.2015	0.0100805	18.6933	176.514	80.0253	82.933	366.483	405.971	32.4914	16.8216	11.9421	88.0563	0.0145159	0.156739	0.884356
146	MEAT	20	ZONA14	AREA1	33.817	136.598	42.4423	23.5323	1919.66	1.99744	44.4397	0.0108869	19.4535	181.478	94.9514	81.0749	342.214	496.013	36.2273	15.695	12.2525	90.2879	0.0157256	-0.154945	0.822981
152	MEAT	20	ZONA14	AREA2	31.0993	108.57	39.0269	22.4127	1825.71	1.78271	40.8096	0.0100805	19.8049	173.303	94.6506	72.294	360.589	500.735	32.4785	15.9491	11.6269	88.4702	0.0153223	-0.168201	0.809003
158	MEAT	20	ZONA14	AREA3	33.8536	128.191	41.83	23.6586	1960.1	1.86718	43.6972	0.00967726	20.1517	182.469	89.9364	79.6172	504.689	408.104	33.0654	15.9131	11.339	88.0698	0.0145159	0.300264	0.801814
164	MEAT	20	ZONA14	AREA4	36.9644	115.415	43.8085	25.0954	2018.49	2.44792	46.2564	0.0100805	22.2219	216.46	116.551	81.0319	329.238	530.775	35.0632	18.2385	11.6981	89.1474	0.016532	-0.540198	0.807079
174	MEAT	20	ZONA2	AREA1	29.7205	127.061	38.8238	20.5315	1683.96	1.27745	40.1012	0.00927404	16.7987	160.476	68.3408	99.2508	545.482	327.42	30.8256	15.2481	10.5816	89.7307	0.0137095	0.0470045	0.846719
180	MEAT	20	ZONA2	AREA2	30.7597	135.661	35.6147	21.4815	1723.66	1.8351	37.4498	0.0084676	19.5019	162.309	79.0909	88.715	417.656	485.562	28.7967	14.1739	12.4025	88.0402	0.0141127	0.447435	0.886779
186	MEAT	20	ZONA2	AREA3	28.9871	104.96	36.7399	19.8242	1620.01	1.43136	38.1713	0.0104837	17.7323	159.332	76.6089	105.057	549.926	295.608	29.1377	12.2312	13.081	88.9984	0.0145159	-0.244408	0.763873
192	MEAT	20	ZONA2	AREA4	37.9258	103.292	49.3943	25.4085	2069.95	2.46596	51.8603	0.0084676	23.0406	196.193	111.641	85.0217	389.75	698.443	37.0506	15.7442	13.768	88.959	0.0137095	0.108594	0.889178
199	MEAT	20	ZONA3	AREA1	35.8968	150.15	43.2948	24.0674	1973.48	1.7886	45.0834	0.00927404	20.923	195.31	91.1456	80.6013	378.683	411.3	33.907	17.5689	10.1978	87.4531	0.0153223	-0.406851	0.811648
205	MEAT	20	ZONA3	AREA2	30.9358	111.353	38.9613	22.0764	1790.06	1.53872	40.5	0.0100805	19.2622	182.627	90.8441	89.4586	446.031	523.507	32.7303	16.7969	11.6382	90.0289	0.016532	-0.0811328	0.830253
211	MEAT	20	ZONA3	AREA3	27.143	84.524	34.645	19.1613	1572.52	1.32442	35.9695	0.0100805	15.6476	139.799	66.8922	106.091	496.85	387.448	31.2851	11.7017	9.86685	88.9729	0.0153223	0.246316	0.836751
217	MEAT	20	ZONA3	AREA4	27.9262	100.808	35.0515	20.2524	1654.96	1.18379	36.2353	0.0108869	18.549	166.759	79.5195	98.0391	399.062	399.123	30.7163	16.2259	11.9272	90.2824	0.0145159	-0.282412	0.775339
4	ANTLER	30	ZONA1	AREA1	27.1569	107.047	30.1968	19.0542	1490.62	1.8401	32.0369	0.00967726	15.9224	164.132	80.649	95.4127	458.185	397.449	26.4856	14.8444	10.8957	88.6693	0.016532	-0.0445151	0.801642
11	ANTLER	30	ZONA1	AREA2	29.4542	97.0356	36.1213	18.8383	1522.67	1.32681	37.4481	0.00685473	13.7996	146.106	74.4098	92.5005	268.92	369.129	30.4466	13.035	7.24791	90.0427	0.0120966	0.276824	0.893657
18	ANTLER	30	ZONA1	AREA3	21.5562	92.7602	25.5823	13.8789	1081.93	0.989951	26.5723	0.00685473	11.0817	114.379	49.2498	95.1212	289.053	337.672	19.8044	11.301	10.501	87.6932	0.0141127	-0.238945	0.872957
25	ANTLER	30	ZONA1	AREA4	25.5351	131.682	29.1825	16.574	1259.73	1.66244	30.8449	0.00725795	12.2363	130.115	46.5328	82.5532	314.635	299.396	21.4528	12.4246	9.92115	87.8677	0.0120966	0.485193	0.896688
32	ANTLER	30	ZONA1	AREA5	28.264	133.274	34.3432	17.4245	1364.07	1.09067	35.4338	0.00685473	11.6911	144.03	50.9309	115.678	587.077	344.337	22.4774	14.5924	9.65039	87.1088	0.00967726	0.0798482	0.901618
39	ANTLER	30	ZONA1	AREA6	29.2367	120.563	32.8442	20.1598	1543.1	1.45486	34.2991	0.00725795	13.9737	158.423	55.2059	107.086	390.599	188.406	25.2313	16.9392	10.6764	86.7334	0.0153223	0.621729	0.866494
46	ANTLER	30	ZONA1	AREA7	27.8338	194.936	29.2379	18.3478	1365.06	1.36546	30.6034	0.00685473	13.781	152.414	66.7095	125.97	809.88	505.198	22.5492	17.3513	10.227	86.959	0.0120966	0.00841813	0.889941
53	ANTLER	30	ZONA1	AREA8	16.6729	61.8473	21.3134	10.7569	834.215	0.682968	21.9964	0.00806439	8.00699	83.1516	34.6511	96.3771	253.096	219.938	16.586	7.55867	8.83154	89.4607	0.012903	0.0692021	0.883209
73	ANTLER	30	ZONA6	AREA7	32.3565	152.323	40.3556	24.3106	1983.25	1.45167	41.8073	0.0104837	21.6249	170.805	89.0265	94.8222	372.068	399.981	33.3593	18.5794	13.1008	89.3741	0.016532	0.0162852	0.826166
74	ANTLER	30	ZONA5	AREA8	30.3766	134.696	35.9458	22.4146	1786.77	1.41451	37.3603	0.0108869	18.7882	190.125	85.4514	82.8301	386.299	377.533	33.7139	17.7818	9.78061	89.0718	0.0161288	0.0275721	0.786162
75	ANTLER	30	ZONA5	AREA1	22.8778	88.8632	27.0968	17.0257	1344.51	1.30809	28.4049	0.0084676	14.8615	125.314	61.1367	73.676	258.301	444.214	22.7607	14.8907	10.571	85.8406	0.0157256	0.053923	0.838568
76	ANTLER	30	ZONA6	AREA2	21.9479	92.5863	26.007	15.4452	1181.33	1.20688	27.2139	0.0084676	14.1383	116.909	51.0114	86.703	258.358	310.897	18.1001	14.8445	14.4687	85.1483	0.0141127	0.155451	0.832466
77	ANTLER	30	ZONA6	AREA3	50.2622		44.1185		2165.42		48.0443	0.00483863			135.532	144.531		303.256	26.3721		13.0693	84.4826	0.0137095	-0.748178	0.840127
78	ANTLER	30	ZONA6	AREA4	16.7886	114.976	18.6444	11.6642	839.464	0.994543	19.639	0.00766117	10.0621	98.6103	45.1822	77.3688	266.533	276.88	14.1267	11.9485	12.0045	86.8993	0.0137095		0.837815
79	ANTLER	30	ZONA6	AREA5	15.694	68.257	19.5519	11.4552	826.417	0.761244	20.3131	0.00927404	9.48768	81.4401	35.5092	75.9512	194.906	141.723	13.1702	10.9635	11.3174	87.6479	0.0149191	0.157796	0.843609
80	ANTLER	30	ZONA6	AREA6	20.9554	111.762	22.2554	14.6705	988.788	1.62856	23.884	0.00564507	13.6078	128.035	56.2013	83.2804	291.998	279.632	14.3264	16.1108	12.0413	86.7942	0.0124998	0.194401	0.861214
5	ANTLER	40	ZONA1	AREA1	20.9394	86.2297	26.2338	13.0085	973.173	1.0608	27.2946	0.00725795	10.7326	107.008	51.0248	108.157	332.816	426.368	17.0536	10.2756	10.0447	87.703	0.0120966	0.0158304	0.837852
12	ANTLER	40	ZONA1	AREA2	23.406	84.4927	27.8963	13.997	1085.68	1.0436	28.9399	0.00685473	10.2674	104.881	46.6541	152.385	570.531	204.473	18.9917	10.6879	11.1165	87.7819	0.0116934	0.161166	0.896251
19	ANTLER	40	ZONA1	AREA3	17.9656	69.3589	21.776	12.472	972.658	0.67883	22.4548	0.0104837	9.2661	98.033	41.1677	85.7451	339.305	131.807	19.5259	10.1281	8.09586	87.7867	0.0153223	-0.21735	0.839969
26	ANTLER	40	ZONA1	AREA4	20.1855	109.416	23.2477	13.7359	1046.38	1.07389	24.3216	0.0084676	9.66194	105.351	37.6605	96.5713	262.22	184.919	19.0914	11.1289	9.06009	87.2299	0.0141127	0.299918	0.877417
33	ANTLER	40	ZONA1	AREA5	22.5642	97.5851	27.9505	14.4749	1125.13	1.13037	29.0809	0.00645151	11.0873	126.558	54.774	137.263	831.697	504.143	18.1825	12.4913	13.9151	86.9868	0.0108869	0.20476	0.890201
40	ANTLER	40	ZONA1	AREA6	17.9332	52.7497	23.2085	9.82647	747.208	0.72838	23.9368	0.00403219	7.10474	74.9117	31.4587	149.606	554.74	176.978	12.8182	7.3262	9.32852	86.569	0.0100805	0.390965	0.923209
47	ANTLER	40	ZONA1	AREA7	20.1515	79.4078	22.5128	11.9704	888.841	1.11531	23.6281	0.00604829	8.50031	104.13	47.0067	106.244	373.417	387.703	15.1998	9.45123	10.1718	85.8027	0.012903	-0.0269782	0.859916
54	ANTLER	40	ZONA1	AREA8	17.9756	79.7158	23.0758	10.9622	837.168	0.7805	23.8563	0.00645151	8.63636	100.078	46.8494	94.1143	237.007	340.966	14.3831	8.88893	12.4058	85.4236	0.0112901	0.0312041	0.876387
81	ANTLER	40	ZONA6	AREA7	27.2034	107.051	32.3718	18.874	1419.55	1.21423	33.586	0.00806439	16.6694	148.072	68.0231	103.197	319.88	164.907	19.9857	18.5913	16.455		0.0133062	-0.143368	0.789305
82	ANTLER	40	ZONA5	AREA8	24.6479	107.754	27.6714	16.6212	1238.76	1.33464	29.006	0.00685473	11.4449	135.262	52.4608	113.6	387.99	327.789	18.3812	14.0253	13.5572	86.9439	0.0137095	0.118534	0.862898
83	ANTLER	40	ZONA5	AREA1	19.3409	89.2896	23.3606	11.7571	811.912	1.15893	24.5195	0.00483863	9.87916	128.793	57.0351	142.373	380.247	339.965	10.8659	10.4379	13.6325	87.0785	0.00927404	0.147352	0.914686
84	ANTLER	40	ZONA6	AREA2	18.2512	66.4319	20.2538	9.72987	663.152	1.41818	21.6719	0.00322575	5.95697	86.2535	32.5585	223.548	491.613	347.6	7.78829	7.95816	15.3639	87.9907	0.0104837	0.583537	0.881203
85	ANTLER	40	ZONA6	AREA3	25.6475	155.749	28.3861	14.3708	970.687	1.51338	29.8995	0.00483863	10.3574	138.018	63.4749	189.448	462.335	444.893	12.691	10.2574	12.3717	88.7538	0.0100805	-0.611023	0.924847
86	ANTLER	40	ZONA6	AREA4	10.4923	59.4444	11.7233	6.3101	418.759	0.636624	12.3599	0.00483863	5.4938	57.2599	27.7387	122.624	152.382	130.737	7.32391	4.67387	9.6753	87.9729	0.0124998	-0.023742	0.872443
87	ANTLER	40	ZONA6	AREA5	11.3069	57.7674	11.9302	6.79713	435.324	0.708724	12.639	0.00403219	4.77872	53.4775	24.4013	114.357	142.76	141.222	7.06119	4.97616	9.35273	88.4199	0.0100805	0.00845389	0.907617
88	ANTLER	40	ZONA6	AREA6	15.2959	62.3562	17.8491	8.86192	635.919	0.938619	18.7877	0.00483863	6.57272	72.0538	32.0697	112.488	286.848	263.77	10.1254	7.26322	9.91833	88.2158	0.0100805	0.204803	0.90375
585	REED	30	ZONA1	AREA1	15.4195	84.6815	17.5777	10.4504	669.22	1.09064	18.6684	0.00564507	10.9028	89.017	52.4721	129.858	337.263	259.493	8.7629	7.65681	14.6375	86.5721	0.0108869	0.100284	0.903779
586	REED	30	ZONA1	AREA2	21.53	128.916	25.7376	14.1187	962.174	1.35518	27.0928	0.00443541	14.0918	139.248	66.4335	115.735	637.777	575.86	12.7702	15.454	15.4841	86.3771	0.00967726	0.437287	0.797853
587	REED	30	ZONA1	AREA3	23.015	109.946	27.9614	14.3379	1007.45	1.41738	29.3788	0.00362897	12.8018	128.817	58.904	125.085	547.361	188.139	12.7844	13.959	15.6944	83.6583	0.0108869	0.0690529	0.837128
588	REED	30	ZONA1	AREA4	24.3408	139.988	28.2273	14.3839	910.953	1.79077	30.018	0.00443541	13.9795	149.036	78.2073	306.216	709.153	755.716	9.92755	14.0936	15.9425	83.4666	0.00725795	0.377384	0.835462
589	REED	30	ZONA1	AREA5	21.7577	82.0836	24.1316	13.1321	878.862	1.6891	25.8207	0.00483863	11.6536	136.849	70.1465	182.042	470.866	406.241	9.27772	10.9953	15.4437	85.5591	0.0084676	-0.328405	0.877738
590	REED	30	ZONA1	AREA6	21.3422	119.467	26.1072	12.3262	861.794	1.06041	27.1677	0.00443541	12.0656	93.9665	47.4034	192.341	638.684	444.184	11.4089	9.33968	13.321	88.4495	0.00967726	-0.375569	0.873837
591	REED	30	ZONA1	AREA7	22.9319	79.9071	26.7726	14.9057	1054.8	1.61971	28.3924	0.00483863	14.3084	128.547	63.8315	118.422	266.98	491.665	14.6048	16.3628	13.664	87.4473	0.0100805	-0.00770367	0.823092
592	REED	30	ZONA1	AREA8	22.745	90.518	29.4871	12.618	881.459	1.34056	30.8277	0.00403219	10.4019	112.149	52.9789	216.774	202.714	134.908	9.63387	10.5291	17.8458	87.1355	0.00766117	-0.299157	0.887319
620	REED	30	ZONA1	AREA1	25.0266	171.53	27.2042	14.8761	804.695	1.35164	28.5559	0.00362897	10.7298		53.0014			609.982	7.40792	5.98218	15.4568	89.7014	0.00927404	-0.477809	0.846585
627	REED	30	ZONA1	AREA2	23.8857	274.366	22.7705	13.6016	750.326	2.18322	24.9537	0.00282253	17.2036		71.1823			1164.12	7.41231	7.84044	14.5702	85.9263	0.00967726	0.198374	0.800525
634	REED	30	ZONA1	AREA3	25.6305	129.184	30.6679	16.4238	1081.79	2.06728	32.7352	0.00483863	17.3652	164.712	86.5438	102.784	287.381	431.604	12.0457	16.2337	18.1779	87.5754	0.00927404	-0.0207688	0.770967
641	REED	30	ZONA1	AREA4	27.6654	86.9348	34.5755	16.3345	1057.39	2.66289	37.2384	0.00403219	20.7323	175.69	102.9	111.831	136.67		10.6173	14.474	16.5993	82.5523	0.00967726	0.376951	0.823618
648	REED	30	ZONA1	AREA5	21.5394	101.341	23.7987	14.0346	863.858	2.24587	26.0446	0.00443541	19.1515	143.234	93.0107	199.953	626.009	545.014	9.54102	11.1707	16.4294	85.0514	0.0116934	-0.143542	0.810033
655	REED	30	ZONA1	AREA6	24.3801	82.8703	26.1351	14.6651	930.613	2.5007	28.6358	0.00403219	15.9675	157.414	95.0031	322.405	875.157	656.008	9.71032	11.1696	16.5105	86.7601	0.00685473	0.0544261	0.839377
662	REED	30	ZONA1	AREA7	21.44	101.348	24.4262	12.9828	781.922	2.43536	26.8616	0.00241932	19.2087	142.378	83.0081	207.014	718.403	1070.34	8.44493	12.0343	14.6714	83.8421	0.00806439	0.319407	0.839498
669	REED	30	ZONA1	AREA8	25.7754	97.6254	30.1977	16.744	1099.44	2.65243	32.8501	0.00524185	22.9647	157.76	97.6155	208.323	819.369	798.342	10.3518	15.8152	16.6211	82.7979	0.00967726	0.0947667	0.83088
593	REED	40	ZONA1	AREA1	14.8171	70.6964	16.5003	9.37704	602.751	1.01122	17.5115	0.00403219	9.4436	82.4973	46.3805	120.098	358.955	749.311	7.61146	7.33545	16.4405	88.5967	0.00967726	0.0091707	0.890338
594	REED	40	ZONA1	AREA2	19.7214	103.847	23.308	12.7811	862.631	1.32721	24.6352	0.00403219	13.7391	125.261	57.0434	78.5346	439.768	403.459	11.1826	15.4475	16.5599	86.2105	0.0112901	0.356772	0.812481
595	REED	40	ZONA1	AREA3	20.248	95.2789	24.2723	12.3938	866.347	1.22981	25.5021	0.00403219	10.9892	115.857	52.4424	132.728	485.537	210.715	11.7489	12.2818	14.3886	85.154	0.0112901	0.0477299	0.840053
596	REED	40	ZONA1	AREA4	22.3524	89.9879	28.6776	12.6436	827.959	1.54161	30.2192	0.00322575	12.9259	135.625	58.3355	197.944	475.193	520.575	9.75848	14.1549	14.4474	87.7831	0.00766117	0.42899	0.849207
597	REED	40	ZONA1	AREA5	21.6122	82.4978	23.8328	12.5588	819.804	1.53648	25.3693	0.00403219	12.1729	123.825	68.7405	182.145	759.908	450.748	8.47244	11.5993	15.384	86.5638	0.00967726	-0.348035	0.869499
598	REED	40	ZONA1	AREA6	19.3188	110.863	22.5402	11.2572	766.614	1.2144	23.7546	0.00524185	8.78296	101.199	55.7469	196.681	356.629	472.298	9.89353	7.78788	14.3859	88.252	0.0100805	-0.402818	0.863068
599	REED	40	ZONA1	AREA7	19.7893	65.5383	25.0583	12.558	900.38	1.18475	26.243	0.00362897	11.5819	102.341	57.089	113.056	139.106	590.745	12.9189	13.0049	14.0807	86.831	0.0084676	0.0293876	0.836262
600	REED	40	ZONA1	AREA8	20.7559	71.2903	27.9682	11.4856	783.924	1.13787	29.1061	0.00322575	9.88989	96.8931	49.2907	219.242	244.376	197.62	8.48289	9.78679	16.9012	88.2204	0.00806439	-0.300331	0.888944
621	REED	40	ZONA1	AREA1	10.1223	63.0203	9.37832	5.66286	282.084	0.651972	10.0303	0.00362897	3.36399	27.2419	17.1748	236.982	247.508	136.247	3.55512	2.17614	11.9973	88.8379	0.0133062	-0.221486	0.834267
628	REED	40	ZONA1	AREA2	7.95118	42.3868	7.61406	4.60409	248.537	0.906407	8.52047	0.00282253	4.94177	36.0351	20.0934	99.7527	140.934	238.386	3.74743	3.25826	13.0998	87.2402	0.0108869	0.167237	0.785891
635	REED	40	ZONA1	AREA3	9.3984	49.3182	10.2808	6.64489	390.477	0.778773	11.0595	0.00604829	6.85244	68.3887	30.9961	131.149	231.243	177.974	5.66312	8.46835	14.4375	87.0812	0.0145159	0.0898186	0.764741
642	REED	40	ZONA1	AREA4	9.16603	54.4174	9.55599	6.15123	349.713	0.588935	10.1449	0.00403219	6.22809	64.6563	23.1101	172.087	604.695	245.7	5.03029	9.05043	15.5637	87.5019	0.0124998	0.0758859	0.814203
649	REED	40	ZONA1	AREA5	6.85295	42.5185	7.97367	4.98149	286.257	0.458378	8.43205	0.00483863	5.66737	51.4035	23.4094	90.9348	178.507	113.412	5.02749	6.05156	14.4981	88.4714	0.0104837	-0.0383851	0.800199
656	REED	40	ZONA1	AREA6	7.03783	32.9411	8.01007	4.40818	252.528	0.403651	8.41372	0.00483863	4.77802	40.3001	21.6206	101.498	101.764	52.2749	4.15554	4.32102	12.2673	89.1484	0.0104837	0.0488363	0.850764
663	REED	40	ZONA1	AREA7	7.14426	36.4533	8.18902	4.44665	244.397	0.632069	8.82109	0.00403219	4.20827	47.2078	21.8279	67.5122	211.31	100.713	3.42401	4.53727	16.5588	85.6804	0.00967726	0.215406	0.859791
670	REED	40	ZONA1	AREA8	7.96786	60.7943	8.07087	5.50229	312.837	0.574517	8.64538	0.00403219	5.68537	53.876	22.9	93.1393	141.417	127.777	4.19968	6.68778	14.9026	84.7598	0.0120966	-0.049266	0.778155
467	HIDE	30	ZONA3	AREA1	28.5793	433.086	24.2114	20.0037	1205.35	1.44819	25.6596	0.00322575	20.1545	113.995	68.4643	171.019	809.31		19.2468	10.4683	10.2171	86.4378	0.0153223	-0.477254	0.841579
473	HIDE	30	ZONA3	AREA2	17.5402	70.132	21.1754	13.0683	1003.66	1.15694	22.3323	0.0104837	11.8621	105.674	59.2906	87.7553	201.94	380.326	19.0115	10.7891	11.2889	89.2716	0.0145159	0.0982992	0.79178
479	HIDE	30	ZONA3	AREA3	19.9786	74.4267	23.529	14.6338	1113.95	1.3422	24.8712	0.0100805	12.3872	112.011	61.5687	110.362	321.248	213.286	18.1956	9.65246	11.1961	87.8431	0.0137095	-0.0517601	0.864286
485	HIDE	30	ZONA3	AREA4	19.277	116.55	21.5776	13.7155	1052.1	1.38968	22.9673	0.00725795	12.267	108.249	60.3834	91.2479	278.147	432.771	19.2609	9.66786	9.69768	89.3518	0.0137095	0.157618	0.846766
491	HIDE	30	ZONA3	AREA5	19.587	73.52	24.7485	14.9029	1203.27	0.896908	25.6454	0.0120966	11.9938	102.136	49.1116	74.5543	272.255	221.297	22.3274	12.3087	11.015	88.2665	0.0161288	-0.015364	0.84162
497	HIDE	30	ZONA3	AREA6	23.5662	129.145	24.3685	17.1707	1220.75	1.67652	26.045	0.00766117	12.3716	124.096	51.761	115.234	505.281	374.065	18.6	11.6737	11.9476	87.2415	0.0141127	0.16976	0.869254
503	HIDE	30	ZONA3	AREA7	24.8009	115.519	29.6797	18.5433	1451.48	1.43963	31.1193	0.0112901	16.8735	144.17	68.6445	86.0595	252.519	227.869	25.4523	14.3084	11.9866	90.3109	0.0173384	-0.274328	0.808431
509	HIDE	30	ZONA3	AREA8	24.4313	142.283	23.5905	17.7937	1243.63	1.94738	25.5379	0.00604829	14.2497	127.193	59.0514	114.702	483.435	539.537	18.4797	10.4858	13.4051	87.7512	0.0161288	-0.105087	0.839705
515	HIDE	30	ZONA3	AREA1								0.00443541					744.549		25.9589		15.6779	86.5652	0.0149191	-0.147309	0.848186
521	HIDE	30	ZONA3	AREA2	21.5118	74.1233	26.1982	15.4159	1243.74	1.20773	27.406	0.0112901	13.7592	112.611	57.551	66.8638	207.557	202.12	23.037	9.50633	9.54924	88.6422	0.0157256	0.0890974	0.749048
527	HIDE	30	ZONA3	AREA3	23.9094	83.0342	29.4033	16.9685	1304.73	1.50696	30.9103	0.00766117	14.3852	131.935	62.2651	105.402	436.87	353.906	22.4985	13.9793	12.2468	87.6634	0.0133062	0.436188	0.841846
533	HIDE	30	ZONA3	AREA4	19.7579	77.2064	22.9777	13.7534	1022.31	1.49339	24.4711	0.0084676	12.6934	106.711	45.3621	89.3848	185.974	283.82	17.5291	9.9832	11.7785	89.2855	0.0149191	0.10731	0.818413
539	HIDE	30	ZONA3	AREA5	17.8971	106.782	22.9667	12.6945	967.235	0.976511	23.9432	0.00806439	10.5017	99.1622	42.7839	100.016	249.7	281.256	18.7722	10.199	10.4469	90.0223	0.0149191	0.112603	0.855011
545	HIDE	30	ZONA3	AREA6	19.8736	85.0752	21.8962	14.4862	1049.58	1.64853	23.5447	0.0104837	11.8689	139.595	74.8399	100.738	352.085	287.35	17.1623	13.5716	12.95	87.6083	0.0153223	-0.178645	0.876399
551	HIDE	30	ZONA3	AREA7	21.1222	82.3932	24.4631	14.6901	1132.44	1.54076	26.0038	0.00967726	12.3765	111.69	52.131	94.6973	302.074	212.225	19.9556	11.2106	11.1702	87.369	0.0133062	0.25328	0.831748
557	HIDE	30	ZONA3	AREA8			31.8403	26.1585	1663.13		35.3102	0.00524185	18.5366	161.385	79.8204	101.957	373.328		22.5836		14.3157	89.0463	0.016532	0.162829	0.792599
468	HIDE	40	ZONA4	AREA1	21.0013	80.151	25.8915	15.1033	1180.28	1.23505	27.1266	0.00887082	13.3349	107.278	58.6496	76.8812	169.234	356.81	20.7923	10.1126	10.8918	88.2173	0.0157256	-0.186587	0.816888
474	HIDE	40	ZONA4	AREA2	22.6334	83.1811	26.316	16.5529	1298.82	1.5786	27.8946	0.00887082	15.8011	137.559	76.3247	112.721	558.133	468.361	24.2045	10.6689	9.90107	87.6025	0.0145159	0.252655	0.901658
480	HIDE	40	ZONA4	AREA3	23.4867	115.037	26.4639	15.716	1216.62	1.27269	27.7366	0.00685473	12.6849	120.954	58.8831	104.516	493.299	264.746	19.4876	9.07569	10.6327	88.0562	0.0133062	-0.0247541	0.840586
486	HIDE	40	ZONA4	AREA4	24.3867	97.4672	27.9209	17.4696	1368.15	1.74605	29.6669	0.00766117	17.2555	141.569	76.2351	106.917	523.657	516.841	24.4841	10.7429	10.0005	88.6554	0.0145159	0.181979	0.886341
492	HIDE	40	ZONA4	AREA5	26.2823	123.236	29.7424	18.6395	1473.89	1.37276	31.1151	0.0100805	15.2484	153.687	64.8319	101.003	579.822	278.95	23.392	15.2852	11.8445	86.9192	0.0153223	0.112321	0.862635
498	HIDE	40	ZONA4	AREA6	27.2199	172.583	28.3799	18.6979	1256.14	1.98966	30.3696	0.00443541	14.6706	144.769	58.4344	107.641	421.404	448.216	17.1973	14.1579	13.4872	88.7206	0.0137095	0.24294	0.876321
504	HIDE	40	ZONA4	AREA7	28.3018	107.904	33.5146	20.6486	1648.97	1.78771	35.3023	0.00927404	18.7695	149.27	74.8356	78.8102	247.864	401.576	29.7739	14.3996	11.9462	88.4618	0.0145159	0.255347	0.811979
510	HIDE	40	ZONA4	AREA8	26.5636	136.766	27.0239	18.4606	1276.06	1.8735	28.8974	0.00524185	14.5381	148.964	61.652	139.502	591.145	453.469	18.0083	12.2758	11.2331	87.4811	0.0153223	-0.0550658	0.812644
516	HIDE	40	ZONA4	AREA1	38.0179	147.958	41.6943	26.1021	1930.52		45.1473	0.00685473	22.7914	194.902	82.3034	80.6639	536.004	550.576	29.2228	18.5742	13.3412	89.2962	0.0133062	0.942294	0.739501
522	HIDE	40	ZONA4	AREA2	26.295	109.969	32.8222	19.6533	1594.82	1.52849	34.3507	0.0108869	19.3517	151.117	75.3624	80.5554	314.796	313.302	28.4609	12.0018	11.4138	89.7782	0.0153223	0.279918	0.746777
528	HIDE	40	ZONA4	AREA3	28.2916	116.163	30.7948	19.1011	1467.16	1.88286	32.6777	0.00766117	17.2443	160.946	85.5068	110.85	520.063	379.773	24.1141	14.1909	9.88056	86.1363	0.0157256	-0.327889	0.813413
534	HIDE	40	ZONA4	AREA4	19.2736	66.2296	23.7188	13.782	1093.23	0.973353	24.6921	0.00927404	13.2467	97.0963	43.8359	90.3443	367.811	278.888	20.0615	10.5177	9.82769	88.507	0.0185481	-0.230658	0.841106
540	HIDE	40	ZONA4	AREA5	19.2708	73.7493	22.9245	14.2414	1086.59	1.26935	24.1938	0.00806439	12.3436	119.871	58.9137	88.5729	291.753	218.829	19.3373	12.4502	11.7252	86.9608	0.0133062	0.155558	0.833758
546	HIDE	40	ZONA4	AREA6	16.9392	61.6974	19.5121	12.3181	918.396	1.3521	20.8642	0.00887082	11.792	103.147	56.3602	95.3552	166.731	242.422	15.9025	9.2858	12.6809	88.7473	0.016532	0.0835331	0.742827
552	HIDE	40	ZONA4	AREA7	21.9781	170.283	23.5842	15.6736	1149.4	1.53201	25.1162	0.00685473	15.1083	118.314	60.3489	91.4515	271.281	385.378	18.9198	12.9713	12.2093	89.0659	0.0149191	-0.0847356	0.778277
558	HIDE	40	ZONA4	AREA8	25.0942	137.853	28.048	17.6903	1346.12	1.80666	29.8547	0.00685473	13.6631	139.801	66.4804	103.886	374.446	339.084	21.48	13.7665	10.5646	86.8407	0.0153223	0.526001	0.838015
340	FRESHBONE	30	ZONA1	AREA1	43.5888	411.471	46.4415	25.2151	1672.26	3.03041	49.4719	0.00282253	26.3862	209.727	115.614	136.402		1219.5	20.3408	20.2988		86.9382	0.00967726	0.0394994	0.913623
346	FRESHBONE	30	ZONA1	AREA2	73.7381	543.16	46.1815	45.6526	2389.24	7.67939	53.8609	0.00120966	52.2576			201.503	1176.31	2650.11	18.7238	33.3765	15.6793	84.9059	0.0112901	-1.28257	0.834301
352	FRESHBONE	30	ZONA1	AREA3	22.4437	75.3424	27.4037	15.2713	1207.02	1.23427	28.6379	0.00927404	11.7862	121.617	56.8395	111.808	490.606	288.299	21.7631	12.1036	10.2967	87.789	0.012903	0.0618867	0.873943
358	FRESHBONE	30	ZONA1	AREA4	28.2011	134.469	32.793	16.803	1218.04	1.83253	34.6255	0.00483863	15.6331	152.989	69.1189	121.591	572.202	900.977	18.2207	17.0395	14.4599	87.7904	0.00887082	0.10769	0.875868
364	FRESHBONE	30	ZONA1	AREA5	33.0392	131.963	36.1079	20.1106	1428.08	2.9931	39.101	0.00362897	19.0348	151.386	73.4764	147.941	398.115	894.243	19.5699	11.535	10.9418	88.0122	0.00967726	0.32443	0.908237
370	FRESHBONE	30	ZONA1	AREA6	23.7166	111.18	27.843	15.9004	1266.15	1.23287	29.0758	0.0084676	13.3846	135.347	62.7976	90.1885	526.975	360.677	21.6632	12.6494	10.5824	85.9338	0.0124998	0.170927	0.87566
376	FRESHBONE	30	ZONA1	AREA7	30.1221	121.92	34.9294	16.9264	1259.52	2.16531	37.0947	0.00403219	11.9312	120.069	57.9452	106.55	491.374	1036.18	17.5296	9.89905	12.3564	91.2851	0.00967726	0.345576	0.907022
382	FRESHBONE	30	ZONA1	AREA8	41.199		38.8681	26.5326	1814.89	3.15103	42.0192	0.00403219	28.7141	233.452	132.755	170.021	1142.08	987.188	23.7111	17.5245	10.7127	88.0351	0.0120966	-0.613628	0.86253
388	FRESHBONE	30	ZONA3	AREA1	33.941	153.415	38.7359	24.1634	1946.94	1.9518	40.6877	0.00967726	20.9923	185.734	65.6633	90.3378	500.772	331.673	33.5216	19.9271	10.5167	87.4675	0.0169352	-0.0430537	0.856441
394	FRESHBONE	30	ZONA3	AREA2	36.9312	155.138	43.0205	27.0475	2170.74	2.20292	45.2235	0.00967726	24.9441	198.999	101.446	88.9255	467.151	377.776	37.5673	22.7865	11.3698	88.0483	0.0149191	0.215663	0.811716
400	FRESHBONE	30	ZONA3	AREA3	32.7452	148.899	36.9707	23.0353	1874.04	1.47125	38.4419	0.00927404	20.1233	188.701	89.0923	101.153	575.222	434.076	31.1669	18.872	10.3373	85.1512	0.0141127	-0.415898	0.864546
406	FRESHBONE	30	ZONA3	AREA4	33.4633	162.38	38.7953	23.4098	1821.17	1.6799	40.4752	0.00806439	16.6258	184.246	58.7611	94.9764	651.187	310.873	30.0851	20.3656	11.6811	86.2262	0.0149191	0.0543271	0.816111
412	FRESHBONE	30	ZONA3	AREA5	30.8212	146.573	35.7808	22.3142	1736.14	1.40561	37.1864	0.00806439	17.3412	165.713	67.2255	71.0026	386.899	307.504	31.7378	21.0322	10.0545	86.3764	0.0149191	0.134966	0.840942
418	FRESHBONE	30	ZONA3	AREA6	33.8117	131.914	41.5942	24.4904	1973.4	1.79874	43.393	0.0100805	20.561	193.674	100.351	93.8157	400.502	621.703	36.0996	17.7928	10.8762	89.3242	0.0157256	0.187238	0.835005
424	FRESHBONE	30	ZONA3	AREA7	41.3566	181.518	50.1396	29.6257	2441.94	1.77404	51.9136	0.00927404	24.8138	236.457	108.329	93.92	787.122	591.896	48.2493	23.1042	9.17842	89.1294	0.0153223	-0.206109	0.838086
430	FRESHBONE	30	ZONA3	AREA8	36.7058	140.742	44.5076	25.6854	2076.92	1.90386	46.4114	0.0100805	19.756	206.503	102.963	71.3873	360.28	575.089	38.2035	21.0608	10.3957	88.0512	0.0145159	-0.248302	0.817812
341	FRESHBONE	40	ZONA1	AREA1	19.2445	68.8972	22.7241	11.1477	747.121	1.55528	24.2794	0.00443541	9.69391	99.5463	54.608	82.3236	289.523	156.899	7.00341	9.56426	17.7371	82.4023	0.0084676	0.256942	0.824466
347	FRESHBONE	40	ZONA1	AREA2	26.4153	161.118	25.1331	16.5237	1051.76	2.36028	27.4934	0.00322575	18.4373	117.122	59.849	183.523	673.412	499.146	9.83165	12.5221	13.5227	83.3843	0.0112901	0.350708	0.891888
353	FRESHBONE	40	ZONA1	AREA3	25.4777	116.211	30.883	16.7498	1317.82	1.34785	32.2308	0.00725795	12.0039	134.014	62.741	95.4127	472.796	798.408	24.1435	12.4519	9.48202	88.1928	0.0124998	0.0103114	0.87345
359	FRESHBONE	40	ZONA1	AREA4	16.1622	59.5386	21.5026	9.88573	704.069	0.919493	22.4221	0.00524185	8.49813	87.4359	44.0761	106.091	218.444	184.571	12.5977	9.00869	11.7853	86.9586	0.00967726	0.136995	0.876939
365	FRESHBONE	40	ZONA1	AREA5	19.894	103.306	23.681	12.577	891.806	1.21596	24.8969	0.00483863	10.4718	114.356	49.2019	200.057	708.484	470.676	11.08	11.7452	13.9103	85.0805	0.0112901	0.173005	0.881564
371	FRESHBONE	40	ZONA1	AREA6	21.3656	81.4274	26.0349	13.9332	1070.05	0.983339	27.0182	0.0084676	11.3402	117.476	52.1588	120.988	393.884	254.512	20.0037	11.6063	10.7009	88.0296	0.0112901	-0.127738	0.866495
377	FRESHBONE	40	ZONA1	AREA7	14.9279	86.4632	14.993	9.13347	587.908	1.20372	16.1967	0.00443541	7.68645	82.6945	38.1871	143.808	617.213	243.382	7.23706	7.31094	14.4004	86.4411	0.0120966	-0.0418721	0.892055
383	FRESHBONE	40	ZONA1	AREA8	21.9969	101.936	19.9495	13.1767	878.39	2.1742	22.1237	0.00403219	8.41536	105.645	40.9651	192.662	454.038	1045.3	9.37461	9.51905	14.3523	84.1177	0.00967726	0.203109	0.859786
389	FRESHBONE	40	ZONA3	AREA1	34.4266	154.117	42.2974	24.5995	1983.7	1.83472	44.1321	0.0108869	20.6393	200.271	84.037	82.5762	477.116	380.785	34.157	20.1484	12.0899	87.4036	0.0169352	0.0375641	0.872947
395	FRESHBONE	40	ZONA3	AREA2	35.371	155.79	43.1029	25.5844	2068.58	1.58769	44.6906	0.0116934	21.1366	203.442	93.5648	85.9157	358.848	412.353	37.1733	18.1404	10.1356	88.3409	0.016532	-0.0197744	0.815579
401	FRESHBONE	40	ZONA3	AREA3	28.8181	117.841	37.4255	21.2081	1754.91	1.23971	38.6652	0.0108869	19.7935	149.902	70.9658	69.8626	276.052	422.939	35.9529	16.1666	11.4446	90.9839	0.0157256	-0.221084	0.834768
407	FRESHBONE	40	ZONA3	AREA4	25.8533	120.864	30.3763	18.896	1481.57	1.50621	31.8825	0.0100805	15.6892	130.892	56.5228	75.9943	439.165	290.339	26.9652	16.882	9.8902	87.1809	0.0161288	0.243183	0.7404
413	FRESHBONE	40	ZONA3	AREA5	23.8144	120.551	28.3795	17.6966	1386.51	1.04759	29.4271	0.00967726	15.2856	126.224	49.9655	67.5614	397.099	243.583	25.5313	17.6526	10.4533	87.2289	0.0161288	0.251321	0.801142
419	FRESHBONE	40	ZONA3	AREA6	23.9421	110.708	29.587	17.3958	1379.51	1.28798	30.875	0.0084676	15.1768	131.497	64.772	82.914	256.994	356.327	25.5427	12.9679	11.0182	88.3902	0.0137095	0.185046	0.755819
425	FRESHBONE	40	ZONA3	AREA7	41.6022	275.799	49.0982	28.7692	2290.49	1.9619	51.0601	0.00806439	24.056	240.076	102.885	134.336		657.719	39.1574	26.0744	11.2409	87.3489	0.0145159	0.168433	0.810775
431	FRESHBONE	40	ZONA3	AREA8	28.2744	164.396	33.8751	20.589	1622.65	1.28176	35.1569	0.0104837	17.4067	157.611	69.1881	85.276	330.809	290.045	28.6029	15.2373	10.8662	87.8427	0.0177416	0.0872463	0.803184
231	DRYWOOD	30	ZONA4	AREA1	36.8821	129.259	46.6166	28.2501	2311.61	2.14968	48.7663	0.0120966	26.9685	223.274	129.547	80.3061	383.941	382.601	46.459	17.6835	10.2671	90.1662	0.0185481	0.124412	0.858217
237	DRYWOOD	30	ZONA4	AREA2	25.6224	90.5425	31.6442	19.2551	1571.17	1.67572	33.3199	0.0116934	15.7578	132.53	65.0041	73.9037	374.469	273.892	28.349	10.9565	11.3922	89.0002	0.0185481	0.460796	0.880496
243	DRYWOOD	30	ZONA4	AREA3	36.7274	192.855	44.7045	26.5019	2162.78	2.60696	47.3115	0.0104837	23.7729	195.122	100.533	88.5619	312	618.621	36.5348	15.9495	10.6181	90.3028	0.0133062	0.442846	0.844834
249	DRYWOOD	30	ZONA4	AREA4	34.7469	210.919	38.237	24.1865	1939.37	2.53969	40.7767	0.00806439	22.0327	180.087	95.0273	88.3045	590.78	465.703	34.3911	14.1171	10.0386	88.731	0.0157256	-0.181177	0.835058
255	DRYWOOD	30	ZONA4	AREA5	28.1372	119.995	36.3127	20.7887	1722.13	1.23841	37.5511	0.012903	18.0094	160.014	75.5888	77.5778	322.434	285.319	34.5452	13.7536	9.48859	90.7911	0.0173384	-0.151265	0.844761
261	DRYWOOD	30	ZONA4	AREA6	31.306	135.215	37.7383	22.1575	1816.36	1.72742	39.4657	0.00927404	19.422	151.706	76.419	90.7872	378.883	365.759	34.005	13.7569	8.85356	88.4138	0.0161288	-0.159728	0.851848
267	DRYWOOD	30	ZONA4	AREA7	32.6216	161.089	40.0291	23.7552	1954.75	1.81401	41.8431	0.0104837	20.8473	183.372	79.2287	79.9124	447.766	530.777	40.3867	19.1913	9.59654	90.9654	0.0157256	0.206232	0.819522
273	DRYWOOD	30	ZONA4	AREA8	35.3732	105.347	41.968	25.7129	2107.68	2.04479	44.0128	0.0112901	21.6949	189.51	109.161	73.3944	325.584	505.3	42.1695	17.2313	10.898	89.9447	0.0145159	0.112884	0.823735
291	DRYWOOD	30	ZONA7	AREA1	54.2265	198.808	64.07	36.3589	2926.01	2.71492	66.7849	0.00766117	29.3695	280.512	129.556	95.5603	817.087	612.304	46.4138	29.991	11.3938	85.1407	0.0137095	-0.383733	0.806405
297	DRYWOOD	30	ZONA7	AREA2	51.8591	310.843	55.7158	35.1669	2684.45	2.81554	58.5314	0.00725795	26.7337	294.51	138.212	119.743	1568.91	602.836	40.1704	35.5749	11.8747	86.1506	0.012903	-0.572353	0.863417
303	DRYWOOD	30	ZONA7	AREA3	41.9001	198.209	46.7656	28.1758	2216.28	2.41397	49.1796	0.00685473	23.0583	262.852	119.009	112.222	1066.38	648.407	33.2437	26.3363	11.7773	85.835	0.0120966	-0.306905	0.839598
309	DRYWOOD	30	ZONA7	AREA4	37.7473	180.272	45.642	25.3531	2062.26	1.53314	47.1751	0.00685473	19.1995	200.433	87.1548	92.4379	744.728	705.574	35.0283	18.2795	12.3015	84.3473	0.0141127	0.311279	0.861042
315	DRYWOOD	30	ZONA7	AREA5	40.8973	141.968	47.7521	27.1799	2155.48	2.73678	50.4889	0.00927404	22.538	230.904	110.068	96.393	441.993	515.646	36.4368	22.2087	10.8727	88.7982	0.0133062	0.07213	0.860583
321	DRYWOOD	30	ZONA7	AREA6	47.5656	160.912	55.0618	32.7382	2597.37	2.60232	57.6641	0.00766117	22.4463	251.433	111.292	105.402	903.367	950.844	45.7648	23.6427	9.05257	88.9898	0.0120966	0.308384	0.851376
327	DRYWOOD	30	ZONA7BIS	AREA1	38.832	134.914	46.8958	26.026	2133.44	2.30892	49.2048	0.00806439	21.5477	180.443	86.9261	111.831	521.206	488.488	33.6643	16.8549	12.9546	87.3841	0.0120966	0.713195	0.825752
333	DRYWOOD	30	ZONA7BIS	AREA2	36.4644	150.626	46.5396	25.7433	2117.07	1.32523	47.8648	0.0104837	20.3845	177.268	72.6575	79.6664	512.62	428.436	35.9001	17.3033	11.6909	87.4098	0.0133062	0.285791	0.851321
232	DRYWOOD	40	ZONA4	AREA1	34.791	148.945	42.0342	25.6292	2094.32	2.01949	44.0537	0.0112901	22.8621	212.49	102.678	74.9609	616.038	366.388	39.6858	18.045	10.8284	87.9809	0.0153223	-0.0906859	0.886485
238	DRYWOOD	40	ZONA4	AREA2	26.7484	101.265	32.2666	19.9648	1628.36	1.41669	33.6833	0.0116934	17.4279	153.911	75.7211	87.7199	520.44	253.73	30.699	13.813	10.307	89.4649	0.0173384	0.0891001	0.823463
244	DRYWOOD	40	ZONA4	AREA3	34.7574	154.062	42.3038	23.8851	1916.05	2.43257	44.7364	0.0084676	21.0155	192.974	93.6863	104.454	521.145	492.63	32.4938	15.2374	12.3091	91.7692	0.0145159	0.409438	0.818377
250	DRYWOOD	40	ZONA4	AREA4	35.4862	253.542	40.296	24.2241	1902.89	2.08323	42.3793	0.00766117	18.4151	182.475	87.8148	98.0206	707.485	451.449	36.6049	13.8869	8.93741	89.5074	0.0137095	-0.183487	0.76041
256	DRYWOOD	40	ZONA4	AREA5	29.5094	144.734	38.0108	20.7472	1692.38	1.07749	39.0883	0.0100805	16.5797	149.024	60.0233	82.3666	541.936	447.981	31.0289	15.8061	11.1232	88.7398	0.0153223	-0.445279	0.846978
262	DRYWOOD	40	ZONA4	AREA6	30.8563	117.584	37.7197	21.4833	1769.63	1.27036	38.9901	0.0108869	16.6277	142.543	64.9555	79.2235	267.558	215.936	32.2282	14.8167	9.23317	87.766	0.0153223	-0.378024	0.851417
268	DRYWOOD	40	ZONA4	AREA7	32.0044	184.311	38.4945	22.7871	1832.86	1.44181	39.9363	0.0084676	19.4058	181.643	77.0019	102.991	360.904	421.97	34.7397	19.7482	9.88172	88.9555	0.016532	0.0378134	0.832855
274	DRYWOOD	40	ZONA4	AREA8	34.4194	150.477	41.5859	23.9236	1919.24	1.72702	43.3129	0.00806439	18.954	197.721	84.5722	93.4148	575.865	508.051	35.6656	20.3125	8.98461	88.6314	0.0137095	0.31983	0.871366
292	DRYWOOD	40	ZONA7	AREA1	53.8597	201.277		35.5915	2877.36	3.17969		0.00685473	29.4329	296.041	146.229	127.217			43.3389	28.2089	12.0971	85.9859	0.0133062	-0.403954	0.819589
298	DRYWOOD	40	ZONA7	AREA2	44.1127	161.747	54.6892	29.7708	2394.1	2.17737	56.8666	0.00725795	24.1389	196.166	99.5062	124.519	658.672	485.047	39.1368	21.0127	11.8456	86.403	0.0137095	-0.354412	0.822793
304	DRYWOOD	40	ZONA7	AREA3	37.2906	164.949	42.9119	24.5355	1920.47	1.99511	44.907	0.00766117	18.0701	210.386	97.3331	119.249	940.379	526.174	29.6331	21.9235	12.089	86.296	0.0124998	-0.152663	0.833551
310	DRYWOOD	40	ZONA7	AREA4	36.0127	165.958	44.0023	24.0631	1968.68	1.44145	45.4437	0.0084676	18.8536	190.157	73.9576	70.2678	441.068	484.628	36.7411	17.5688	11.0514	87.8959	0.0116934	0.421187	0.849376
316	DRYWOOD	40	ZONA7	AREA5	35.7653	137.891	41.4843	24.1384	1866.19	2.48012	43.9644	0.00806439	20.4038	207.054	98.8468	109.732	536.719	583.334	29.5643	20.6721	10.6703	87.7588	0.0145159	-0.268229	0.891433
322	DRYWOOD	40	ZONA7	AREA6	39.137	159.229	45.759	26.3335	2095.98	2.1392	47.8982	0.00685473	22.9023	201.537	96.5716	105.59	665.135		38.8994	20.3943	8.98136	89.4456	0.0137095	-0.126186	0.849753
328	DRYWOOD	40	ZONA7BIS	AREA1	36.9739	123.457	43.4176	25.4379	2047.55	2.32529	45.7429	0.0084676	19.5272	189.836	96.9529	93.3773	454.138	453.526	33.0266	19.6452	11.1377	87.124	0.0133062	0.667568	0.816732
334	DRYWOOD	40	ZONA7BIS	AREA2	30.3861	131.749	38.5582	21.3144	1730.64	1.14806	39.7062	0.00967726	16.9517	159.547	67.9331	97.1349	508.736	473.559	29.9601	14.251	11.0267	87.7196	0.012903	0.179603	0.855389
123	MEAT	30	ZONA13	AREA1	34.8956	119.4	41.5179	24.0792	1915.58	2.07699	43.5949	0.00967726	19.7762	190.666	101.391	96.0031	277.076	161.419	32.7584	16.8608	11.9712	89.0899	0.0149191	0.140336	0.850889
129	MEAT	30	ZONA13	AREA2	39.6605	183.897	45.7979	26.3861	2040.62	2.70902	48.507	0.00685473	23.5404	212.396	122.309	86.8998	441.706	839.084	33.32	19.5197	11.6571	86.984	0.0133062	0.0250463	0.865868
135	MEAT	30	ZONA13	AREA3	38.1013	113.155	49.7484	25.6174	2079.57	2.25012	51.9986	0.00967726	23.0888	202.179	106.311	108.088	525.136	529.569	37.0335	14.9892	11.4882	88.5105	0.0137095	0.0447462	0.908311
141	MEAT	30	ZONA13	AREA4	29.085	113.756	36.9217	19.5407	1565.5	1.81194	38.7337	0.0084676	17.06	171.346	90.1276	93.2968	315.172	351.997	30.7216	12.2791	11.7254	90.8347	0.0153223	0.253132	0.872947
147	MEAT	30	ZONA14	AREA1	32.0566	94.7826	40.9698	22.0626	1820.64	1.64383	42.6137	0.00927404	17.1602	159.778	84.8047	81.4816	334.847	358.404	33.6322	14.5476	11.031	88.9315	0.0133062	-0.422679	0.863004
153	MEAT	30	ZONA14	AREA2	30.0545	113.435	36.7528	21.48	1728.73	1.67051	38.4234	0.0108869	18.6813	167.837	85.2294	89.557	465.769	507.179	31.8059	16.7146	11.3628	91.342	0.0161288	-0.32081	0.830337
159	MEAT	30	ZONA14	AREA3	32.7778	136.923	39.6429	23.0822	1886.72	1.83733	41.4802	0.00927404	20.2827	175.424	83.2229	96.733	559.07	417.059	33.6108	16.3016	10.1172	89.9747	0.0153223	0.140872	0.836602
165	MEAT	30	ZONA14	AREA4	37.7586	116.561	44.3923	25.0442	1999.48	2.6117	47.004	0.0100805	20.3831	182.984	88.3904	82.0851	367.01	498.391	36.0003	18.1136	10.5937	90.7529	0.012903	-0.0560867	0.851665
175	MEAT	30	ZONA2	AREA1	29.2078	107.867	37.4595	19.8685	1632.87	1.28522	38.7448	0.00967726	15.665	142.272	66.0001	91.9368	441.779	284.581	29.0498	11.3075	9.93005	88.2246	0.0141127	0.197622	0.851693
181	MEAT	30	ZONA2	AREA2	29.3096	95.5185	34.4748	19.9508	1588.29	2.06541	36.5402	0.00806439	16.5653	163.167	81.0847	114.013	344.286	495.888	27.4524	12.9547	10.8117	88.3545	0.0145159	0.582879	0.857171
187	MEAT	30	ZONA2	AREA3	25.6915	76.3849	32.9198	17.6818	1458.73	1.41557	34.3354	0.00927404	14.5978	129.21	68.3157	86.5718	352.509	460.976	26.8392	10.3749	12.0136	90.2166	0.0141127	0.0442963	0.846208
193	MEAT	30	ZONA2	AREA4	33.0822	91.7475	44.8496	21.5091	1735.11	2.11307	46.9626	0.0084676	19.731	152.038	91.7681	84.5194	258.351	370.681	29.3865	11.7847	11.9308	88.4968	0.0116934	0.328004	0.861112
200	MEAT	30	ZONA3	AREA1	31.2279	105.924	37.6922	21.2324	1701.6	1.77781	39.47	0.0084676	17.6615	152.542	65.4619	94.0923	275.92	379.544	29.3093	12.0602	11.5772	87.2848	0.0149191	0.210301	0.844106
206	MEAT	30	ZONA3	AREA2	28.2342	94.3973	35.9824	18.9195	1536.17	1.45451	37.4369	0.00927404	17.2045	146.676	82.8066	104.901	294.958	399.63	26.8644	12.3784	11.3182	88.5493	0.0120966	-0.0472652	0.834872
212	MEAT	30	ZONA3	AREA3	23.3014	78.9217	29.4439	15.8879	1293.1	1.18095	30.6248	0.0084676	12.7603	121.619	56.5828	102.187	411.002	359.799	24.9093	10.1124	11.3658	90.8112	0.0124998	0.28035	0.865706
218	MEAT	30	ZONA3	AREA4	25.4129	102.718	31.113	17.7056	1421.63	1.20311	32.3161	0.00927404	14.5834	121.099	56.3339	86.0141	378.555	247.479	25.0304	12.5219	11.3262	87.8387	0.0153223	-0.203284	0.794396
124	MEAT	40	ZONA13	AREA1	37.9797	140.011	44.6346	26.6515	2128.77	2.25697	46.8916	0.00766117	22.5791	213.448	109.394	101.751	587.783	585.793	36.7751	19.1777	10.4552	89.4778	0.0137095	0.388147	0.875327
130	MEAT	40	ZONA13	AREA2	42.5444	205.412	49.6664	28.1632	2169.4	2.87012	52.5366	0.00483863	25.4567	242.79	119.753	94.0614	722.854	896.376	35.59	21.221	10.6384	87.582	0.0141127	0.484265	0.8846
136	MEAT	40	ZONA13	AREA3	40.8856	160.499	50.9634	27.5448	2201.14	2.65988	53.6233	0.00806439	23.3738	205.428	101.865	85.7681	628.926	623.626	36.7985	19.1361	12.4515	88.0227	0.0137095	0.115463	0.894998
142	MEAT	40	ZONA13	AREA4	29.7418	97.7275	35.6532	19.8819	1631.58	1.78483	37.438	0.00766117	18.9516	168.714	86.0356	107.928	270.739	331.567	33.1849	11.4087	8.6502	91.3063	0.0145159	0.308687	0.857741
148	MEAT	40	ZONA14	AREA1	33.7792	109.162	43.1239	23.6473	1961.11	1.78648	44.9104	0.0100805	19.4229	169.612	78.5122	87.4411	526.248	436.746	36.1399	17.6841	12.1735	89.8427	0.0133062	-0.117684	0.829779
154	MEAT	40	ZONA14	AREA2	32.6054	135.933	37.9709	22.6439	1805.57	2.08608	40.057	0.00967726	19.9284	188.107	104.52	105.953	513.453	540.938	31.4371	19.6321	11.8881	90.9108	0.0157256	-0.198111	0.825135
160	MEAT	40	ZONA14	AREA3	36.6765	142.928	45.3786	26.1323	2143.78	2.09731	47.4759	0.0116934	21.593	192.434	95.8735	94.7503	504.636	391.253	38.2222	16.7675	10.9169	90.8097	0.0149191	0.217922	0.83187
166	MEAT	40	ZONA14	AREA4	37.9232	137.69	44.6446	25.9854	2069.33	2.51199	47.1566	0.00927404	24.9923	209.47	105.912	113.6	637.853	531.275	35.1201	21.0995	12.6571	88.9681	0.0157256	-0.473026	0.843282
176	MEAT	40	ZONA2	AREA1	30.5711	143.788	37.7021	21.7385	1784.43	1.46797	39.1701	0.0100805	18.5682	161.638	73.6599	81.893	427.767	306.768	33.4419	15.6908	8.84661	89.1455	0.0161288	0.0407133	0.846614
182	MEAT	40	ZONA2	AREA2	33.3476	148.319	38.4154	23.5193	1916.53	2.07643	40.4919	0.00887082	20.4775	175.285	80.1271	93.8282	515.234	448.51	33.2925	17.5446	11.022	88.0646	0.0149191	0.541491	0.842574
188	MEAT	40	ZONA2	AREA3	30.4384	98.5362	37.5965	21.396	1754.85	1.59767	39.1942	0.0112901	19.3084	171.219	80.805	91.1808	483.072	320.321	29.8445	14.5301	12.1137	87.3797	0.0173384	-0.207462
194	MEAT	40	ZONA2	AREA4	38.8801	109.689	52.6039	27.1278	2202.77	2.13798	54.7419	0.0108869	24.7003	197.65	116.463	75.938	386.079	583.541	42.5251	19.4701	12.7389	91.4108	0.0137095	0.0719722	0.835843
201	MEAT	40	ZONA3	AREA1	36.2727	141.043	42.9248	24.2628	1992.12	1.83994	44.7647	0.00927404	20.3193	183.438	87.7876	93.6474	582.116	320.057	36.4563	15.9554	9.47328	88.5372	0.0153223	-0.241303	0.842002
207	MEAT	40	ZONA3	AREA2	30.1795	124.826	37.327	21.3082	1755.46	1.56784	38.8949	0.0104837	18.783	171.999	83.7024	85.2514	366.894	521.566	32.6372	14.3153	10.7037	89.416	0.0149191	-0.0893715	0.844376
213	MEAT	40	ZONA3	AREA3	25.66	81.5883	33.0211	17.8585	1467.3	1.20264	34.2237	0.00927404	15.9884	132.312	66.1134	77.662	270.995	332.624	28.7388	11.6674	9.78313	88.69	0.0153223	0.383523	0.844101
219	MEAT	40	ZONA3	AREA4	28.6977	113.601	34.8368	20.8259	1695.43	1.46475	36.3016	0.00887082	18.4679	169.544	82.561	79.8665	399.217	397.334	31.6435	16.1727	10.0816	89.3434	0.0141127	-0.0380347	0.820309
6	ANTLER	50	ZONA1	AREA1	26.3514	99.8345	32.9433	17.0116	1283.56	1.50948	34.4528	0.00645151	13.7581	135.994	71.7686	127.877	409.44	388.349	20.0024	13.5166	11.831	85.1865	0.012903	0.228969	0.848852
13	ANTLER	50	ZONA1	AREA2	26.0702	88.6491	32.8271	15.4447	1242.81	1.11476	33.9419	0.00766117	11.3704	115.376	60.3164	96.9282	324.773	331.393	20.0087	9.86928	11.5713	85.6367	0.0112901	0.00251476	0.896239
20	ANTLER	50	ZONA1	AREA3	20.9868	69.4761	25.9902	14.6498	1168.24	0.973274	26.9635	0.00887082	10.246	109.093	51.2033	85.6992	244.705	300.405	22.829	12.6175	8.91542	88.1841	0.0137095	-0.286665	0.882835
27	ANTLER	50	ZONA1	AREA4	23.4043	106.962	27.3385	15.9073	1195.67	1.46033	28.7989	0.00766117	12.2258	124.234	49.436	81.8201	247.508	221.596	20.6978	12.0212	10.1761	88.3411	0.0153223	0.0655943	0.84684
34	ANTLER	50	ZONA1	AREA5	24.8053	113.461	30.9375	15.4815	1214.32	1.08174	32.0193	0.00685473	12.1427	147.647	60.6999	116.51	740.37	449.711	20.3636	13.2097	12.1486	87.1603	0.0112901	0.0929354	0.899024
41	ANTLER	50	ZONA1	AREA6	24.9013	96.7156	30.1094	15.2911	1136.77	1.3968	31.5062	0.00645151	10.8066	120.03	55.9935	117.113	269.837	419.19	18.3854	14.3121	12.429	87.6543	0.012903	0.421874	0.905715
48	ANTLER	50	ZONA1	AREA7	25.5575	107.354	28.7676	16.1101	1181.91	1.53978	30.3074	0.00564507	12.8634	127.982	57.1441	93.92	322.72	185.787	20.6939	14.1124	10.6566	86.4975	0.0112901	0.0425314	0.766861
55	ANTLER	50	ZONA1	AREA8	23.1773	128.274	24.013	14.6357	1055.58	1.47101	25.484	0.00443541	11.2049	101.824	45.787	122.71	511.512	610.453	16.3441	9.628	12.1025	87.7272	0.012903	-0.131361	0.877343
89	ANTLER	50	ZONA6	AREA7	20.6437	74.4502	24.2529	13.7194	1011.34	1.15313	25.4061	0.00766117	9.81429	104.011	41.2666	100.063	352.662	142.773	15.7688	13.183	13.9119	83.9485	0.012903	0.116823	0.871449
90	ANTLER	50	ZONA5	AREA8	19.1686	101.204	22.1939	11.5925	811.983	1.03024	23.2242	0.00443541	7.55215	97.472	37.7822	174.567	586.591	191.35	12.2902	10.8141	11.9286	88.5688	0.0116934	0.181133	0.889062
91	ANTLER	50	ZONA5	AREA1	20.1993	88.3041	16.5764	12.1343	778.526	2.18952	18.766	0.00443541	8.06072	99.079	37.8123	152.247	436.949	314.754	9.55692	10.0443	13.8149	85.3259	0.0133062	0.231269	0.872936
92	ANTLER	50	ZONA6	AREA2	28.2425	120.443	17.8656	16.8067	924.661	3.18734	21.053	0.00120966	13.5304					886.932	10.6379	10.8308	12.1668	86.0173	0.0100805	0.83059	0.884176
93	ANTLER	50	ZONA6	AREA3	18.8945	87.1283	20.1605	11.0223	761.11	1.25317	21.4136	0.00403219	7.65006	93.0129	39.0223	177.966	336.613	531.213	12.2805	5.89988	10.1112	86.7162	0.0120966	-0.0106323	0.837942
94	ANTLER	50	ZONA6	AREA4	16.8795	70.8722	17.1643	10.7658	697.419	1.46694	18.6313	0.00403219	6.5682	94.0658	34.7337	157.069	389.15	394.499	9.72853	8.80663	13.3481	87.0362	0.0108869	0.304347	0.905192
95	ANTLER	50	ZONA6	AREA5	12.3032	47.1102	12.8717	7.31906	477.368	1.10738	13.9791	0.00645151	7.91985	77.8469	47.725	112.721	193.931	277.216	8.06949	4.13279	10.9302	89.05	0.012903	-0.0980755	0.904925
96	ANTLER	50	ZONA6	AREA6	17.8707	72.613	16.9714	10.4631	678.231	1.80887	18.7803	0.00241932	7.31664	84.3625	36.2222	115.391	253.52	649.049	8.93311	8.55858	12.1446	86.111	0.0120966	0.390974	0.906367
7	ANTLER	60	ZONA1	AREA1	18.2667	51.3263	22.4713	11.5899	893.267	1.02008	23.4914	0.00806439	9.58522	82.8769	39.7305	91.5089	223.497	336.143	14.9012	7.76108	12.5674	88.8586	0.0116934	0.0969309	0.800015
14	ANTLER	60	ZONA1	AREA2	21.1667	87.5559	25.901	12.42	962.593	0.879184	26.7802	0.00766117	10.0492	110.165	48.0507	129.972	326.966	426.663	15.6737	9.45746	12.1534	86.6942	0.0100805	-0.00584981	0.903458
21	ANTLER	60	ZONA1	AREA3	18.24	70.1414	21.5256	11.5851	886.845	0.894986	22.4205	0.00887082	8.61411	82.9535	40.4469	108.559	329.693	137.111	17.3297	10.1054	9.76996	88.6782	0.0116934	-0.167749	0.877984
28	ANTLER	60	ZONA1	AREA4	20.2172	71.4094	25.3473	12.1413	910.993	0.96465	26.312	0.00443541	9.58125	97.5514	42.4065	125.281	186.602	303.725	15.5199	10.9394	10.803	87.7957	0.0104837	0.380628	0.883899
35	ANTLER	60	ZONA1	AREA5	25.7338	109.086	32.2791	15.2983	1205.77	0.88372	33.1628	0.00725795	10.3994	127.383	51.4531	101.268	551.501	345.745	20.7265	12.0547	11.3412	88.8805	0.012903	-0.270838	0.877562
42	ANTLER	60	ZONA1	AREA6	21.6435	80.2896	26.965	12.6268	967.073	1.10066	28.0657	0.00685473	10.1892	100.894	48.1185	117.027	441.83	158.684	16.225	9.43412	12.6271	88.5965	0.00967726	0.183638	0.898596
49	ANTLER	60	ZONA1	AREA7	20.8522	65.0145	23.118	12.7919	981.951	1.008	24.126	0.00806439	10.2669	104.351	47.0824	98.6505	363.677	252.382	18.3179	9.43277	11.3215	87.4128	0.0116934	-0.0908374	0.886905
56	ANTLER	60	ZONA1	AREA8	24.5718	129.265	27.808	14.7007	1117.06	1.27725	29.0853	0.00483863	10.7671	117.654	47.0402	139.256	672.358	535.497	17.6921	13.8973	12.0149	87.1285	0.0104837	0.183677	0.915257
97	ANTLER	60	ZONA6	AREA7	19.4169	80.386	23.6227	12.7751	895.017	1.11016	24.7329	0.00604829	11.0931	108.58	47.4811	159.274	197.341	137.378	12.0689	13.4667	16.1818	84.7192	0.0116934	0.151517	0.8497
98	ANTLER	60	ZONA5	AREA8	17.0576	83.2682	20.1845	10.1794	700.032	0.956753	21.1412	0.00564507	6.68714	85.1604	34.8396	165.853	557.283	173.799	11.7169	9.95309	10.2234	89.4865	0.00967726	0.252948	0.862726
99	ANTLER	60	ZONA5	AREA1	23.3961	91.4071	18.9035	13.7225	891.347	2.5383	21.4418	0.00443541	8.47986	100.052	32.8153	145.456	291.249	307.667	10.1545	11.7595	15.2077	84.2476	0.0120966	0.211066	0.898106
100	ANTLER	60	ZONA6	AREA2	21.8585	78.8088	22.7576	14.1058	965.251	2.09007	24.8477	0.00362897	12.6246	120	60.2663	197.025	495.463	502.012	13.1151	10.624	11.2115	86.9682	0.0108869	0.360841	0.824194
101	ANTLER	60	ZONA6	AREA3	21.6284	82.6802	24.6496	13.4905	995.286	1.46926	26.1189	0.00685473	8.91114	106.959	50.3088	134.532	367.571	238.152	14.4369	9.43281	11.6414	86.2906	0.0104837	-0.1636	0.899347
102	ANTLER	60	ZONA6	AREA4	27.3912	121.942	26.4872	16.5677	1085.62	2.66796	29.1551	0.00362897	11.7114	140.945	56.616	209.426	266.926	556.418	12.8712	15.7383	12.5395	85.1059	0.0108869	0.276193	0.915069
103	ANTLER	60	ZONA6	AREA5	35.0822	177.316	17.168	21.5871	1049.91	3.79761	20.9656	0.000403219	52.64						9.90436	16.7118	14.0194	85.8525	0.0116934	0.632142	0.877505
104	ANTLER	60	ZONA6	AREA6	24.8659	96.3755	25.2795	17.0166	1113.78	2.3919	27.6714	0.00362897	17.1409	145.127	68.4234	157.586	216.393	441.175	14.6686	11.3733	12.9173	86.0995	0.0116934	0.483153	0.783526
601	REED	50	ZONA1	AREA1	15.7083	95.5785	15.9665	9.24094	572.743	1.02582	16.9923	0.00362897	9.63991	76.0881	39.5916	96.9053	171.038	213.167	7.20117	6.56726	12.7326	88.5991	0.0108869	-0.110504	0.895669
602	REED	50	ZONA1	AREA2	13.7046	72.8512	13.6268	9.87304	558.878	1.16772	14.7945	0.00282253	14.156	100.035	53.5518	88.6959	225.652	271.467	8.76721	11.9495	13.8402	86.9442	0.0112901	0.266527	0.802801
603	REED	50	ZONA1	AREA3	11.686	71.0978	13.439	7.20439	474.026	0.695369	14.1344	0.00403219	8.88054	60.6214	36.074	117.408	170.567	318.627	8.12573	5.48691	11.8737	87.1117	0.0141127	-0.224022	0.838129
604	REED	50	ZONA1	AREA4	12.3081	65.7676	12.9133	7.818	466.969	1.03054	13.9438	0.00322575	7.59043	72.8883	31.6913	112.153	239.591	277.121	6.33059	6.64303	12.4337	87.3899	0.0104837	0.240477	0.861235
605	REED	50	ZONA1	AREA5	13.7778	64.4441	12.5969	7.88748	467.47	1.13324	13.7301	0.00241932	6.62965	55.1662	30.9466	211.033	192.172		6.03074	4.89744	13.1191	88.3442	0.0100805	-0.248602	0.892234
606	REED	50	ZONA1	AREA6	9.96219	52.7364	10.5053	6.38082	409.842	0.780826	11.2861	0.00564507	6.58605	47.9413	27.6725	103.017	128.238	94.7991	6.56665	4.99273	10.3794	85.4369	0.0157256	-0.218872	0.824937
607	REED	50	ZONA1	AREA7	10.1455	45.9166	13.526	6.64973	429.236	0.645273	14.1713	0.00403219	6.50597	60.0937	27.8119	113.927	147.003	161.486	7.02408	6.12087	12.1794	88.0524	0.0116934	0.0446612	0.873855
608	REED	50	ZONA1	AREA8	8.86316	40.8801	10.5828	5.30249	342.103	0.385036	10.9678	0.00604829	4.00547	43.4078	18.5713	163.761	291.017	86.502	5.93417	3.82006	11.396	88.5374	0.0108869	-0.238339	0.926577
622	REED	50	ZONA1	AREA1	10.1673	63.3183	9.65502	5.28792	241.859	0.599509	10.2545	0.00161288	2.59638			551.12	287.745		2.77045	1.49568	12.9365	87.6084	0.0116934	-0.165831	0.86874
629	REED	50	ZONA1	AREA2	8.09356	38.7833	6.89758	4.55108	229.799	0.869864	7.76744	0.00282253	2.92714	23.0146	12.1627	174.636	160.708	174.902	3.89597	2.21634	10.4769	88.1819	0.0104837	0.224848	0.83207
636	REED	50	ZONA1	AREA3	8.93971	42.0549	9.79708	5.65017	314.777	0.73666	10.5337	0.00403219	5.46576	53.7258	22.4775	131.063	240.612	179.754	4.49763	6.37414	13.6242	87.8159	0.0120966	0.0990887	0.803233
643	REED	50	ZONA1	AREA4	7.22906	46.1578	8.05311	4.50155	254.595	0.407822	8.46093	0.00443541	3.5924	43.4984	14.4098	96.2164	197.384	93.4782	4.25254	5.96346	13.5974	87.599	0.0116934	0.0708455	0.871713
650	REED	50	ZONA1	AREA5	4.68344	22.6169	5.72856	3.10855	181.411	0.279123	6.00768	0.00806439	2.7872	27.0006	12.7484	133.111	102.575	43.5139	4.28937	3.18147	10.9185	90.6114	0.0157256	0.0164803	0.855553
657	REED	50	ZONA1	AREA6	5.55389	16.3661	7.11269	2.86874	162.089	0.366256	7.47895	0.00443541	2.23906	22.4941	9.93023	118.077	41.6412	53.958	2.97974	2.23979	12.2928	87.6699	0.0108869	0.138809	0.871739
664	REED	50	ZONA1	AREA7	5.18995	28.5168	5.6813	3.19754	175.552	0.479069	6.16036	0.00322575	3.10742	29.0582	12.6881	92.0174	113.775	60.4855	3.63575	3.05103	9.57739	89.0336	0.0120966	0.134567	0.861618
671	REED	50	ZONA1	AREA8	5.36538	58.4334	5.38804	3.63982	192.986	0.354266	5.74231	0.00564507	3.23156	32.6092	14.8405	148.027	196.786	137.755	3.46451	3.63465	13.4843	87.8975	0.0161288	-0.111216	0.788879
609	REED	60	ZONA1	AREA1	15.8524	112.821	16.9593	9.57339	576.285	0.832732	17.7921	0.00362897	10.246	75.3953	36.7227	117.113		347.811	5.47598	6.81374	17.3823	86.495	0.00887082	-0.0968993	0.924131
610	REED	60	ZONA1	AREA2	16.5329	93.6005	19.4073	10.6987	684.506	1.22959	20.6369	0.00322575	12.8189	108.417	55.6159	128.25	364.795	543.181	8.91994	11.6624	14.936	84.9067	0.0104837	0.298686	0.843516
611	REED	60	ZONA1	AREA3	17.8319	120.113	21.4567	10.9371	730.348	0.98083	22.4376	0.00443541	11.0445	95.0033	46.4096	151.007	341.281	267.71	8.64152	9.23456	16.6018	84.2071	0.0104837	-0.0297537	0.864231
612	REED	60	ZONA1	AREA4	18.1916	77.0868	22.9865	10.2912	653.319	1.29616	24.2827	0.00241932	10.187	88.5488	38.3624	181.64	354.74	519.869	6.4713	9.47503	16.8433	84.3287	0.0100805	0.182041	0.871643
613	REED	60	ZONA1	AREA5	16.4519	76.283	17.7108	9.40559	595.616	1.463	19.1738	0.00403219	9.18717	100.384	52.7024	202.537	776.293	310.573	7.25658	7.77694	13.2253	88.3873	0.0104837	-0.134752	0.892601
614	REED	60	ZONA1	AREA6	12.9214	88.0372	13.2129	7.2199	429.501	0.976629	14.1895	0.00282253	7.29488	59.7856	31.9793	383.373	591.047		5.40879	4.59727	14.2931	88.3768	0.0116934	-0.159021	0.831858
615	REED	60	ZONA1	AREA7	13.9694	49.0325	18.8101	8.4691	577.73	0.861029	19.6711		7.45513	81.1488	41.6626	151.361	221.79	215.544	8.06684	8.38653	15.4638	87.7417	0.00927404	-0.0642439	0.853064
616	REED	60	ZONA1	AREA8	14.8727	74.2475	17.4422	8.38284	543.417	1.18184	18.6241	0.00282253	8.27706	75.8101	36.4042	215.626	1099.58	384.797	7.04325	6.71526	14.1488	89.6719	0.0084676	-0.125066	0.851117
623	REED	60	ZONA1	AREA1	8.96232	57.0729	9.03645	4.52011	251.146	0.709049	9.7455	0.00282253	3.21407		11.4761			113.643	3.87041	2.3121	12.7961	89.3875	0.0133062	0.0248073	0.814655
630	REED	60	ZONA1	AREA2	10.0974	51.4509	7.481	5.99032	294.923	1.17251	8.65351	0.0020161	7.14396		21.4636	168.092	249.16	525.342	4.2932	3.75169	10.6138	88.7843	0.012903	0.240722	0.821995
637	REED	60	ZONA1	AREA3	9.68601	47.4983	11.9765	6.63354	391.802	0.642281	12.6188	0.00362897	7.01497	62.531	25.7754	155.967	326.771	100.342	5.5853	7.94625	13.65	88.5798	0.0124998	0.117269	0.817639
644	REED	60	ZONA1	AREA4	11.4347	48.4653	12.8464	7.17637	414.149	1.00076	13.8471	0.00322575	8.72542	74.9144	33.7797	148.343	492.85	615.411	4.8069	8.40559	14.9217	84.6062	0.0104837	0.185643	0.847153
651	REED	60	ZONA1	AREA5	7.55573	33.6449	7.13074	4.85113	262.785	0.796917	7.92766	0.00362897	6.36663	51.5055	30.0152	331.131	322.974	202.33	4.11665	4.88982	12.9642	88.5397	0.0112901	-0.0986799	0.822191
658	REED	60	ZONA1	AREA6	6.70679	21.0814	7.63321	3.23322	181.34	0.548239	8.18145		2.7585	24.0973	11.0182	230.782	72.5301	178.079	3.37859	1.86576	11.3897	88.9271	0.0108869	0.199322	0.896105
665	REED	60	ZONA1	AREA7	5.49225	28.0075	5.64212	3.23254	173.758	0.546761	6.18889	0.00362897	3.03803	27.6835	15.5731	141.339	105.366	134.734	3.33113	2.37813	10.6523	88.7066	0.0120966	0.0929294	0.819029
672	REED	60	ZONA1	AREA8	6.55199	57.6401	6.90419	3.86573	208.24	0.413901	7.31809	0.00322575	4.73299	36.9908	19.2317	170.158	294.477	224.819	3.68109	4.24601	13.0968	89.7191	0.012903	-0.0108181	0.797935
469	HIDE	50	ZONA5	AREA1	16.7332	102.899	20.2108	12.6839	956.678	0.992247	21.203	0.0084676	11.7937	96.5493	50.5905	101.056	332.733	274.563	17.4168	9.8649	11.5722	88.2084	0.0145159	-0.220746	0.837023
475	HIDE	50	ZONA5	AREA2	17.7842	82.8671	21.661	13.6085	1026.49	1.21065	22.8716	0.0108869	12.219	111.417	53.4205	98.4553	388.017	187.481	19.1832	11.9242	12.3824	88.7781	0.0145159	0.200211	0.814328
481	HIDE	50	ZONA5	AREA3	19.6756	97.2861	22.646	13.6987	1016.04	1.15376	23.7997	0.00725795	11.5753	106.278	52.4189	110.086	322.52	420.104	15.3086	10.2379	12.0657	86.8568	0.0141127	0.0034633	0.817543
487	HIDE	50	ZONA5	AREA4	20.3797	153.907	23.745	14.7326	1116.45	1.14169	24.8867	0.00806439	13.0724	113.505	56.6131	122.132	565.884	245.099	20.0348	12.0207	11.973	88.9245	0.0137095	-0.111269	0.832695
493	HIDE	50	ZONA5	AREA5	28.4097	111.268	34.2052	20.5041	1577.52	1.69866	35.9039	0.00806439	16.4822	172.643	81.5944	93.5314	513.857	452.387	26.3387	15.8722	10.8942	87.4692	0.0145159	-0.0200514	0.837977
499	HIDE	50	ZONA5	AREA6	19.5994	122.987	19.5845	13.875	942.365	1.34378	20.9283	0.00604829	10.359	103.5	41.0344	128.449	369.853	311.705	15.1295	9.37435	9.323	88.3916	0.0145159	0.0802546	0.857377
505	HIDE	50	ZONA5	AREA7	33.2311	120.11	40.4236	24.3758	1899.11	1.98162	42.4053	0.0104837	23.6634	192.916	89.2154	95.2978	446.692	455.206	31.6243	17.7667	13.6372	87.8122	0.016532	0.0837485	0.814495
511	HIDE	50	ZONA5	AREA8	19.9784	91.1295	20.3448	13.779	988.939	1.36625	21.711	0.00645151	10.3189	118.281	52.4063	116.737	507.69	379.117	15.068	11.8349	10.359	86.5914	0.0153223	-0.221505	0.80992
517	HIDE	50	ZONA5	AREA1	46.9327	159.728	48.0331	32.2858	2296	4.05818	52.0913	0.00766117		308.562	168.107	144.095	662.386	580.458	32.5291	31.6333	13.9409	84.752	0.016532	0.0447973	0.871548
523	HIDE	50	ZONA5	AREA2	24.0814	93.4224	27.3132	16.3815	1233.49	1.59828	28.9115	0.00725795	14.8393	128.263	65.4438	100.465	440.328	343.566	19.7646	12.1279	11.4281	86.0215	0.0153223	0.181107	0.81499
529	HIDE	50	ZONA5	AREA3	23.7606	140.429	26.709	16.9421	1274.19	1.15071	27.8597	0.00806439	13.4673	144.259	64.6816	78.2886	320.385	265.192	20.6946	16.5787	13.836	85.2621	0.0149191	-0.120402	0.746532
535	HIDE	50	ZONA5	AREA4	40.315	175.104	45.2892	27.7915	1979.36	3.28915	48.5784	0.00766117	24.6871	222.335	130.774	83.908	346.694	649.35	25.4521	25.2715	16.154	84.152	0.016532	-0.202333	0.825737
541	HIDE	50	ZONA5	AREA5	22.6308	117.315	23.2326	15.7419	1133.21	1.83388	25.0665	0.00645151	13.9616	127.912	58.5915	143.842	475.561	388.844	16.6957	12.7242	15.4694	85.7595	0.0149191	0.380252	0.884926
547	HIDE	50	ZONA5	AREA6	16.9063	109.229	18.9552	12.3758	890.044	0.95392	19.9091	0.00604829	12.2636	111.219	51.3219	119.493	356.378	262.394	14.3105	11.6636	12.2905	86.2945	0.0145159	-0.0688658	0.842812
553	HIDE	50	ZONA5	AREA7	26.3721	168.34	25.3001	18.3926	1234.68	2.26032	27.5604	0.00766117	15.0536	166.625	86.5355	112.214	768.023	506.526	17.8344	16.8244	13.2045	85.8102	0.0153223	-0.102454	0.814137
559	HIDE	50	ZONA5	AREA8	20.4071	101.897	24.6093	14.0576	1075.74	1.19271	25.802	0.00927404	11.8674	119.663	63.2057	110.475	324.403	427.011	17.6758	10.121	13.0134	86.825	0.0145159	-0.102782	0.794784
470	HIDE	60	ZONA6	AREA1	16.93	104.192	19.9646	11.9954	908.622	0.789293	20.7539	0.00806439	10.3044	82.2797	40.3648	113.606	241.57	206.51	17.0723	9.76679	10.5386	89.4701	0.016532	-0.25503	0.816825
476	HIDE	60	ZONA6	AREA2	21.6892	110.893	22.0238	15.8905	1116.89	1.74592	23.7697	0.00725795	13.811	154.64	73.3973	119.438	617.026	426.811	17.583	17.7807	11.1853	85.969	0.0153223	0.237512	0.839914
482	HIDE	60	ZONA6	AREA3	17.1768	112.11	17.9942	11.5078	803.127	1.12791	19.1221	0.00443541	9.33965	77.9527	35.5119	138.727	381.81	306.198	11.6836	7.91755	11.8943	86.1067	0.0137095	-0.0618419	0.882605
488	HIDE	60	ZONA6	AREA4	27.7459	186.16	26.2271	19.3945	1350.44	2.34896	28.5761	0.00403219	20.7138	164.352	85.7785	133.187	948.1	749.09	18.8025	16.7597	10.8622	86.7753	0.0161288	-0.00705586	0.825155
494	HIDE	60	ZONA6	AREA5	21.8852	99.4586	24.4323	15.7482	1226.74	1.00001	25.4323	0.00887082	11.9541	121.969	49.8715	101.957	510.526	332.044	21.6833	14.9481	10.7037	88.2197	0.0153223	-0.123186	0.80433
500	HIDE	60	ZONA6	AREA6	22.9261	145.521	20.6543	15.7775	945.846	2.01993	22.6742	0.00322575	12.1789	110.981	49.382		700.329	683.671	11.3731	11.1559	12.3754	87.0544	0.0112901	0.107584	0.864732
506	HIDE	60	ZONA6	AREA7	27.0312	104.931	29.764	19.6125	1464.81	1.90935	31.6733	0.00645151	17.0588	156.148	69.0328	88.1218	432.304	367.701	22.9184	15.5415	10.6452	87.0011	0.0169352	0.169269	0.780243
512	HIDE	60	ZONA6	AREA8	22.1317	119.214	23.1109	13.7375	993.575	1.23231	24.3432	0.00645151	9.70517	111.375	48.062	115.359	491.344	253.185	15.5818	10.2837	11.1476	87.547	0.0145159	-0.591883	0.778451
518	HIDE	60	ZONA6	AREA1
524	HIDE	60	ZONA6	AREA2		197.665			2409.5	2.99214	54.636	0.00766117	27.4268	261.006	133.217	107.656	709.545	683.173	33.8388		13.5325	87.5711	0.0120966	0.372359	0.877189
530	HIDE	60	ZONA6	AREA3	32.6869	121.662	35.8339	22.7235	1744.14	2.54693	38.3809	0.0084676	18.7499	166.448	90.4654	115.046	597.147	458.229	28.758	16.6054	11.3416	87.5914	0.0149191	-0.0904324	0.882719
536	HIDE	60	ZONA6	AREA4								0.00806439				176.129		671.838	42.7527		14.4088	85.6307	0.0120966	-0.423096	0.820074
542	HIDE	60	ZONA6	AREA5	26.2845	99.7573	32.7039	19.3407	1557.72	1.48484	34.1888	0.0104837	17.2972	144.249	77.3043	84.2889	211.245	245.083	30.2298	14.55	9.40284	89.8554	0.0157256	-0.0412742	0.807092
548	HIDE	60	ZONA6	AREA6	27.3199	129.786	33.3324	18.5469	1460.51	1.58967	34.9221	0.00927404	16.1347	142.304	67.661	116.675	342.866	535.281	25.525	13.1758	11.7416	88.7907	0.0141127	-0.244985	0.849403
554	HIDE	60	ZONA6	AREA7	34.3312	118.841	42.638	23.3023	1820.48	2.07731	44.7153	0.00927404	19.5959	183.251	104.646	99.1155	450.116	430.32	29.7466	15.3657	11.7997	89.0463	0.0145159	-0.345428	0.834009
560	HIDE	60	ZONA6	AREA8	81.9791	698.166	62.016	64.1104	3478.56	7.35446	69.3705	0.0020161	60.7843	473.153	190.847	263.389	2352.84		37.4038	42.7223	14.5952	86.5181	0.0161288	0.568101	0.820138
342	FRESHBONE	50	ZONA1	AREA1	14.3154	42.3005	18.6787	8.93671	602.198	0.973529	19.6522	0.00483863	9.93917	76.4739	45.3176	93.6904	171.933	300.307	8.55709	8.22796	15.5755	87.4272	0.00887082	0.202621	0.847568
348	FRESHBONE	50	ZONA1	AREA2	17.5074	82.6296	20.9346	11.2691	809.523	1.2541	22.1887	0.00483863	12.2799	102.826	58.1389	123.141	202.124	418.65	11.3108	8.57177	12.6481	84.4821	0.0084676	0.312026	0.872489
354	FRESHBONE	50	ZONA1	AREA3	24.6849	95.3034	31.9901	18.0577	1433.4	1.2011	33.1912	0.0104837	15.916	144.169	68.0213	80.3363	284.118	416.819	25.76	13.2422	11.8665	88.5815	0.0141127	0.275515	0.807017
360	FRESHBONE	50	ZONA1	AREA4	15.0515	57.462	18.4048	9.77141	681.594	0.995381	19.4002	0.00564507	10.8211	78.8241	43.0584	111.296	238.025	316.959	11.4082	8.4534	14.112	88.0873	0.0104837	0.00476065	0.89682
366	FRESHBONE	50	ZONA1	AREA5	19.1731	99.9242	23.308	13.5522	963.124	1.18894	24.497	0.00604829	12.1502	106.736	54.664	113.875	488.454	321.44	12.8874	11.3188	15.8327	84.7249	0.0108869	-0.174951	0.818962
372	FRESHBONE	50	ZONA1	AREA6	18.5148	75.8097	22.9166	13.4928	1048.02	0.816018	23.7326	0.0112901	11.9998	106.401	52.0599	67.4062	223.483	235.627	20.5578	10.9728	12.466	90.0156	0.0153223	-0.190868	0.850663
378	FRESHBONE	50	ZONA1	AREA7	16.5469	76.7292	18.4053	11.7965	766.652	1.20774	19.613	0.00685473	11.3419	117.816	55.9461	153.74	190.284	202.852	9.53166	10.262	14.8629	85.6113	0.0124998	-0.0467776	0.841072
384	FRESHBONE	50	ZONA1	AREA8	17.7842	71.3284	19.3417	12.5887	855.88	1.47782	20.8195	0.00604829	13.0477	121.942	59.3388	126.758	355.622	335.831	10.5768	13.6625	14.8362	87.44	0.0124998	-0.0192755	0.777656
390	FRESHBONE	50	ZONA3	AREA1	32.796	141	38.1379	24.5582	1948.69	1.77458	39.9125	0.0116934	21.442	172.57	69.1424	103.909	688.636	421.939	35.5768	16.4577	11.4381	89.8823	0.0157256	-0.0446402	0.866059
396	FRESHBONE	50	ZONA3	AREA2	41.3034	166.287	45.835	28.2598	2262.22	2.01799	47.853	0.00967726	20.9866	210.913	96.9837	87.0081	317.154	408.272	37.6775	25.2087	11.6065	86.6806	0.0149191	0.402357	0.773534
402	FRESHBONE	50	ZONA3	AREA3	38.9685	185.337	46.8009	27.4059	2249.56	1.60052	48.4014	0.00967726	21.5238	189.796	89.399	93.92	831.395	586.526	40.9913	22.2807	9.66791	87.2308	0.0149191	-0.203633	0.865197
408	FRESHBONE	50	ZONA3	AREA4	31.441	136.479	34.4502	21.5553	1692.33	1.7932	36.2434	0.0084676	15.6755	176.278	71.9756	83.2277	362.535	199.985	27.7859	17.9226	10.6245	85.9389	0.0153223	0.0518997	0.781558
414	FRESHBONE	50	ZONA3	AREA5	28.9663	136.188	31.5141	20.1926	1521.07	1.51942	33.0335	0.00725795	16.2313	170.239	66.5247	94.1497	587.174	303.211	23.9451	21.5197	12.7783	84.6535	0.0145159	0.102708	0.784658
420	FRESHBONE	50	ZONA3	AREA6	31.3462	121.326	38.0656	22.2504	1830.12	1.38162	39.4473	0.0100805	18.4727	156.789	67.9059	75.779	478.568	196.237	36.0931	16.812	7.98719	88.1165	0.0145159	0.0457182	0.829663
426	FRESHBONE	50	ZONA3	AREA7	51.5379	298.329	58.2201	34.3945	2728.67	2.05819	60.2783	0.00766117	25.987	283.959	109.412	126.605		727.621	48.1501	34.68	8.76179	86.8082	0.012903	0.0706265	0.825065
432	FRESHBONE	50	ZONA3	AREA8	36.7287	242.707	42.4427	25.6218	2022.08	1.533	43.9757	0.0084676	19.4808	192.854	84.3676	105.057	486.995	536.95	38.5386	21.1061	8.79581	89.8187	0.0141127	-0.0233108	0.830739
343	FRESHBONE	60	ZONA1	AREA1	10.1237	39.0886	12.3245	5.88551	401.816	0.711438	13.036	0.00564507	4.81415	49.6662	22.1632	121.323	125.501	169.719	6.76893	4.36991	11.7757	88.8313	0.0100805	0.170863	0.902316
349	FRESHBONE	60	ZONA1	AREA2	11.5516	62.643	11.9312	7.18703	468.016	1.02672	12.9579	0.00322575	6.79485	55.8117	28.4486	104.942	130.262	351.28	6.57279	5.43633	13.6285	86.9693	0.0104837	0.148847	0.849138
355	FRESHBONE	60	ZONA1	AREA3	18.1966	72.1331	20.3251	11.5329	798.737	1.19494	21.52	0.00685473	7.95494	109.73	48.6745	107.468	260.741	116.93	11.5728	11.4519	13.3587	84.1893	0.0116934	-0.0731071	0.819176
361	FRESHBONE	60	ZONA1	AREA4	9.37391	33.0206	11.388	5.09825	342.295	0.479499	11.8675	0.00403219	2.75897	42.9241	16.4733	198.541	311.189	103.316	5.63922	3.96231	11.5858	86.9976	0.00927404	0.176238	0.913235
367	FRESHBONE	60	ZONA1	AREA5	10.0477	34.3659	11.0586	6.66225	434.841	0.742809	11.8014	0.00604829	5.77185	54.2818	27.036	104.91	179.995	313.942	6.94955	5.51564	12.6212	86.7501	0.012903	0.0500013	0.843043
373	FRESHBONE	60	ZONA1	AREA6	16.0275	85.2356	18.1133	9.6453	619.448	0.867303	18.9806	0.00443541	8.38126	91.8511	41.1214	143.98	242.99	1025.43	8.0428	9.24967	14.0877	83.8457	0.0104837	-0.252025	0.881442
379	FRESHBONE	60	ZONA1	AREA7	11.6661	50.3556	10.2568	7.32519	437.303	0.975718	11.2325	0.00403219	5.40749	63.2518	31.0034	112.635	257.859	208.849	6.28572	5.36169	11.6417	86.7396	0.0100805	0.0570833	0.899453
385	FRESHBONE	60	ZONA1	AREA8	10.4552	54.567	10.4785	6.3487	399.1	0.827991	11.3065	0.00443541	4.79876	50.6112	26.9686		252.369	328.46	5.64488	3.57225	10.5867	88.8655	0.0100805	-0.0645691	0.877475
391	FRESHBONE	60	ZONA3	AREA1	36.5089	145.899	44.003	27.4305	2256.24	1.89135	45.8943	0.0116934	26.1883	213.514	104.142	78.3378	440.74	462.867	38.5067	18.4324	13.351	88.9103	0.016532	-0.235145	0.850915
397	FRESHBONE	60	ZONA3	AREA2	45.0058	197.688	51.2677	31.8706	2530.01	2.00182	53.2696	0.0112901	22.9263	230.683	94.889	126.275	961.694	472.626	41.0058	29.9031	12.9847	87.9281	0.0157256	0.157441	0.812376
403	FRESHBONE	60	ZONA3	AREA3	44.5816	172.932	53.6571	31.7159	2615.41	2.10536	55.7625	0.0100805	24.6777	236.595	94.9537	82.8058	818.311	715.914	48.6968	25.127	9.82788	88.413	0.0161288	-0.137234	0.857814
409	FRESHBONE	60	ZONA3	AREA4	36.4839	175.157	42.5436	25.613	2035.78	1.5345	44.0781	0.00887082	20.1085	201.2	84.2363	88.782	664.89	390.824	33.9088	21.9313	11.6984	83.7919	0.0145159	0.0234725	0.794816
415	FRESHBONE	60	ZONA3	AREA5	33.8659	172.905	37.2883	23.9038	1840.11	1.62737	38.9157	0.00766117	18.1062	196.068	76.9525	85.3176	689.877	336.05	31.7795	24.7873	12.6091	85.8744	0.0141127	0.0894346	0.806827
421	FRESHBONE	60	ZONA3	AREA6	35.8934	146.439	44.5725	24.324	1993.83	1.36231	45.9349	0.0084676	20.2519	176.822	81.7633	87.2607	465.986	377.593	36.9276	20.1242	10.1193	88.4773	0.0133062	0.174916	0.801145
427	FRESHBONE	60	ZONA3	AREA7	54.1983	337.614	61.0386	36.4492	2891.09	2.20319	63.2418	0.00806439	26.8441	279.754	92.9008	130.301		731.063	53.2876	33.8835	8.93944	88.2343	0.0141127	0.359531	0.819832
433	FRESHBONE	60	ZONA3	AREA8	39.2241	290.771	43.3936	26.9547	2106.83	1.79573	45.1894	0.00927404	20.3868	227.754	96.8888	100.666	458.513	417.23	38.5544	23.9541	10.8675	88.9451	0.0141127	0.0598392	0.83793
233	DRYWOOD	50	ZONA4	AREA1	38.0868	168.664	45.8255	28.6454	2368.25	2.15085	47.9763	0.0108869	26.8355	225.19	109.497	76.0627	635.311	467.509	46.1411	19.7159	9.71961	88.5733	0.0173384	-0.0297355	0.885064
239	DRYWOOD	50	ZONA4	AREA2	32.3782	128.391	38.0378	24.31	2018.21	1.61252	39.6504	0.0133062	20.8277	178.247	86.3635	88.2366	927.92	224.048	39.0117	14.5918	10.1616	89.2994	0.016532	0.103655	0.777572
245	DRYWOOD	50	ZONA4	AREA3	40.8436	199.793	47.4606	27.9811	2245	2.82402	50.2847	0.00806439	24.3498	199.908	98.208	98.0534	550.477	704.722	38.9886	13.7061	9.70665	90.9964	0.0157256	0.311884	0.816784
251	DRYWOOD	50	ZONA4	AREA4	38.3779	303.96	45.9845	27.8042	2221.47	1.7298	47.7143	0.00887082	23.2569	195.822	95.2799	103.759	730.127	579.939	40.3397	16.3763	10.8139	88.6535	0.0149191	-0.251588	0.753263
257	DRYWOOD	50	ZONA4	AREA5	33.2293	174.478	41.9734	23.5838	1900.67	1.37483	43.3482	0.00967726	19.661	182.477	80.2515	96.6339	656.052	329.257	32.8414	17.9747	11.1582	88.5935	0.0149191	-0.568048	0.848488
263	DRYWOOD	50	ZONA4	AREA6	35.1234	144.63	43.7148	24.7427	2018.94	1.53281	45.2476	0.00927404	20.0661	179.212	72.6278	78.2763	291.062	373.052	34.8246	18.3087	10.9002	87.1556	0.0161288	-0.31999	0.832628
269	DRYWOOD	50	ZONA4	AREA7	40.8585	235.456	45.7372	29.5754	2330.02	2.11236	47.8495	0.0084676	26.1692	260.904	123.325	115.46	635.945	852.093	41.6331	26.2758	10.8226	87.479	0.0169352	-0.0465212	0.801937
275	DRYWOOD	50	ZONA4	AREA8	42.3895	172.623	49.9398	30.6322	2411.78	2.0714	52.0112	0.00927404	26.063	244.695	104.069	91.7003	618.218	577.451	45.0375	30.8065	9.32465	89.5144	0.0157256	0.377482	0.833428
293	DRYWOOD	50	ZONA7	AREA1	29.9963	111.493	33.8957	20.5494	1538.63	2.4164	36.3121	0.00564507	18.9306	174.859	97.9001	107.124	513.043		20.7274	17.3832	11.2191	83.7418	0.012903	0.208389	0.839826
299	DRYWOOD	50	ZONA7	AREA2	21.7849	97.9952	26.7977	15.3693	1197.45	0.940281	27.7379	0.00927404	13.4925	117.597	53.2936	99.8413	307.477	272.707	20.6895	11.0926	11.9198	87.5053	0.0133062	-0.323996	0.884137
305	DRYWOOD	50	ZONA7	AREA3	20.291	94.5539	24.2048	14.6015	1125.64	1.10699	25.3118	0.00725795	12.2301	124.133	52.255	95.5603	378.227	384.775	20.6848	12.6737	10.613	87.4025	0.0141127	0.00240562	0.85791
311	DRYWOOD	50	ZONA7	AREA4	22.2015	81.9532	26.0262	15.8015	1208.33	1.51033	27.5365	0.00766117	14.0267	135.485	65.1485	101.851	394.398	346.246	19.869	13.4164	12.8309	84.8811	0.0153223	0.151388	0.861311
317	DRYWOOD	50	ZONA7	AREA5	36.042	155.883	41.0232	24.9005	1755.7	2.64521	43.6685	0.00725795	21.9324	228.071	129.635		929.659	531.407	20.8643	26.0189	16.2378	81.7152	0.0157256	-0.29586	0.780836
323	DRYWOOD	50	ZONA7	AREA6	27.0376	107.076	33.8189	19.9424	1522.66	1.78174	35.6006	0.0084676	19.1806	187.606	98.8902	90.5109	478.261	600.72	27.7472	16.8494	12.7524	87.7777	0.0133062	-0.101898	0.811908
329	DRYWOOD	50	ZONA7BIS	AREA1	25.1551	92.7385	27.1405	17.2353	1290.06	1.98342	29.1239	0.00645151	15.4821	140.04	81.3234	102.208	392.604	362.746	22.5012	12.502	10.6602	86.338	0.0137095	0.165851	0.800386
335	DRYWOOD	50	ZONA7BIS	AREA2	18.9651	102.12	22.0238	12.9552	971.434	1.20434	23.2281	0.00725795	11.3518	99.3152	47.3972	106.25	301.92	525.016	16.8128	10.0298	9.62792	87.2678	0.0145159	0.0166053	0.834444
234	DRYWOOD	60	ZONA4	AREA1	36.1586	156.209	41.8941	25.0486	2015.49	1.63251	43.5266	0.0084676	20.4488	217.042	101.747	117.551	948.337	445.955	37.2295	21.1242	10.3954	89.2701	0.0181449	-0.612939	0.89827
240	DRYWOOD	60	ZONA4	AREA2	35.0898	175.289	38.4518	24.6622	1982.13	1.48172	39.9335	0.00806439	21.0307	193.342	82.0499	90.3935	823.591	568.485	37.0329	19.2283	9.07949	88.2452	0.0149191	-0.364126	0.789965
246	DRYWOOD	60	ZONA4	AREA3	50.5153	323.508	48.8662	29.6325	2182.61	2.76866	51.6349	0.00443541	23.6846	197.738	107.566		1339.08	828.314	30.4922	15.8854	10.6017	87.957	0.0112901	-0.356414	0.877435
252	DRYWOOD	60	ZONA4	AREA4	40.6791	249.828	49.2608	26.4272	2074.79	1.88943	51.1503	0.00725795	20.9418	183.595	96.1267	95.5111	432.629	592.529	32.4927	16.8505	11.2177	86.0591	0.012903	-0.672031	0.821008
258	DRYWOOD	60	ZONA4	AREA5	39.2521	205.368	46.0621	26.0275	2019.27	1.54152	47.6036	0.00766117	20.0765	188.632	77.7366	117.974	453.924	811.908	31.5606	18.4512	11.6152	87.8052	0.0133062	-0.798794	0.866805
264	DRYWOOD	60	ZONA4	AREA6	38.8681	173.354	43.6945	26.0301	2015.99	2.08131	45.7758	0.00927404	18.1073	221.628	96.5495	97.9004	529.647	417.13	33.7417	21.7143	11.4694	88.9903	0.0141127	-0.608178	0.833745
270	DRYWOOD	60	ZONA4	AREA7	42.429	221.183	50.7849	28.6678	2255.76	1.99197	52.7768	0.00887082	22.3127	265.075	110.466	125.38	786.7	625.257	36.6668	24.7379	12.7628	86.9995	0.0137095	-0.163537	0.852189
276	DRYWOOD	60	ZONA4	AREA8	40.5557	184.738	43.2514	27.7096	2125.93	2.62859	45.88	0.00806439	21.8713	218.774	102.939	103.404	651.136	551.954	30.4777	27.2762	12.6877	85.0896	0.0149191	0.468689	0.844033
294	DRYWOOD	60	ZONA7	AREA1	45.6587	153.732	50.5683	29.9516	2246.44	3.51826	54.0866	0.00524185	25.2282	240.467	125.141	112.428	519.375	639.837	27.9567	25.2693	13.1426	85.1345	0.0108869	-0.104557	0.810804
300	DRYWOOD	60	ZONA7	AREA2	38.8103	224.349	45.7593	25.4344	1948.79	1.72671	47.486	0.00564507	23.0037	219.329	93.4235	119.945	1142.18	433.047	32.5908	21.3722	11.6583	89.0363	0.0137095	-0.522597	0.88452
306	DRYWOOD	60	ZONA7	AREA3	34.5213	223.325	38.7186	23.1025	1660.53	1.82122	40.5398	0.00564507	19.8261	217.233	97.0494	109.604	1110.09	877.366	23.1053	25.0747	15.148	85.3926	0.0116934	-0.183845	0.870201
312	DRYWOOD	60	ZONA7	AREA4	30.1046	254.316	31.0996	20.9598	1432.31	1.63426	32.7338	0.00483863	21.0015	202.313	81.8077	133.351	1463.2	401.938	21.5869	22.3014	13.9035	84.909	0.0133062	-0.118873	0.857003
318	DRYWOOD	60	ZONA7	AREA5	35.98	203.708	42.3838	24.0549	1788.46	2.34771	44.7315	0.00604829	23.1802	213.52	110.606	85.0299	366.342	875.8	22.7925	22.1367	13.7714	83.6788	0.0157256	-0.263809	0.862096
324	DRYWOOD	60	ZONA7	AREA6	33.785	122.84	41.3523	23.1695	1770.53	2.22427	43.5766	0.00806439	23.1023	184.721	96.124	97.7612	340.709	354.757	27.2855	19.4199	12.8036	84.9887	0.0124998	-0.167948	0.852163
330	DRYWOOD	60	ZONA7BIS	AREA1	30.8126	170.314	31.1201	21.1466	1513.92	2.10663	33.2267	0.00524185	18.5829	195.182	97.3471	110.482	566.579	992.243	23.7931	21.6443	12.5382	85.8871	0.012903	0.250843	0.807957
336	DRYWOOD	60	ZONA7BIS	AREA2	20.36	72.689	23.843	13.9418	1077.26	1.22803	25.0711	0.00927404	11.731	109.987	58.9457	107.531	322.744	273.008	18.5029	10.7226	11.3834	86.5025	0.0120966	0.0151083	0.796296
125	MEAT	50	ZONA13	AREA1	37.4078	162.122	42.7868	26.2438	2045.85	2.42337	45.2102	0.00806439	19.918	216.375	106.458	115.297	662.383	469.331	35.275	22.6277	10.0237	89.6029	0.0137095	0.307615	0.826586
131	MEAT	50	ZONA13	AREA2	43.0543		52.9921	29.0433	2285.68	2.35132	55.3434	0.00725795	23.6431	247.956	122.015	106.917	806.814	588.25	41.8111	21.9206	9.36494	89.6653	0.0149191	0.322396	0.872032
137	MEAT	50	ZONA13	AREA3	39.6099	148.814	48.967	26.534	2128.22	2.59372	51.5608	0.00806439	24.2041	215.691	111.712	100.924	422.066	570.686	41.0814	15.8935	11.6451	89.9861	0.0149191	0.16075	0.867173
143	MEAT	50	ZONA13	AREA4	31.7669	116.119	41.5704	21.1415	1724.84	1.58871	43.1591	0.00725795	18.6352	170.546	81.604	81.3528	418.659	706.688	33.0982	13.9099	11.248	89.454	0.0141127	0.528218	0.889341
149	MEAT	50	ZONA14	AREA1	32.1123	111.269	40.4576	21.8986	1810.98	1.73119	42.1888	0.0084676	17.1565	172.137	88.7652	77.562	445.905	433.463	33.6298	15.3291	10.7974	88.0032	0.016532	-0.34654	0.845841
155	MEAT	50	ZONA14	AREA2	29.9961	132.234	36.3961	21.2693	1706.64	1.52076	37.9168	0.0108869	17.9041	178.074	81.5517	86.457	493.835	302.35	30.7826	16.9005	10.1396	88.4772	0.016532	-0.0973956	0.814284
161	MEAT	50	ZONA14	AREA3	38.8031	135.058	46.6334	26.3344	2117.49	2.50196	49.1354	0.00806439	22.7751	200.11	97.1251	87.5963	532.986	858.823	33.3823	19.5312	13.8203	86.9495	0.0137095	0.434744	0.82128
167	MEAT	50	ZONA14	AREA4	37.663	129.133	41.3112	25.5989	2032.66	2.99954	44.3108	0.00927404	22.1133	213.184	117.808	95.849	771.757	481.16	36.0791	18.9267	10.3813	88.589	0.0157256	-0.174535	0.871558
177	MEAT	50	ZONA2	AREA1	30.6625	122.069	37.968	20.887	1705.14	1.62892	39.597	0.00766117	15.9737	147.44	70.8955	97.8864	392.288	548.273	30.8586	11.3166	9.08233	88.8841	0.0137095	0.257725	0.836896
183	MEAT	50	ZONA2	AREA2	29.7907	104.92	35.4396	20.871	1690.65	1.84164	37.2812	0.0100805	16.0741	160.331	76.8721	82.7664	366.897	430.762	31.0737	14.3785	9.69436	88.8738	0.0137095	0.470219	0.821595
189	MEAT	50	ZONA2	AREA3	25.9725	98.6067	33.4602	17.9377	1471.67	1.38317	34.8433	0.00967726	15.0609	128.651	66.789	95.7041	323.133	304.065	27.9927	10.7651	11.3479	92.5513	0.0149191	0.0303582	0.841034
195	MEAT	50	ZONA2	AREA4	38.5099	123.139	52.3034	25.8739	2066.34	2.33935	54.6427	0.0084676	22.8318	202.439	115.987	82.0775	302.183	515.058	35.3359	17.811	13.437	88.4262	0.0124998	0.324398	0.83971
202	MEAT	50	ZONA3	AREA1	31.4064	94.6987	39.8228	21.8985	1812.78	1.78189	41.6047	0.00927404	18.8918	175.819	92.9672	79.611	368.454	565.281	33.1441	15.3905	10.9438	89.7486	0.0141127	0.19083	0.895536
208	MEAT	50	ZONA3	AREA2	27.9327	123.542	36.1378	19.0118	1552.2	1.44061	37.5784	0.00887082	16.909	146.734	79.2238	79.5249	274.266	258.194	29.2853	11.9758	10.5774	90.9814	0.0145159	-0.123567	0.854883
214	MEAT	50	ZONA3	AREA3	25.5895	88.1251	32.0458	17.9718	1464.23	1.37773	33.4236	0.00967726	15.2747	142.461	67.0983	85.5826	362.164	363.742	27.07	11.6541	10.5651	88.3442	0.0137095	0.339338	0.85782
220	MEAT	50	ZONA3	AREA4	29.0499	87.7014	35.6238	20.4601	1640.84	1.82905	37.4529	0.00887082	20.2673	172.034	95.3974	112.444	590.13	559.338	30.7171	13.7859	10.6001	89.9076	0.0145159	-0.0517032	0.850377
126	MEAT	60	ZONA13	AREA1	36.2677	118.505	40.9465	25.1248	1979.14	2.3285	43.275	0.00927404	22.5055	187.212	108.462	92.8136	328.578	235.725	34.4336	15.2807	10.2538	88.7852	0.0141127	0.228802	0.876166
132	MEAT	60	ZONA13	AREA2	42.6589	174.104	49.6985	29.1114	2234.67	2.94886	52.6473	0.00604829	26.3062	209.286	113.669		728.805	743.526	36.4361	20.9802	12.7652	88.9416	0.0112901	0.637061	0.846604
138	MEAT	60	ZONA13	AREA3	37.6532	117.865	48.5975	25.8495	2091.17	2.41094	51.0084	0.00806439	24.2541	202.645	107.662	75.698	306.657	556.424	34.9567	17.9788	12.3902	88.7799	0.0145159	0.0321353	0.841879
144	MEAT	60	ZONA13	AREA4	28.2725	100.695	36.9985	19.8274	1627.99	1.38382	38.3823	0.0104837	18.8203	138.496	69.1123	81.6612	260.474	314.8	29.9087	12.2662	13.1461	88.5478	0.0153223	0.107096	0.859856
150	MEAT	60	ZONA14	AREA1	28.433	98.2789	36.0842	20.3255	1650.25	1.62222	37.7064	0.00927404	18.0454	155.007	78.2194	80.0745	317.754	455.312	29.5358	13.1302	11.967	87.2609	0.0161288	-0.0391457	0.863642
156	MEAT	60	ZONA14	AREA2	27.8308	108.617	33.4957	19.7405	1608.62	1.56955	35.0653	0.0112901	16.4733	163.659	79.0803	92.3752	467.238	392.827	31.4468	14.5841	9.97807	90.0405	0.016532	-0.135775	0.826969
162	MEAT	60	ZONA14	AREA3	32.5265	124.953	39.7092	23.2912	1891.17	1.76397	41.4732	0.0104837	19.4704	176.36	82.4347	101.456	648.927	350.79	33.0095	15.9816	11.8795	90.9325	0.0177416	0.187406	0.820749
168	MEAT	60	ZONA14	AREA4	33.0529	119.907	39.657	22.7003	1821.31	1.88067	41.5377	0.0100805	19.6596	173.153	91.377	88.7533	381.668	411.707	34.3162	15.1373	10.3339	88.5615	0.0169352	-0.62141	0.828009
178	MEAT	60	ZONA2	AREA1	30.3481	141.749	36.4919	21.2524	1732.52	1.43729	37.9292	0.0100805	17.5151	167.226	76.8296	84.095	386.946	329.084	32.2402	15.4112	9.01186	90.1681	0.0157256	-0.130391	0.859218
184	MEAT	60	ZONA2	AREA2	30.6741	120.332	36.371	21.1215	1717.69	1.87066	38.2416	0.00806439	18.9896	179.987	84.8957	101.613	523.929	501.509	30.8865	14.6298	10.0692	87.4471	0.012903	0.431894	0.869035
190	MEAT	60	ZONA2	AREA3	30.1206	97.6016	38.5607	21.0108	1746.66	1.60058	40.1613	0.00927404	19.101	162.017	81.004	93.2968	520.923	522.768	32.5847	13.2281	11.6904	89.5037	0.0145159	-0.133392	0.784549
196	MEAT	60	ZONA2	AREA4	37.6972	117.495	48.9525	26.277	2118.77	2.5325	51.485	0.00967726	24.1062	179.838	98.0204	84.3041	398.127	457.91	37.9096	19.6932	13.4886	89.3907	0.0149191	-0.0800551	0.87445
203	MEAT	60	ZONA3	AREA1	33.6523	137.045	39.0208	22.694	1829	1.76556	40.7864	0.00887082	19.1419	180.279	84.6905	88.0931	387.896	310.341	32.2081	17.8621	8.83265	88.6334	0.0161288	-0.417023	0.827047
209	MEAT	60	ZONA3	AREA2	30.8768	116.054	37.182	22.343	1817.68	1.54354	38.7256	0.0104837	19.877	171.887	82.3939	85.7073	408.288	426.425	32.4098	16.6094	11.184	87.7525	0.0157256	-0.082913	0.825931
215	MEAT	60	ZONA3	AREA3	27.5599	94.5278	34.7332	19.5792	1626.26	1.34299	36.0762	0.0084676	16.778	149.29	69.2415	83.3077	313.614	502.918	31.4239	12.6395	9.20694	89.2226	0.0133062	0.45111	0.854732
221	MEAT	60	ZONA3	AREA4	27.1146	117.156	32.592	19.9334	1613.14	1.3571	33.9491	0.0104837	17.0845	152.077	72.9952	83.4099	382.9	301.295	29.7858	16.5126	10.119	88.0881	0.0149191	-0.175167	0.789473

## Sheet: S2-1 Curve Estimation
Sq								Smc (p = 10%)								Sdq								Sdr								Sk (Filtro gausiano, 0.008 mm)
Logarithmic								Logarithmic								Logarithmic								Logarithmic								Logarithmic
Model Summary								Model Summary								Model Summary								Model Summary								Model Summary
MAT_COD	R	R Square	Adjusted R Square	Std. Error of the Estimate				MAT_COD	R	R Square	Adjusted R Square	Std. Error of the Estimate				MAT_COD	R	R Square	Adjusted R Square	Std. Error of the Estimate				MAT_COD	R	R Square	Adjusted R Square	Std. Error of the Estimate				MAT_COD	R	R Square	Adjusted R Square	Std. Error of the Estimate
ANTLER	0.729449	0.532096	0.52764	6.18745				ANTLER	0.832371	0.692841	0.689916	5.77203				ANTLER	0.827233	0.684315	0.681308	3.6674				ANTLER	0.857488	0.735286	0.732765	297.211				ANTLER	0.877886	0.770684	0.7685	5.55952
REED	0.846763	0.717007	0.714434	6.69162				REED	0.848785	0.720436	0.717894	7.28686				REED	0.894464	0.800066	0.798248	3.50374				REED	0.919933	0.846277	0.844879	258.619				REED	0.941105	0.885679	0.88464	3.98983
HIDE	0.430468	0.185303	0.177469	9.67884				HIDE	0.519334	0.269708	0.262686	8.58413				HIDE	0.339839	0.115491	0.106986	6.43252				HIDE	0.506737	0.256782	0.249636	410.308				HIDE	0.670314	0.449321	0.444026	5.96809
FRESHBONE	0.427308	0.182592	0.175162	11.577				FRESHBONE	0.510818	0.260935	0.254217	11.6654				FRESHBONE	0.462515	0.21392	0.206774	7.85403				FRESHBONE	0.498891	0.248893	0.242064	637.792				FRESHBONE	0.522211	0.272704	0.266092	11.9943
DRYWOOD	0.347916	0.121045	0.112907	7.92211				DRYWOOD	0.47516	0.225777	0.218608	7.96698				DRYWOOD	0.381321	0.145406	0.137493	4.73678				DRYWOOD	0.43884	0.192581	0.185105	380.528				DRYWOOD	0.496597	0.246609	0.239633	6.87113
DRYMEAT	0.460653	0.212201	0.205039	6.15943				DRYMEAT	0.482402	0.232712	0.225736	7.50537				DRYMEAT	0.542728	0.294554	0.28814	4.48483				DRYMEAT	0.561812	0.315632	0.309411	363.379				DRYMEAT	0.571816	0.326974	0.320855	6.91426
The independent variable is TIME_COD.								The independent variable is TIME_COD.								The independent variable is TIME_COD.								The independent variable is TIME_COD.								The independent variable is TIME_COD.
ANOVA								ANOVA								ANOVA								ANOVA								ANOVA
MAT_COD		Sum of Squares	df	Mean Square	F	Sig.		MAT_COD		Sum of Squares	df	Mean Square	F	Sig.		MAT_COD		Sum of Squares	df	Mean Square	F	Sig.		MAT_COD		Sum of Squares	df	Mean Square	F	Sig.		MAT_COD		Sum of Squares	df	Mean Square	F	Sig.
ANTLER	Regression	4571.37	1	4571.37	119.405	5.09386e-19		ANTLER	Regression	7890.74	1	7890.74	236.843	1.1344e-28		ANTLER	Regression	3061.31	1	3061.31	227.61	4.80503e-28		ANTLER	Regression	2.5763e+07	1	2.5763e+07	291.654	4.4815e-32		ANTLER	Regression	10907	1	10907	352.884	2.33587e-35
	Residual	4019.88	105	38.2846					Residual	3498.22	105	33.3164					Residual	1412.23	105	13.4498					Residual	9.27508e+06	105	88334.1					Residual	3245.36	105	30.9082
	Total	8591.25	106						Total	11389	106						Total	4473.54	106						Total	3.50381e+07	106						Total	14152.4	106
REED	Regression	12479.7	1	12479.7	278.702	6.28993e-32		REED	Regression	15051.8	1	15051.8	283.469	3.20974e-32		REED	Regression	5403.76	1	5403.76	440.181	2.99585e-40		REED	Regression	4.05029e+07	1	4.05029e+07	605.573	1.53617e-46		REED	Regression	13566	1	13566	852.206	1.26761e-53
	Residual	4925.56	110	44.7778					Residual	5840.82	110	53.0984					Residual	1350.38	110	12.2762					Residual	7.35719e+06	110	66883.6					Residual	1751.06	110	15.9187
	Total	17405.2	111						Total	20892.6	111						Total	6754.15	111						Total	4.78601e+07	111						Total	15317.1	111
HIDE	Regression	2215.98	1	2215.98	23.6548	4.10938e-06		HIDE	Regression	2830.24	1	2830.24	38.4088	1.17026e-08		HIDE	Regression	561.876	1	561.876	13.5793	0.000365158		HIDE	Regression	6.04924e+06	1	6.04924e+06	35.932	2.98183e-08		HIDE	Regression	3022.47	1	3022.47	84.8578	3.87192e-15
	Residual	9742.72	104	93.68					Residual	7663.47	104	73.6872					Residual	4303.24	104	41.3773					Residual	1.75086e+07	104	168352					Residual	3704.28	104	35.618
	Total	11958.7	105						Total	10493.7	105						Total	4865.11	105						Total	2.35579e+07	105						Total	6726.75	105
FRESHBONE	Regression	3293.31	1	3293.31	24.5718	2.61651e-06		FRESHBONE	Regression	5284.93	1	5284.93	38.8368	8.69258e-09		FRESHBONE	Regression	1846.56	1	1846.56	29.9349	2.83494e-07		FRESHBONE	Regression	1.48273e+07	1	1.48273e+07	36.4504	2.16197e-08		FRESHBONE	Regression	5933.63	1	5933.63	41.2452	3.52145e-09
	Residual	14743.1	110	134.028					Residual	14968.8	110	136.08					Residual	6785.44	110	61.6858					Residual	4.47457e+07	110	406779					Residual	15824.8	110	143.862
	Total	18036.4	111						Total	20253.8	111						Total	8631.99	111						Total	5.95729e+07	111						Total	21758.5	111
DRYWOOD	Regression	933.441	1	933.441	14.8732	0.000195827		DRYWOOD	Regression	1999.05	1	1999.05	31.4947	1.56141e-07		DRYWOOD	Regression	412.297	1	412.297	18.3757	3.95573e-05		DRYWOOD	Regression	3.73001e+06	1	3.73001e+06	25.7595	1.62195e-06		DRYWOOD	Regression	1669.05	1	1669.05	35.3519	3.43549e-08
	Residual	6778.06	108	62.7598					Residual	6855.05	108	63.4727					Residual	2423.2	108	22.437					Residual	1.56386e+07	108	144801					Residual	5098.95	108	47.2125
	Total	7711.5	109						Total	8854.1	109						Total	2835.5	109						Total	1.93686e+07	109						Total	6767.99	109
DRYMEAT	Regression	1124.1	1	1124.1	29.6296	3.20881e-07		DRYMEAT	Regression	1879.3	1	1879.3	33.362	7.20438e-08		DRYMEAT	Regression	923.813	1	923.813	45.9296	6.34387e-10		DRYMEAT	Regression	6.69891e+06	1	6.69891e+06	50.7324	1.15755e-10		DRYMEAT	Regression	2554.85	1	2554.85	53.4408	4.54061e-11
	Residual	4173.25	110	37.9386					Residual	6196.36	110	56.3305					Residual	2212.5	110	20.1137					Residual	1.45249e+07	110	132044					Residual	5258.77	110	47.807
	Total	5297.35	111						Total	8075.66	111						Total	3136.32	111						Total	2.12238e+07	111						Total	7813.62	111
The independent variable is TIME_COD.								The independent variable is TIME_COD.								The independent variable is TIME_COD.								The independent variable is TIME_COD.								The independent variable is TIME_COD.

## Sheet: S2-2 Average values
Descriptive Statistics
MAT_COD			N	Minimum	Maximum	Mean	Std. Deviation			Percentage of acumulated reduction	Minutes
ANTLER	0	Sq	16	28.2576	61.0116	42.1231	11.2157		Sq	48.1146	20'
		Smc (p = 10%)	14	40.9337	61.7027	49.0821	6.03608		Smc (p = 10%)	43.8559	20'
		Sdq	14	24.4907	37.3509	29.4554	4.22058		Sdq	50.2734	20'
		Sdr	14	1936.49	3073.41	2408.41	364.09		Sdr	50.3743	20'
		Sk (Filtro gausiano, 0.008 mm)	15	32.2218	65.4006	45.471	8.87787		Sk (Filtro gausiano, 0.008 mm)	45.276	20'
		Valid N (listwise)	14
	10	Sq	15	25.3293	36.8683	30.9054	3.29601
		Smc (p = 10%)	16	30.2266	58.1095	38.9957	6.69002
		Sdq	15	17.6934	27.8503	21.7937	2.86261
		Sdr	15	1441.21	2248.96	1763.46	238.241
		Sk (Filtro gausiano, 0.008 mm)	16	26.3937	49.6856	33.7927	5.96661
		Valid N (listwise)	15
	20	Sq	15	21.5689	39.3817	29.0336	4.96376
		Smc (p = 10%)	16	26.0548	61.2608	37.2497	8.53781
		Sdq	16	13.5171	38.4114	21.5119	5.95562
		Sdr	16	1084.63	2838.96	1716.09	432.971
		Sk (Filtro gausiano, 0.008 mm)	16	20.8866	42.3035	30.7355	5.75812
		Valid N (listwise)	15
	30	Sq	16	15.694	50.2622	26.0605	8.28665
		Smc (p = 10%)	16	18.6444	44.1185	29.5498	7.40193
		Sdq	15	10.7569	24.3106	16.8014	3.94345
		Sdr	16	826.417	2165.42	1348.58	398.643
		Sk (Filtro gausiano, 0.008 mm)	16	13.1702	33.7139	22.5602	6.49018
		Valid N (listwise)	15
	40	Sq	16	10.4923	27.2034	19.5817	4.66045
		Smc (p = 10%)	16	11.7233	32.3718	23.0905	5.67582
		Sdq	16	6.3101	18.874	12.1106	3.35366
		Sdr	16	418.759	1419.55	891.894	272.566
		Sk (Filtro gausiano, 0.008 mm)	16	7.06119	19.9857	14.3418	4.63451
		Valid N (listwise)	16
	50	Sq	16	12.3032	28.2425	21.841	4.22243
		Smc (p = 10%)	16	12.8717	32.9433	23.8115	6.38434
		Sdq	16	7.31906	17.0116	13.6472	2.77667
		Sdr	16	477.368	1283.56	976.219	246.744
		Sk (Filtro gausiano, 0.008 mm)	16	8.06949	22.829	15.4119	5.11354
		Valid N (listwise)	16
	60	Sq	16	17.0576	35.0822	22.5868	4.39747
		Smc (p = 10%)	16	17.168	32.2791	24.0292	3.68445
		Sdq	16	10.1794	21.5871	13.9124	2.74096
		Sdr	16	700.032	1205.77	976.362	120.785
		Sk (Filtro gausiano, 0.008 mm)	16	9.90436	20.7265	14.7077	2.99632
		Valid N (listwise)	16							Percentage of acumulated reduction	Minutes
REED	0	Sq	16	28.2576	61.0116	42.1231	11.2157		Sq	48.983	20'
		Smc (p = 10%)	16	39.8763	54.9897	45.5271	4.53724		Smc (p = 10%)	50.4497	20'
		Sdq	16	22.2918	31.8318	26.3432	2.89617		Sdq	52.3783	20'
		Sdr	16	1783.98	2441.77	2117.28	197.344		Sdr	66.9361	20'
		Sk (Filtro gausiano, 0.008 mm)	16	30.5834	44.8541	38.0116	4.00312		Sk (Filtro gausiano, 0.008 mm)	91.9854	20'
		Valid N (listwise)	16
	10	Sq	16	19.5134	43.3435	30.2021	7.13718
		Smc (p = 10%)	16	23.9513	52.3462	35.8047	9.06197
		Sdq	16	13.6359	29.9066	20.8813	4.84719
		Sdr	16	1045.48	2270.18	1585.99	367.536
		Sk (Filtro gausiano, 0.008 mm)	16	17.5506	33.4995	24.0741	5.0801
		Valid N (listwise)	16
	20	Sq	16	19.3583	36.922	27.5156	5.63859
		Smc (p = 10%)	16	12.6368	45.9129	31.3486	9.28546
		Sdq	16	11.8957	23.5278	17.4411	3.75046
		Sdr	16	610.382	1664.99	1177.74	339.526
		Sk (Filtro gausiano, 0.008 mm)	16	6.05273	22.2875	13.8394	4.74113
		Valid N (listwise)	16
	30	Sq	16	15.4195	27.6654	23.0266	2.75105
		Smc (p = 10%)	16	17.5777	34.5755	26.6112	3.84937
		Sdq	16	10.4504	16.744	14.121	1.63677
		Sdr	16	669.22	1099.44	912.296	125.923
		Sk (Filtro gausiano, 0.008 mm)	16	7.40792	14.6048	10.2939	2.00406
		Valid N (listwise)	16
	40	Sq	16	6.85295	22.3524	14.016	6.25406
		Smc (p = 10%)	16	7.61406	28.6776	16.3269	8.37084
		Sdq	16	4.40818	12.7811	8.59105	3.53532
		Sdr	16	244.397	900.38	549.828	272.148
		Sk (Filtro gausiano, 0.008 mm)	16	3.42401	12.9189	7.17949	3.22502
		Valid N (listwise)	16
	50	Sq	16	4.68344	15.7083	9.46113	3.37179
		Smc (p = 10%)	16	5.38804	15.9665	10.0919	3.35441
		Sdq	16	2.86874	9.87304	5.82264	2.17465
		Sdr	16	162.089	572.743	342.146	141.503
		Sk (Filtro gausiano, 0.008 mm)	16	2.77045	8.76721	5.36039	1.87603
		Valid N (listwise)	16
	60	Sq	16	5.49225	18.1916	12.0695	4.31107
		Smc (p = 10%)	16	5.64212	22.9865	13.5398	5.77829
		Sdq	16	3.23254	10.9371	7.15505	2.66227
		Sdr	16	173.758	730.348	435.554	190.517
		Sk (Filtro gausiano, 0.008 mm)	16	3.33113	8.91994	5.64672	1.88423
		Valid N (listwise)	16							Percentage of acumulated reduction	Minutes
HIDE	0	Sq	16	28.2576	61.0116	42.1231	11.2157		Sq	74.5227	20'
		Smc (p = 10%)	16	31.5036	66.3203	46.1124	10.4235		Smc (p = 10%)	77.0509	20'
		Sdq	16	17.9558	33.9715	26.5089	5.21859		Sdq	76.4731	20'
		Sdr	16	1474.25	2744.49	2154.47	425.567		Sdr	85.8059	20'
		Sk (Filtro gausiano, 0.008 mm)	16	27.2133	50.5591	38.8854	7.21684		Sk (Filtro gausiano, 0.008 mm)	90.8571	20'
		Valid N (listwise)	16
	10	Sq	16	21.1051	40.523	27.2278	5.5684
		Smc (p = 10%)	16	23.4701	41.467	29.4332	4.09214
		Sdq	15	15.9607	27.3044	18.9966	3.03143
		Sdr	16	1227.59	1980.55	1440.22	194.845
		Sk (Filtro gausiano, 0.008 mm)	16	18.8294	32.0158	24.0322	3.38392
		Valid N (listwise)	15
	20	Sq	16	19.6643	37.5181	24.1745	5.55317
		Smc (p = 10%)	16	23.019	36.2251	26.7254	3.66058
		Sdq	16	14.1309	26.2143	17.4623	3.59797
		Sdr	16	1079.89	1737.12	1301.82	208.452
		Sk (Filtro gausiano, 0.008 mm)	16	17.6566	27.4987	22.2505	2.64654
		Valid N (listwise)	16
	30	Sq	14	17.5402	28.5793	21.5594	3.10123
		Smc (p = 10%)	15	21.1754	31.8403	24.8417	3.14937
		Sdq	15	12.6945	26.1585	16.2666	3.45748
		Sdr	15	967.235	1663.13	1191.82	183.762
		Sk (Filtro gausiano, 0.008 mm)	16	17.1623	25.9589	20.5045	2.75689
		Valid N (listwise)	14
	40	Sq	16	16.9392	38.0179	24.6897	4.92846
		Smc (p = 10%)	16	19.5121	41.6943	28.022	5.15375
		Sdq	16	12.3181	26.1021	17.4906	3.25838
		Sdr	16	918.396	1930.52	1331.57	249.752
		Sk (Filtro gausiano, 0.008 mm)	16	15.9025	29.7739	22.1774	4.28824
		Valid N (listwise)	16
	50	Sq	16	16.7332	46.9327	24.8248	8.62339
		Smc (p = 10%)	16	18.9552	48.0331	27.6414	9.28637
		Sdq	16	12.3758	32.2858	17.5767	5.84086
		Sdr	16	890.044	2296	1290.02	422.304
		Sk (Filtro gausiano, 0.008 mm)	16	14.3105	32.5291	20.3163	5.7255
		Valid N (listwise)	16
	60	Sq	13	16.93	81.9791	29.2398	16.6766
		Smc (p = 10%)	13	17.9942	62.016	30.0535	11.9921
		Sdq	13	11.5078	64.1104	20.8991	13.4932
		Sdr	14	803.127	3478.56	1520.07	709.681
		Sk (Filtro gausiano, 0.008 mm)	15	11.3731	42.7527	24.3302	9.36564
		Valid N (listwise)	13							Percentage of acumulated reduction	Minutes
FRESHBONE	0	Sq	16	28.2576	61.0116	42.1231	11.2157		Sq	14.7078	20'
		Smc (p = 10%)	16	40.2883	62.3953	49.898	5.6061		Smc (p = 10%)	17.1186	20'
		Sdq	16	24.0997	37.1539	29.5154	4.08552		Sdq	17.2589	20'
		Sdr	16	2009.36	3005.09	2404.01	309.574		Sdr	19.0129	20'
		Sk (Filtro gausiano, 0.008 mm)	16	36.3543	54.1395	44.0508	6.03896		Sk (Filtro gausiano, 0.008 mm)	26.0936	20'
		Valid N (listwise)	16
	10	Sq	16	26.3361	46.6628	35.7124	6.27805
		Smc (p = 10%)	16	32.4001	53.6803	42.6962	6.86073
		Sdq	16	18.7402	34.7378	25.7206	4.73545
		Sdr	16	1480.8	2778.77	2057.16	384.42
		Sk (Filtro gausiano, 0.008 mm)	16	25.1182	45.914	36.0677	6.40592
		Valid N (listwise)	16
	20	Sq	16	24.6089	59.2546	41.7559	12.5674
		Smc (p = 10%)	16	30.7012	67.1008	48.9852	13.3843
		Sdq	16	16.4031	41.1488	28.4742	9.94881
		Sdr	16	1332.32	3336.08	2291.29	813.771
		Sk (Filtro gausiano, 0.008 mm)	16	20.1337	57.1437	39.7344	13.7174
		Valid N (listwise)	16
	30	Sq	16	22.4437	73.7381	35.989	11.6348
		Smc (p = 10%)	16	27.4037	50.1396	38.757	6.43092
		Sdq	16	15.2713	45.6526	23.8865	7.22697
		Sdr	16	1207.02	2441.94	1768.53	403.446
		Sk (Filtro gausiano, 0.008 mm)	16	17.5296	48.2493	28.0096	9.12364
		Valid N (listwise)	16
	40	Sq	16	14.9279	41.6022	25.4741	7.11907
		Smc (p = 10%)	16	14.993	49.0982	29.9402	9.28143
		Sdq	16	9.13347	28.7692	17.3666	5.73441
		Sdr	16	587.908	2290.49	1326.05	517.253
		Sk (Filtro gausiano, 0.008 mm)	16	7.00341	39.1574	22.1471	11.333
		Valid N (listwise)	16
	50	Sq	16	14.3154	51.5379	27.2916	11.0932
		Smc (p = 10%)	16	18.4048	58.2201	31.8404	12.3157
		Sdq	16	8.93671	34.3945	18.9815	7.68869
		Sdr	16	602.198	2728.67	1463.45	666.014
		Sk (Filtro gausiano, 0.008 mm)	16	8.55709	48.1501	24.9593	13.2571
		Valid N (listwise)	16
	60	Sq	16	9.37391	54.1983	26.4503	15.6046
		Smc (p = 10%)	16	10.2568	61.0386	30.2275	18.4801
		Sdq	16	5.09825	36.4492	17.9967	11.3808
		Sdr	16	342.295	2891.09	1385.68	965.13
		Sk (Filtro gausiano, 0.008 mm)	16	5.63922	53.2876	23.759	17.8742
		Valid N (listwise)	16							Percentage of acumulated reduction	Minutes
DRYWOOD	0	Sq	16	28.2576	61.0116	42.1231	11.2157		Sq	16.2916	20'
		Smc (p = 10%)	16	36.4895	65.9467	51.2083	7.84474		Smc (p = 10%)	27.4413	20'
		Sdq	16	20.0006	35.3334	28.3374	3.80364		Sdq	13.3349	20'
		Sdr	16	1631.81	2908.18	2287.53	303.106		Sdr	14.7617	20'
		Sk (Filtro gausiano, 0.008 mm)	16	29.6179	49.8824	40.1759	5.06826		Sk (Filtro gausiano, 0.008 mm)	10.2422	20'
		Valid N (listwise)	16
	10	Sq	16	29.3949	61.7839	44.2444	8.8492
		Smc (p = 10%)	15	36.0626	65.985	51.9435	8.7383
		Sdq	15	21.9141	39.8655	30.5332	5.6044
		Sdr	15	1774.89	3198.25	2484.62	453.334
		Sk (Filtro gausiano, 0.008 mm)	16	32.3177	64.5446	44.9747	8.80215
		Valid N (listwise)	15
	20	Sq	16	23.6155	45.2349	34.4198	5.56812
		Smc (p = 10%)	16	29.3792	49.4694	41.2308	5.66474
		Sdq	16	17.587	33.7928	24.0923	4.12741
		Sdr	16	1428.77	2518.11	1901.52	276.036
		Sk (Filtro gausiano, 0.008 mm)	16	26.9325	41.53	33.2962	4.76936
		Valid N (listwise)	16
	30	Sq	16	25.6224	54.2265	38.1818	7.82148
		Smc (p = 10%)	16	31.6442	64.07	45.3558	8.09813
		Sdq	16	19.2551	36.3589	26.7094	4.73598
		Sdr	16	1571.17	2926.01	2154.89	350.338
		Sk (Filtro gausiano, 0.008 mm)	16	28.349	46.459	37.7164	5.30696
		Valid N (listwise)	16
	40	Sq	16	26.7484	53.8597	35.7569	6.34443
		Smc (p = 10%)	15	32.2666	54.6892	41.5689	4.89717
		Sdq	16	19.9648	35.5915	24.6143	3.7776
		Sdr	16	1628.36	2877.36	1978.54	302.501
		Sk (Filtro gausiano, 0.008 mm)	16	29.5643	43.3389	34.5904	4.18826
		Valid N (listwise)	15
	50	Sq	16	18.9651	42.3895	31.4225	7.94827
		Smc (p = 10%)	16	22.0238	49.9398	37.1003	9.41
		Sdq	16	12.9552	30.6322	22.4144	5.8568
		Sdr	16	971.434	2411.78	1757.76	496.157
		Sk (Filtro gausiano, 0.008 mm)	16	16.8128	46.1411	30.5446	10.3223
		Valid N (listwise)	16
	60	Sq	16	20.36	50.5153	37.0988	6.87782
		Smc (p = 10%)	16	23.843	50.7849	41.6944	7.63691
		Sdq	16	13.9418	29.9516	24.7479	3.92866
		Sdr	16	1077.26	2255.76	1881.89	324.981
		Sk (Filtro gausiano, 0.008 mm)	16	18.5029	37.2295	29.2067	5.87908
		Valid N (listwise)	16							Percentage of acumulated reduction	Minutes
DRYMEAT	0	Sq	16	28.2576	61.0116	42.1231	11.2157		Sq	36.7331	20'
		Smc (p = 10%)	16	34.7358	75.3248	52.4639	13.9211		Smc (p = 10%)	40.7393	20'
		Sdq	16	21.57	45.2156	31.3783	8.68736		Sdq	46.9854	20'
		Sdr	16	1728.67	3673.45	2576.25	734.072		Sdr	50.2903	20'
		Sk (Filtro gausiano, 0.008 mm)	16	31.4398	67.0567	47.6209	14.8139		Sk (Filtro gausiano, 0.008 mm)	58.7893	20'
		Valid N (listwise)	16
	10	Sq	16	30.7958	46.8956	37.723	4.77046
		Smc (p = 10%)	16	38.8824	58.5616	46.2129	5.54321
		Sdq	16	21.1811	33.2003	26.7202	3.35796
		Sdr	16	1730.97	2687.09	2166.95	265.132
		Sk (Filtro gausiano, 0.008 mm)	16	29.4898	48.564	39.506	5.05383
		Valid N (listwise)	16
	20	Sq	16	27.143	41.5482	33.5375	4.35311
		Smc (p = 10%)	16	34.645	49.9689	41.4806	5.20439
		Sdq	16	19.1613	28.1663	23.1825	2.65766
		Sdr	16	1572.52	2204.32	1876.07	194.441
		Sk (Filtro gausiano, 0.008 mm)	16	28.7967	37.6642	33.2089	2.66719
		Valid N (listwise)	16
	30	Sq	16	23.3014	39.6605	31.2411	4.69728
		Smc (p = 10%)	16	29.4439	49.7484	38.7299	5.58588
		Sdq	16	15.8879	26.3861	21.253	3.03301
		Sdr	16	1293.1	2079.57	1712.77	232.136
		Sk (Filtro gausiano, 0.008 mm)	16	24.9093	37.0335	30.4828	3.73336
		Valid N (listwise)	16
	40	Sq	16	25.66	42.5444	34.1364	4.79412
		Smc (p = 10%)	16	33.0211	52.6039	41.654	5.98949
		Sdq	16	17.8585	28.1632	23.668	3.05059
		Sdr	16	1467.3	2202.77	1917.47	226.325
		Sk (Filtro gausiano, 0.008 mm)	16	28.7388	42.5251	34.4905	3.43498
		Valid N (listwise)	16
	50	Sq	16	25.5895	43.0543	33.083	5.32351
		Smc (p = 10%)	16	32.0458	52.9921	40.8698	6.44301
		Sdq	16	17.9377	29.0433	22.686	3.41785
		Sdr	16	1464.23	2285.68	1828.51	252.957
		Sk (Filtro gausiano, 0.008 mm)	16	27.07	41.8111	33.1635	4.12846
		Valid N (listwise)	16
	60	Sq	16	27.1146	42.6589	32.1712	4.44786
		Smc (p = 10%)	16	32.592	49.6985	39.3182	5.33853
		Sdq	16	19.5792	29.1114	22.5114	2.79393
		Sdr	16	1608.62	2234.67	1819.13	196.537
		Sk (Filtro gausiano, 0.008 mm)	16	29.5358	37.9096	32.7182	2.38374
		Valid N (listwise)	16
